# Supplementary material for: A megaplasmid family driving dissemination of multidrug resistance in Pseudomonas
Source: Nat Commun. 2020 Mar 13;11:1370. doi: 10.1038/s41467-020-15081-7 (PMC7070040; doi:10.1038/s41467-020-15081-7)
Supplement: Supplementary file 5 — Supplementary Data 2 [file 41467_2020_15081_MOESM5_ESM.xlsx]

## Sheet: pBT2436
ID*	Pangenome_component	Start	End	Protein_size	Strand	Gene	Alias_gene_name	Product	Ec_number	Notes	GO_ID:Biological_process	GO_Description:Biological_process	GO_ID:Molecular_function	GO_Description:Molecular_function	GO_ID:Cellular_component	GO_Description:Cellular_component	Protein_sequence
pBT2436_00001	core	1	1188	395	+	repA		Replication protein RepA									MDVIESQNDLLTGLDCNSQSLSRKETGVVARLNSIRSKATGKRIQEPAAPSTLPLFSAYQITLDDNDLGNLVSIYDALPRFAWSGKTVRSVAEMTIVKEGTINGEPFRVILKAVPMQKRLKVDGKLSKQVEDVGVFPGAREEFVEEALRKFSTQGNAKFNEAECSVQFTLYELQKELQSQKHTYTYAELREALEILSEAPLTIQTRTADGEVIDIKSTYLPFLAIRSRNKRSSAYVQPSPDDDPESSVLCKAVLHPLISRSIANGDYRLYQYTTSMGLTNGIARVLYRMLSFKWRNASPSHPFTFSLVDFLSNTARGLSNRMPEDFRAMNIALEQLVKEKAIQRYEHTKIAKSKGKGAKDYTYKLWPTNEFVSTIIKGHQAEARREIQLMAKRAR
pBT2436_00002	core	1336	2031	231	+												MSAEPSPAQTIGRAREFGALAPLNRKKIRAQFGLVDVVTADHVRRATALLLERIQDYYTVVQYTGPGYVYGRADSEWPSALYATPEFNSMEREWSHKEMSPTHPTCTSERLFNEAGWLCLDTACRVGVYEMCLEVPEAKMVLEQARYAILSMCNDRALSETDWRSSRRRIGTRGIRKLLERLGSVLHLVNIGIGSVRPVVMAPGSTLAGLKHITDWSMGSEPGRMTGHVSW
pBT2436_00003		2039	2404	121	-												MSAGYRATYPVLVRGVSLGSAGGRGKGHDSNRGRSLGVRRGLIAGRGQNHGRSLRVRRWPGAGPGQYRGVNLSVSRGWPVRLTKHQSWTKPQCSMSLEVMVDQNQEWEKGGTMFQTSVGMH
pBT2436_00004	core	2996	3394	132	+												MPNNSQNSLTSRAKTWLSAPRTLEEIQDAHLRLVKKTQKDKSIDPQDGRTALEALIEGYVDAGGEMFDLYQTSEAPQGTQTDKAALTTSSVIDLSPLCPDVQPTPPLTMEEKAKAIQNIRAMLARPSQVSAQ
pBT2436_00005	core	3391	3723	110	+												MNALGQAQQWLQSELPSPDEIRQSIDNLCHQLAGCRSLEGQKDLQAAIQLLMKQFGESPPEVSLPDVPAPTAQLDVGNLIPNEDGDEASLTPEERRARFNALKDELARPF
pBT2436_00006	core	3720	3998	92	-												MSTPQEMAWLTTISVPTVQAGERYVRLTGLPGNRKKDAWKTITSNHPGLADLLRSPELKEVVAFFDADIYVDAEVVPALPAEPLKGRKQAVP
pBT2436_00007	core	4187	4822	211	+												MRIITLVPLAALAVALSGCANKELQETSYSYESKAHSGTVQVVERTDGPSDQCPKFWRDGEPYQPTGLKQMTGFRLKVNLHSGSDSSHGQDLDFVLPSNNGHQVVMKDFQKERSWLLGVDTNGLVKTGELFHYPEGFFIRAASPQISDNTISFCLGVDRMYVPQADLNSSTNPLIRLDRLNIRFAGESGEVVRYDFGTVDPIRVTVSAEAL
pBT2436_00008	core	4819	5181	120	+												MNQLAAATKSVLQFEGKALACPFSKLTANELLEYILGYYESLHPSFIRIEYPVGKEEFLYNILKDGYGLAPITSWGPAQVEVLVVSAEDLKATPKDQLDHDSFMEQAAWRLITRTFAEKL
pBT2436_00009	core	5190	5654	154	+												MIKRLLPLLLVIAGSAEASQAQVSVIVGSNEPEVFIVPFDGQAHELDIRDSHRYHAAFVDPATKREICRDGEYKTGLVLKLRSLPIEGTEQPIEVLGMVSSLSAINDGAKLKCGTNQEVKLTNTALSDTVRLQPNKTKPMVIDGKWTVLLKMQR
pBT2436_00010	core	5676	6452	258	+												MTWSYLRRDFLPPLAICTFCRRPLHSEKGIVITDEDGTEAFAGPSCAKKHLGQPEERLLDVSRLALLVVADEPALHNESAPSTASPTPEIGAGTSSTSRPQRPPLPPIDEVVQYVRLRCEAMNGFKFAVSKVLKLAHDEYKQSGEIEDDLRKQIGGAMRNAAANKSVLSPINVKRCIGLNHWLVEAVQHTSKDRREFLEQMQVHLHRFWMLTPKQMAAINRWGQHIRKRIDDFPLLDEEAFSGVILPEFMQRNPSSRR
pBT2436_00011	core	6600	8432	610	+	spo0C	parBII	Chromosome-partitioning protein Spo0J					GO:0016740;GO:0003677	transferase activity;DNA binding			MTAVIQHIPTQDAASAEQADMQHVAVARVRRNPTVDPRKGRNTALYSQIKESIRQHGVQQPIIIRPVDEPEFDYEVVAGNTRWQASVDLELLTIPAIIRDLTEAQARIIAAIENMQRADLTPIEEAQHAVVVLADCGNDHTEVMKLLGWSRTRLDSRIMLSRACPEVRDALLQGQIKIGHAELLCRLVESEQAPILAKIIDQNLTVKDTQDRLFTIARDISSARFDTKDCASCRHNSAAYVDLFDTSVAGAKCQNATCWNQKTSQLIEVKLIEARDEFGVVHTDLTLPKDGYVQLEAKGPNGVGDSQITACLSCSNYGAVVSTTTGHEGTVAGGYCFDRNCNKDMREAYKAALAEAAGQQSPHEPANNRATEPLSKTASATTPASKQAADKSKDKPAQP…
pBT2436_00012	core	8466	8960	164	+			PRTRC system protein E									MHTFFTAISQALTDSNKRINIDVSGLEGGRVKVVLSANIGPTPAKASEAEIKLRAAIAKPMMLSGTPEEVETALFERVRSHAEVVNHGMSALDEIRKLSEAAVQAAKPAPSAPTAAKGNSAAAEDDSDDSDLESGSEPATKPSTSPAPSQAAAPAPFANLAERF
pBT2436_00013	core	8972	9184	70	+			PRTRC system protein C									MSIAIVTLDRVFRYAGRDLDDPDPSMEPSDVLKHYSRQFPRLVGAKIVEPISEGDRYVYEFREASFGDKG
pBT2436_00014	core	9141	9350	69	+												MSTNSVKPASETRAKDALSTLMAWADGDSSARSVPTNPDHDLSNEQLRRLWALLNSPASPGTINSQVPR
pBT2436_00015	core	9290	10666	458	+			PRTRC system protein F									MGALELSSFSRNYQFPSSALSPLALPQVTTAMREAHSRAFGEYSHLVDRKSHAAFCLDAYEGGVIGDKELDWLNAYPNDYGLHQVTNEVIGAIESRIGFSKVGLIPGVKRRTKLIGTPAYELQPAAQTTLACIEAGLFTAESVEDLVALGPNCAYHLIQKVEQSLVDLATADCPDVKDWLYLGVQGAKFIISAKYFNRYELTLPAEGCEEFREVAVFLFKALDAMSTYLVHFHTPSSFMGVYSYDNHGLADAYGAIKERIQNSSPEELTAYLLETPEDQFPFEAWPLGIEGDDRDEDYIEGVAYQLKELDNLTRRTHFTLTHEQDSNHPVEIQELIEQVQDSINAGSPFKPVLEVIKEAFELCHRYAVEGSRAISEHDLQGSAEEGVGVFETLVVTIHG…
pBT2436_00016	core	10676	11368	230	+			PRTRC system protein B									MLSEKVECRAMLIHRHVETHRLDITSHEVLPLDGGKTFTLGAGRAFSSLDKEVLIDLLREEEPSIEFLPENLLVRGRNKLVWYTAPQVLEIPFRGEIIKAPIPGLIYLAGGVLRCYAYKGKSRPTPETELHFAPLGNTYNNGTFCSGNVNLPREILIENIPTWQRFVLESTNTHGGGVTPLKGIKDFNELVQFYRDLSAKQAKKFPDRCLKLSEVKGKPLTLKAAINGEG
pBT2436_00017	core	11372	12193	273	+			PRTRC system ThiF family protein					GO:0008641	small protein activating enzyme activity			MGAVQNLIPETISFKTPDSWLSSAPRIVVIGAGGNGSEVVDCLAQFHHAMISLGHKHGLHVTIIDDSVVREPNLVRQRFWPCDLGQYKAISLANRYNLLLGMKWEGLPYRFPSRETDDAIRNADLIISAVDLPSARVAIGACEAVKHNCMWLDLGNGHRHGQVVFGGINKVMRDRFPNVLDAYPEIPSLKDDHTKSCSAAESIRTQDCLVNRAVTTAGMGIVWELLRNGETSKHWLVLNLGTGEQMSYPFPPPAPKQPKATGKKGKVSKLRKV
pBT2436_00018	core	12180	12506	108	-												MLNGGGSIALVCLDGRVHIASVQADVLAVNSAAICGDELEGSPEIAYVDTGDLPHLHTFTICPRCTTAYLRSGYRERVLAALPDQPADVTPQAALEAMYVSLNQLTLF
pBT2436_00019	core	12663	14075	470	+	sbcB		Exodeoxyribonuclease I	3.1.11.1		GO:0006281	DNA repair	GO:0003676;GO:0008852	nucleic acid binding;exodeoxyribonuclease I activity			MPTIHFYDTVTAGRSPTEGQVIRFDSAVYPARGSVDLSTTNIKLRDDVYLDPDVVMNSDLALLAFDQGCSEVEWARRVFADFTRPNTLHIAFGSTTRHDPFIRASFYRNLLPYPCLGVPDTAHFLDLDVLLRAILLIRPGECPWDVETLTGGAAGLYQFLMWDAGLGTENRALRVKEVLSKISEASPKLLHHAVTVSSPSQIKALLGLDGGEVWDLRSVKPVVMVHPSLPDNRGAILAMPVAADVSYPDLICMVDLEADLSSLCSDSTESLQHLSRANKGDRSAPLFHISMSRIPFVAPLSAIRPDDAKRLGINVSAVKANIQRLTSAKHLVGRLRDEPVLQLNAQPADVDHRMWAGDFPSTDLDLMRQLHSSGFKSWQDLLLTGTDRRLRDLGNRMLG…
pBT2436_00020	core	14062	14814	250	+												MMDIETPPVLDPYELRPFQGYMCSEGQQVETYLSLMHFIEAEKFRGLDEGYRRYILSIEDRDDFILETAGITQGVRRPDWDEIKAPMVRAGLWMQLVQHKDSMVPLVTHPGCECPVGLVNEAIQEIYERLHSGDPLRKVLLAGDDSPDALRNSSFDEVLDHIFNVRQPDEVIVSADGGVSMRSAAYAARRYIPLRFLPRAQSAAEFAENAISQATHVFLLGPHGQASFAQAAYDLACETGLVAHQVELPA
pBT2436_00021	core	14811	15800	329	+												MKARNLGVILFPILMGGCAVEQPRWVTDRPAAYCYKTADKVCLADLISAHLQKAPGGTIRDDAMWRAAAAVRIAGAQFPETLKSLQSSVEAFSCTAKGFYWEEASAAVQEAQHGRFRNALSAAQQIDGKDARTYALSLIVQISSEAKDDKALGKALDVLSKDDERAYMDALLLRLQVLLAQGDLERSSALQNHLLAFFAKDPETGVEPATEMAITYLSQGLKLDARDFLVRAADGIPGVRSADNLKLFNLVGQVIDGYRPIPDDFYQFSSDSARLRAYLVVARYYRNTGNRAMVTSMLVDASRFTQKASFKANRTEVASRLADFLRDSH
pBT2436_00022	core	15971	17077	368	+	dnaN		DNA polymerase III subunit beta	2.7.7.7		GO:0006260	DNA replication	GO:0008408;GO:0003677;GO:0003887	3'-5' exonuclease activity;DNA binding;DNA-directed DNA polymerase activity	GO:0005737;GO:0009360	cytoplasm;DNA polymerase III complex	MKFTVQAAPLAAILKQCGRVASKKAGDINGNFLIDVQDGHLNVTANNGHQQMSLHLQDPSLIVREAGSVCISASKFEQIVSSLPVDRDVTVSVGEEKATVTCGRSRFSIATLPASSFPKALHSDGQVQTALTIESHALRDGIRGIAFCVARNDVRQYLNGMLFEVSEGKLTLVGTDGHRMGMVELQIEKSSSMKFILPVACLEDVASFASHGYVTITHSGNLVSFTAVNGTMTSRLVDGAFPNYCALIERAETGQLINLNRDAITSAVARVSLLSDGKSQAVRLKFCQQTVEVVSVSNDALSEAEDLLPCDFDAAPFDVGFNSRYAQEAFKAVSSTDLQLFYSGPASGTLIKAKDCPHQKFVLMPVRL
pBT2436_00023	core	17102	18670	522	+	rpoD		RNA polymerase sigma factor RpoD			GO:0006352	DNA-templated transcription, initiation	GO:0016987;GO:0003677;GO:0003700	sigma factor activity;DNA binding;transcription factor activity, sequence-specific DNA binding			MSHTDRSNLTEGTNTKLDCRIVNQEARKGFLLPNSLPALPSLEGPKALLSLSQEQSLGYRIILGQLSLLKAISSDTSILQGLVTDIWNSIGENDSVDKAAALIFQDGAWVRAGSIPDSEFASILRKKLNTIQTLIAELKAFALPGFEDNLFVAAVRDEIQKKVLEILPYDLILNRAAGEFRTKCKELSSLCKGLVKYISEEVRLPRSKVARIINGKWTSPKLMPGLMLSGGYELKLYPQRELRRLRQEIVEKQRDILSAASTADMPAEQLLAALEGFNSAERVVHETVGFFANANMRLVDQIVSGYRFATDLEQVRSAAQLGLVRSIYRYAPEMGFKFSTLGMTWIRQTILRDLTQQELIRLPEGSHGALSKLTAALKEQPNASKKHLSKVCGLSMDDV…
pBT2436_00024		18667	19020	117	+												MSNLSLPLYGAEIEAFGVLGTFIGADLMDDGDLHFTLKMPESNVRLAHSYAVAEDQFCLVVGASLIQVSKKNCVWRSSPGFDVTDDEGFIAFRVDRHVRAAVTVMKFQRAISRLNRI
pBT2436_00025	core	18987	19448	153	-												MESQILGVIGSVLLLGAIAALWIGRLNSAAGKASAGEEAHSSNHHLDETLPAKPKINMVPHVSATPVQASPTEPERVIEMAKAEVHVEEPVLVTRPEVDCDDAAMNLQLADQLLVVGDFEGVAEYAKLVLEMDTASVRQRDRAQILLRREMAR
pBT2436_00026	core	19567	20112	181	+												MRDNDDAFQTIEVPVNLNGTVKVRVPSHCHPEEVEKLALEQFKARLNQPVTFGESGYCSYEFRGEAWSTRGQARVGNLEFEVRHDMALNVSGAMVALAPAAGQFGADRLRARLTAYVSREAVYITGRKPGTDLEHVMVMVDIQDGEPTVNVMSPDGDDQFDADGSMPMVSVGFPGMCWNLN
pBT2436_00027	core	20262	21158	298	+												MSASIATLLFIDPITLEYKIFGPCCHFCPDHLIVSHYQPVALVEVIKGGGDTVLGQPIGGPLSVGTDNNDYTSMAVRIWQLPDWAIDIAMGYQSCKLCGVDAARTTNFSLTSKFDMCGAVANPIVSKGVSAFNSALPNCFPKLLYSTEFDPTWNTGCRDIAAAEAIAGVICNPLTGSFSIPGMEICIGQWGGLYPRQMASHNDNAAIAAGIAAYRAIHLSGFTIGTFPFSAALSVGKLQQTQPWPTVGFKAGSALLDTAMRLYPVSLEELYAFVWWTPVVCCKEYEEIMGVCSPTICG
pBT2436_00028	core	21221	21523	100	+												MDSFQITTSPLLRQFATRLDPRTIQVTTKLGVATIIRADFDPVSFPADEDLQEDFLRDLINRANPGALELLNQSLGKCLGDQAKAIRQVLGSGTSETGRN
pBT2436_00029		21561	22064	167	+	recA_1		Protein RecA			GO:0000730;GO:0042148;GO:0010212;GO:0006310;GO:0006312;GO:0006281;GO:0009432	DNA recombinase assembly;strand invasion;response to ionizing radiation;DNA recombination;mitotic recombination;DNA repair;SOS response	GO:0003684;GO:0008094;GO:0003697;GO:0005524;GO:0000400	damaged DNA binding;DNA-dependent ATPase activity;single-stranded DNA binding;ATP binding;four-way junction DNA binding	GO:0005737	cytoplasm	MNEQRNKALQAALGQIEKQFGKGAVMRMGDHERQTIPAIPTGSMGLDIALGIGGLPKGRIVEIYGPESSGKTTLTLSVIAEAQRQGATCAFVDAEHALDPDYAGKLGVNVDDLLVSQPDTGEQALEITDMLVRSNAVDVIIVDSVAALVPKAEIEGEMGDAHVGRPA
pBT2436_00030		22064	22594	176	+	recA_2		Protein RecA			GO:0009432;GO:0000730;GO:0042148;GO:0006310;GO:0010212;GO:0006312;GO:0006281	SOS response;DNA recombinase assembly;strand invasion;DNA recombination;response to ionizing radiation;mitotic recombination;DNA repair	GO:0003690;GO:0005524;GO:0000400;GO:0003684;GO:0008094;GO:0003697	double-stranded DNA binding;ATP binding;four-way junction DNA binding;damaged DNA binding;DNA-dependent ATPase activity;single-stranded DNA binding	GO:0005737	cytoplasm	MSQALRKITGNIKNANCLVIFINQIRMKIGVMFGNPETTTGGNALKFYASVRLDIRRTGSVKDGDEQIGNETRVKVVKNKVSPPFRQAEFQILYGKGINKLGEIVDLGVAGGLIEKSGAWYSYAGQKIGQGKANACQYLQENPAVSDEIEAKLRSQKITGVAVITDSHGDDDQEVA
pBT2436_00031	core	22640	23572	310	-	cheB1		Chemotaxis response regulator protein-glutamate methylesterase of group 1 operon	3.1.1.61		GO:0006935	chemotaxis	GO:0008168;GO:0008984;GO:0000156	methyltransferase activity;protein-glutamate methylesterase activity;phosphorelay response regulator activity	GO:0005737	cytoplasm	MRVGIISTSNVQVALIQEVLSPVVGELTVYDMSHVENGDLSATGVHALIVDFSDEAILNSEDVLEMLGRDEPVCVLNERELYSMSAAERQAWCNKLVDELKRSIPDLAESLDARKAEIESRNANDTWVIGCSSGGPQAIRDFLGELPTLPVSIFLVQHLTEAAFNTYVQRVRECTSRWEVVAAEHGAKLKAGTIFVVPRDTTVEVRSGVIQLRPVKPNTYSPSINSVIRSVFSSIAGKLGVIILTGMGDDGASGIRDLKGKAKIVMAQDAESSQARSMPDAARETGAVSFSGKPAELARHMYRMYGIGNH
pBT2436_00032	core	23569	29334	1921	-	cheA		Signal transduction histidine kinase CheA			GO:0006935;GO:0000160;GO:0016310	chemotaxis;phosphorelay signal transduction system;phosphorylation	GO:0004871;GO:0016772	signal transducer activity;transferase activity, transferring phosphorus-containing groups	GO:0005622	intracellular	MPKNVHAAHLSWIRPPIIKSVEIAKASIDTYFKKHADLQNPPQGAQAEWFANQRKAMADAFRNVSEHVELIHSALTVCDSPGGSALSVEMRVVCTSVQEKLLEEEKVAPAILAMMSGMIMLPNYLKMVIDGAPDAPGILSRQINEIREVRGVPLLVEDSLPPSMLSFEFVDPPRKIHNVDDARQQEVFSTSSRRFQTAFSSYIGTQNKGALADMRQVLRELQEVSHKPEVGDFWWVGECLLEALAIGGLRSGGNTVSQVRMLSVAVQKIGLGGEEAALEVLGIDRFKSLLYVLSLSSKSTPSIEAALRVFNVGKSVDTDSLAKLQSKLESTEATTIADVVLELKPLLDAAMVSLGRALGARSDDIFNVQLSAYSAAMRSVANVFYMVGEDELAGVANKS…
pBT2436_00033	core	29337	30128	263	-	cheR		Chemotaxis protein methyltransferase CheR					GO:0008757	S-adenosylmethionine-dependent methyltransferase activity			MNTVDDLILDEGMANSWMKIIEERFAIEIDEHRRVAFARALTSFACETGETLESLFKLFVSGRLEEAQRFQILHLATNHETRFFRYPPSLSAIRDACADIRRPPRVLSVGCSTGEEPYSIACTLLRAGHAAFHVHGTDVSQPCIDKARQGIYRGHPEIRLDVAAPQGQHEVRFHAWIRDMVTFEQHNILAERPVNFTAPDVIITQNMLIYYRVETRHLILQKLAAMLPIGGYLLTGPAEDGNWNPLGLKRLPNHLLNLFVRVA
pBT2436_00034	core	30125	32134	669	-	cheZ		Chemotaxis protein CheZ					GO:0004871	signal transducer activity	GO:0016020	membrane	MSNNFSFVPLTAVLLIATGSAAAWTGYSFLKDTRADSFYVAETYELKSAAMQTIYLADKAAADGAYASQLVEAESQVERALMHLRNGDPIKGIPGAPESVLRSLESLSASWDGIAPSIAKLISGQSGTEAFSRSAKEAKTAVVKVIESGRSAEALLSKLNATSQQKSQLAQALTELEADVAGVTATTVVDATGLQGAEAGVSKYLGALTAFGNSLPRDKAMMDELIKSYRSAQSAQSLISQASGLSANSAQNLPHAKEIWQARDKIASSTDTLIASVKALPDARAINPTLVAVLGALTIGLAILSVLLVARVSASRAQAVETRGSTIEGSQRERSKELSLLLTEIERVGRGELDLTLTDDRDSTKEIAKLLNQVFARFHEIFTETSQTVMGLAAATEQT…
pBT2436_00035	core	32146	32634	162	-	cheW		Chemotaxis protein CheW			GO:0006935	chemotaxis	GO:0004871	signal transducer activity			MSSDISSGRYKCIGYRIGDTYCLSPSLAVNAITQVPVSPTQVPGTKPWLLGATKLDGDIIPFVNIARFLSIPQTMSRAEHSNPVALIVRGGADVGDVGVIVDQVVGFIPSGNLTDAPNANLKIPPGLGACLVGVVTGDARTWAVIDIQALIADPKMQTIDLT
pBT2436_00036	core	32624	33010	128	-	cheY		Chemotaxis protein CheY			GO:0000160	phosphorelay signal transduction system			GO:0005622	intracellular	MSNIRSVCIVDDSPGMRKMGAGFLQKADIEVHLAKDGYEALRVIREARPDACFIDIEMPNLDGLKLASILRASTQFKHLPIAMLSSASSPFDIQKGLLAGADIYLTKPFTGDKIAKALIDMEAIIDEQ
pBT2436_00037	core	33152	33793	213	+												MRKSNHRAAFASDPKFLERIARQLQSEPTSTLPSPADIKPSKAVQRLEKVQTANMDGRKDRISLESTSRVLTICFPGAKLVSLNTMLRVHDAKATRLKNTWLKRVEALRYTYKAVLEEWIAIATYPLLVEEVYITGESSLLDPESVTAACKPVIDALVSNGFLPDDDPSHIAHPLPYTSRGESPGLVICLRPAGRPWGLIEDATIQVASSLGR
pBT2436_00038	core	33855	34715	286	+	parB_1		putative chromosome-partitioning protein ParB					GO:0003677	DNA binding			MYQSETGINPTASHCLGINLVPVEHRDVDVDLMQPGIWQTRRNFTLAELEELGDSMVKAGGNVTPVVLCPRAQGGYFIISGERRWRAAQLKMIPRLHCRIGHYTDNQARFISAVENVLRVQLNPIEEAQAYADIQETGLSHEQIGKELGKSRSHVSNYLRLLTLDITAKDFLIHGKLTATQARPLCSLDSKGIQREVATKAVRLGWSVKRIEDEVAKHLNKPKPKVNLPKQDADIARLTRLVSDHTGYPCVIQKTPSGNWQMGFLMTGDDQFAGLLERLGIKVDEC
pBT2436_00039	core	34835	36277	480	+												MLNRPFPVPTLLAIALTAVLAGCTSTHEPVELASIEPQSQYDQRIQDGLGSQKYTESQILYMRRLNEFKDQIDSLEKQKQALEASLSTTAYEQDLGSGKAPSTESSRIEEFQAATQASQARVAEENSKAAIRQSIIENDRDRALLEAENRAMAEIEQLKAADAAKQADLAKLKAQLAEQKAESSRTLEKQRFAMAVANADAERRAANAVVEINNQISELKGQLSQLETKLAAAQKEHERLADLSRQLQTPVAVTAAITDQPSPEIGSLTESRIAEIKARLAREKTEITAKARTEVAALTAGAEIKKATVVAPVVTGRAVYAGSYGEKPTTYAKVDDKPVKQDAKPLAIASKQAPVVTVAKFEPKISPVVIQRGSDAGSAVLAGGPVTSSVQSPAPIVVS…
pBT2436_00040	core	36452	37351	299	+	parA		Partitioning protein ParA									MAAIPFKKRKLLADVHAVTNQKGGVGKTTIDFHWLVYLVEQGYRVLGIDLDSQGNFSSRLAPDSRNGGLRSAHLFKEELPDLKPLQTALGADLIYALNKDDELSSVEQIGLSAVGPFAKHIQKLAEDYDYIVIDTPPTNGVRMIAASVVSDHIFVPVELAAFAVDGVISLIETFDMVGPLFGTQITPTGIICNKYNTRVNAHRESLEDLRKVVGPKILQNSLSIRGAIDTALRQCKPVWSMRTNGAERETGVEMIRLMEEMAHRAGVEITPVVIAPKVPRKKKPVKKKSQSRAKKVGAI
pBT2436_00041	core	37351	38550	399	+	korB		Transcriptional repressor protein KorB					GO:0003677	DNA binding			MAKTLDLGSLTRLNDLMDLGRAAQENQIILLSVDQIEVKPQVRKDFKEIEELAASYDDEGQQTPIIVGPMNPETQKYPLKKGGRRYAAAVLRPGFKLKAIVDGKKRTPAKEILSQLIENEQRQNLNPYEVGQALAEAKAEAKAAGEPLSNQDLATYMGKSETYISIHLGLADLPEELVDLIKGGITSDSEVLREMKQLKNLQPETFTAFIERAKAEGSISRQQVRDAVRAAKGKTVPTKAPPAQEPQTEHQAGKVGNPAQDGVGKGGNSSQANPPGQTDQSPVSHAKPEGQSKAQGQGETNTPAVVTPPSQEQGPAAAPNCSSKKNGKGYIPITAERQVIGIKVALDSAVASGYLMNDRVSEDPSKAWCMLMIGGSQQPKQIKVDQIDIVSVAAMETDG
pBT2436_00042	core	38768	39049	93	-												MMRPRGHTPNTKPSECHHNAATSSAKLANGRVHTKTQNRRVKSFTNSRDTDLLKNVKQVDHDDQDAMHLEHRKTMNQVKSTRFTLKRDDQNGD
pBT2436_00043	core	39642	40880	412	+			phage-associated DNA primase	2.7.7.-								MDRQDDNRPKLSEEVLELVKSNGGWLNVIPRLTSSFDAALKNHGHLVDCPFPHRHRNGGGKSDFRFSNKPGYEDRAICSCLQDGGRDPVELLILDGVGRNFTDVMFKVRDALTSGKSYTRKVTPVVVNSRAGISPEDEQKRKAKHIKTAEGLISLTHPDALPGRLYFQHRGIPLNSNLGDVKFHPALEYYETRKKDGQVVKELIGRFPAIVSAFRSRTGRVVNFHKIYLTPDGHKLEGVSKVKKIDSPLSGFKGASIRVANVEGCRTLHVTEGVEKGWAIHLATGESVRVAHACTTLATLFVDRAEFDRVVIWSDNDPYNEARGKYGDGQTFAWKLFIELMRKGFEVAFMLPDVIHTPGAKGQDWEDIIVVEKVVGQPLPQRFHLLRAKACEGGIFMGF…
pBT2436_00044	core	41350	41490	46	+												MTGQVELLEAPSLWQQPEGEQLEIAQGRFFRGEDDQPEKESEVVDF
pBT2436_00045	core	41562	42512	316	+												MTSFVNPHYIFNPLPDEVDITLSPTQIMKSMVCTRLLGYYRARVKPEATPLNLLFGSALHWVIEGFVKGYIREEEMATQFINKSEGLSDGKLISMAKSKSRETAEVLGKQLAAGFPSYFRNLGLKPLIIEGQFKLKIAERTFITLVIDFVGECTKPIFNPKGEMLADVGDVVILDWKTAAQPEGELFSRYGYQLTYYWLAVKLACQQLGIREPKLCGYASGQKPNITKPDSKSVVNAIWHPVHWVKRTAADIEEAVEYARVVAKRLRAGEFFRAPHMAYDSPCDSHSKRCDMAGLCLEGCLSGYSVKAGLTLADLI
pBT2436_00046	core	42575	43072	165	+												MRESYRMERYAQRAVRIRRDKEAEDLASRKIGDFLMRNYLAEGALLAEEFGRVSYHERLQLIANSSELIMSSDGEEGINVVWGSNKQVLTHRLLSPRIRSDFHGAHYLGSWSRSMPKWKHNELRDEIKAKLEARVKDRVELRKQGMLDFSLDTDDMPPLFLQPEG
pBT2436_00047	core	43167	43412	81	+										GO:0016021	integral component of membrane	MSYIKNLMVVIIASIMGASASSLFVGWSTNELRIVFVVSILMTALITLNSTAQGRKKRPKMKPTRTVKRKSRRAKKRARSP
pBT2436_00048	core	43464	43586	40	+												MSFSVTLGILFLAFAIYWGCDYVERRRAGGDVGGTRSSTP
pBT2436_00049	core	43692	43988	98	+												MKTKKSKFVSNLKLSVGFALYVGCGGDIPAPKAIVPMMYWSVIIADYVLRTTNIIRNLLKPILLHTPLGMAFLATRFALDLALAACHAEMKHIGKPAR
pBT2436_00050	core	44035	44208	57	+												MKAFQQGKEAYRSGNSNQSNPYPSMSQEGRAWAMGWLVAKEPGNWDDIARLYDDQPG
pBT2436_00051	core	44289	44726	145	+												MQQRQYSDNELFGIIQEVYFGATSWEQGRQAALRGRTLSDNPETPDTISYDEWKKGFVHGAVYDVPQSGQIEEIVMVGILPVIEVQVLPARSFWAVLNNLQIDLHLSVPELARRIGLAEERLCAGMIMFGFYDSDAIPMYDRVAV
pBT2436_00052	core	44886	46007	373	+	cobS		Aerobic cobaltochelatase subunit CobS	6.6.1.2				GO:0016887;GO:0005524	ATPase activity;ATP binding			MNNVAKKNITVEEIKAAHIQAVTSQKFEPVMVHELFGFSTPLKGFEKPIPVPAERHPLSPSVDSNYVFNESLVRRVLLSMATKDSIMLVGEKGTGKSSLINQINGRLNRPSIAINAGPGVDEGYLVGFRTLGKDGVKSVDGVLSYAYRHGLSCTIDEICSLNPGVLLSLNDILQGDEVVTLKHHGIDPELDPRELLGLEGGMNIVRHPSFRLFATDNTGGKSSRDPRYAGTKGQNAAVRSRFTSFKANFMSAEKEMAALHGLNTGVDDLNIQLMVEFAFRFRVAFSQEEAFDNISFRELKRWVTKMALYDDLDESFVDAIYGNLEEADQALARELFDETFDRDLVLPEEYTTSVADQLDALTKAAVSNAAQIA
pBT2436_00053	core	46019	46840	273	+												MFYLTNDSGRFIAVRGDVNTFLVTVWEGSVMRGVSGKKELLCGTAEEAWEHVCAQVADARSNGYSSQPIDHSPVELDAAQSIVAEFDLLSRGIYVRVKSCTAEQFNEGLAHLENVVRVLIDAGHPLAFRMVGNEFEVALNGASIRKGIASVRDWETMSPKGREIFEERGFIDSTNLLPSGKGLWRFRTQESVLDVCARAFLAELNKAGAEFSVTSDSDYTLDFQRPFQRQSVQEMDWYKTFPGLLKVLEDASLLGGSRTKVSVPTNIGMSLFL
pBT2436_00054	core	46972	47229	85	+												MKIAIAKLDAALDKFWIGVVLHAYHRLMSAHYRRKAARLAQKVQGRANEIQNPAYQVRAKDQFLSHRHQVLRHDLEAKLIRGETC
pBT2436_00055		47397	47612	71	+												MNLIQKAIKAAKDKVLLKYHRVAARMYLKRATYVADQVIYTRFKVPTQALRVLREKANEHTQKAYAIRKGV
pBT2436_00056		47615	49669	684	+						GO:0009236	cobalamin biosynthetic process					MSKLQRTAKQFQDGWISFLRVLARNSKIKFVIRPNVRPCTDGKVAYLPSLPANLTEEDLILFKRWGYHEVGHIMHSDVPFFQEFSMEHGAFAGLLLNAVDDVYMEYAQTRSSRRSERFFRQGAAIMFDRGMFRDGSQSPQEAFASYTLCFLRSRRWSEYQQPLAAVRKNFDAHFGEHADQVRENLETILLAEYPSVRSTQDAGDLTLRLIEMLKQQRDQQDEQPQEEPEDDNSEGDEGDDQDDQQSSQGDDESNQEDDQTSDKGQGQGQKDDQEPTNGDAGGQGSDDGKAEDESDSKADGQGAPGEDDADANNQSENAQGDSQGQNGVDLAELIEQMLSSNGGDDSEVLDMDKVIQQLATSIQNGTNPDYQDAAPVPAFEVEPSDVENQPSLGAGTVKD…
pBT2436_00057		49785	50063	92	+												MATQTQVYGRSVDSVLHFRRESTGVRLTQAELQGYIEEVGTFARDLRVRDEGNTLVLSFSWMRETYSYVLDKTEYGYSQRTPLGEGTILRLL
pBT2436_00058		50222	51487	421	+												MTQVISAANDNKVVVINLLVSAMAADRQIDLDVLNIKVEELHDEIRKLVTEKIFPKDFLRNYARLRENGETLLKQDGSIMCSIGAVMSRSEAVIKIRELNKIKEEWAQQLAKDEPGYQAMCDKHLLEMSQKAIAKGADSAQVMLLAEHLRKRQPTWEEVAARFKFEFVVTPVTMEDGEFDADLYEAQRDSVVALREGVLGAVIQHVCKESMEILETLDKKTTGSQSGEVKVNPRTVRRAQAMCVKLNSLAFIHPLIRPLHDALKSEMDKVPANGFLTGGEFQNLRECLKSLRDQTIVWDRLKNGQPLIQVATTAAASNTAQQALATAQANLGQAQQATSNQPASTASAATASMPATSVVSTVQAGAAAPAAAVAQTTATPVVVAQATDEEDDTTVPDAV…
pBT2436_00059	core	51561	52331	256	+												MQVDLFGEPILSNPIQPSSEADAPVDLFGVAINQPTAVEKPKAVRKAPTRLVIDRKALWSSSGYLPGVKELDEDDDLSDALSTSDTRSDNSTIERLEKALGMAPVIKDGKWQTDELGYQYRRVGKPFKGSRVFGKRGSMIWELNRQFVLTSARDALEPVFTDPCCWLIINSVHVLAIRLRMMDEDEDPYACLQAFLQVMTQHDFIDNSRTGETIRRLTKRDQMREKRAAARKAKEEKPVSNSLMRDMENDDFDCDE
pBT2436_00060	core	52430	53023	197	+										GO:0016021	integral component of membrane	MTHVLKAKLTAVADVVVLKLAGAVWKLVKVFDPRPVQEHFAARPPVNGVTFGKVFSLPREDAGQSIVRLGWQHIKSENKKTGIVSRKKLVKIFNPANGHFVVLWAMGANEGRPLPRDAMAIDYDAKLALGISKKEEEAELIVGEANLGDREFFHMYTDHDASSRSARALGWYLFMAGIGWSVGVTVEGLVTAVLRMF
pBT2436_00061	core	53137	53517	126	+												MNGVSNRAYDLLKSFGNSGLTLESHFPKGVEGNIARHTAPKLMFPDSMPLELVRDHIERWNRKLQGLFPGMGYYAFSPADEMANPGNHVLVLFADDSFFKAFMGGVQKVDVLTSLWDFDACVRLLR
pBT2436_00062	core	53673	54473	266	+										GO:0016021	integral component of membrane	MLDLADLDHTLIYFVSFLAAFLSIRPTLRAAGTCGAFLLAWTFVKLELTFDLADLLLNEGTNPQFITAGVAALGIFGLAIRVSRSRWRTMDRTLILVALISVCLTTAVFHLVLVNRVLPLWAKDLAWTNYNLVEASAESFAPKCEQAKVTCWRGTAFEDGAFKPELREQLKGVDSFFRAHPKPFPQGHGFGVFNDLSDDGVAAVLYYLDKGEARIVIDSAGATRVHHLVRELFYMLCGVAHSVWIAGALFLIAFHRRRFMKKGASC
pBT2436_00063	core	54467	55366	299	+												MLIDFKAEHTQYLKGRPSDSGWVYTPANPKMPAKGKYLAAHQVFSNNALNAAIYIRNDVNAAGEAISVHTALRLTFSHKAKGRYLLNEDPDKLSLNLGLGAVRELYRWLSDQQPRLEYEIVRASASPKRLQGFTLQDGQFARMLTATEFDSEAVGTLTIQVGLSDDDVIHLQFYCLGYAKLIYPTFTDVAILELLKAHTSSTDLASIPFPVSHAKSDNVAAPQRTQDDGVAEDEPDPVRLERCRKAIYAVGMQRWKGSRDVIEFIQDSAPIAQMDRLIKDGNAGEFTEWNRIADMFKNS
pBT2436_00064	core	55414	56103	229	+												MNAQIPIFARIKQHNAEYPRELFAAKEINRLLTNVDFPAERIWLDLRFDPSMTDPTSSALDVMMISGEAHGIAVLRIQPLYLQQDMQTMVDEAIPHELAHILHAIDVKQKGEEIGKLHDEDWQEWLFTLAPNATPAAKVKGTFDDRPVKLSKGGLAVECECGGDEAIAVIADTTGNSVKLQEEELECSSCKFPYHRLSQDSALPEGIASDLKFLEGIKCIKLHHPNLQR
pBT2436_00065	core	56067	57464	465	+						GO:0006313	transposition, DNA-mediated	GO:0004803	transposase activity			MYQAAPSQPTALSQAIAGLTHYDPIRIGSDSRGQTVDWVLAKSSNFNVLFEGASGAGKSHTIQNLLARVYSRGMTFHVLDIKGDFSYESFEKAGLSHLVRPEDFNDITFNYFEGGSSLNPLQVPRTKEGGGVLMTVEGMKQLVKVFAPNTGKRQLDYLEEILNEVYRKAGISQDDIESWIRPSPTLDQVLDEIDLVFNSISASMDSGSVSDIMKAYGQAKSKAEKAIVKMKADGKDPLEIEDKVNEILDDLEGVLHGYAKKHLDFQALQNKSTGNGTFWEFWSKDSLFGLRSIIQGMVKSRLFTGNPSKSQAGKINRYVLTDISSEHQQIIMRIVASRVFAMGVMDTRRSGLFNPEYPSHILIADEGKHVKQISSSPLSPVNRIATEGRGYGVGVWAGV…
pBT2436_00066	core	57470	57943	157	+												MKKYALLLCLTLTGCTGGKTILPVTAADIQDRSLILGAQQAVQRGQYQEAEQLLSKYVYRTDKGDLKIQFWGLNGESRKIAIDTVISLLWETGRDQTLAQFAKEYLSGDEYKVTMCRLSERQAHYPEAYACWNNLGHEDRAERTIRTEAALRILGTE
pBT2436_00067	core	57986	59479	497	-										GO:0016021	integral component of membrane	MSASTPKVKASSGVVALIVMIAVVILGYAAYLESTHKALDFQAEALSPHFYMFKPHAVVQLIASGGYVGTLVAVLVEVLHCIFAAAMVYTIARVAASRYFRPRNTSTEATVVSDDPFEYECSIPGSTMMILLRNNKDPRTGEEIGGVTDLNPYNQRFFRCNRKQVALSREPSTPIEHLELAVHELLAAHPTVPASVGAHHADATLREHSLAIAKEVLSYLKRQNVQEPLAYLAGLSHDLDKLLAYAEKAPGQWVKNKDATHHNTYSAYIVRQMPEFAKLQPEDQNVLTLALRYYHHPAMLPVSSGPRVEKLVQALRHADGFVIRAEKQDGIRAAKESSQTEELIREAILKFVGEANINKFRATGEAEGWTKDAMEFVIIPMSRILESIGSHLPLELSRQ…
pBT2436_00068	core	59607	60494	295	+												MKKTILILGVSLLSQGAYASAFDDSHLARSETLSPFDRTYEAGRAQQVMQPIDYKRSTQTPSAPAAMIDLSIDNPVASVEETETERQYRKTLEDLERNRQALTAARSEAERNLIAAQKTAIEAAAKRKQDLLAQEAEIRKALELNRAAQSKADQVQVAQLTDIEQIRTESKQLLMLAENNAEMIETAARKRVTLERVDPTVVINEPVEAEYQGATLKEIVEGIMPVGWRVKTAFYNKPELETRRYEFISTDARDIALRKLTASVRDARVRYQYFWDLTDEQGNPSPMILITDRPN
pBT2436_00069	core	60508	62160	550	+			Pilus assembly protein			GO:0009306	protein secretion					MKMKSIALALLVATGLLGCTSSFDISEEAKNAPLRPEAKDALQAARGNTFVREIRTEDIAKARPIFLTAQSKPLRSVLQDTLPGYAIIPKGKVNLNDPIDVAAAGMTLADFIEYIEGTRDLNIEIVGKRVIVSDFETREWNLATFASTRNVNNVIASTQTRGAKAGDDDSNNQQDSNVATGTTIGLQLSEDEWQKVMEGARTIIGAEKESDRGSRGRNQSSPGASSANVGGNSNNSSNNGMTSGLNFDAPSPADFGLLTSNDEIEPYIEGIRSVGIITAGGKPSKMKVLDRYFKRAIGEATKVVNVQVEAYDVILNNDKQKGVDWNLLVQGTLNGNPLGLNFFNTKTDSTDPFWNVQGTYESDHVKADVLIRFLENFGRVELTDQPNITVRNGVPAQIY…
pBT2436_00070	core	62160	63095	311	+										GO:0016021	integral component of membrane	MNQLLLGVPIQIGGEEVIICRDSIGSQALSSSRESEVYTIIEGPREDGRPAIYIDEDELKSMRESYPGINVYGLWQLLFANNLVPLGNEVIIFPMGPDRGLYLRLDSSTDVHKPSSILSSSEFVDNFIPEWMDYDLSNASRISLDNLDLVLPASPAYTRQELFEKQRHDQTKRWYMVASICGLMLIATLVYNYGMYTLYNADMAIYKTKQIQRDELDTKIGELLRERLDKWPDNSAELGKISELVAFDSNLETSPDGETHVGFTTLHRFVTSKYLPFDPAEKVRGIVSEFTPHLNYVIRIDPSEIGGSDNQ
pBT2436_00071	core	63092	63568	158	+										GO:0016021	integral component of membrane	MIIKRSKLSISTFGFSNLMLIVIAAVAVGAVRFSMTMGESRTLPRDFDQIDAVIETSRQDVQRYTELEKLPKLVTSWKKATASFELDGLKFETFDANNSSEMGNTYSGPLKGWPGQVIGDPQVVISSVRSLQKEIPLYLYDYSIANGVMKLNFVVVGT
pBT2436_00072	core	63571	64230	219	+												MKNLVIGTLMAAQFVLPIYALADADDADTHRDRSRKIGDMEYKRDQLKLQAEMADSYKKMSDAGFIVDESGSPLGVTDIATLGKEVRKAGTKPDKADLPFGQNPVIPNAAPFMLDQPTLGMSGPNGQAAPGGPVQPGSSQKNVPDDDEDKAKHFLALLEVRADSIVVMTSQGRRIVRNGEKVNDYTLQRFGLDKAVFKGPDGTRELVIDWTKSKRYADD
pBT2436_00073	core	64233	65990	585	+	gspE		Putative type II secretion system protein E	2.3.1.9		GO:0006810;GO:0009297;GO:0015628	transport;pilus assembly;protein secretion by the type II secretion system	GO:0008565;GO:0003985;GO:0005524	protein transporter activity;acetyl-CoA C-acetyltransferase activity;ATP binding	GO:0015627	type II protein secretion system complex	MSNNIQGIQRKILRNLVEAGKITQQQADTQPVSEVIEQVVPDILRVCKDDEAVAHAIGKALGREVFFELEEGLSITQGPEGEPWFIYGNTIFMANPFHKRMHERATGFARTNNIHQPKVGVVSLTRLEAIKAIETEDDDSAVHDSEQLKARATQRVEDLVREAAKLNASDIHLQPTQGDQVQVRLRIDGELLTRKLYTSKIHEAICRVIIENNCGLTLELNAAQDGKFDFAVSAHKKINLRVSTLPVTKGSESTPKVVVRLLGNDTSLANLDRLGMSAENKALLRRLGEAPNGLIIVTGPTGSGKTTTLNAMLLDIYGQDPNRNYHTIEEPVEIQHEGMSHTECGKHLSFATALRALLRQDPDVILLGEIRDNETAEYAFKAGQTGHLVLTTLHTNNAH…
pBT2436_00074		66036	66497	153	+			type II secretion system protein		PulG superfamily					GO:0016021	integral component of membrane	MIERNTKRVRQKGFTLIELAIVLGVIAILTAFFLPGMLKAREDSKLSTAITQLQKDFPGAIARQVSRTNTCSTTTITAAKLKERGLPDLTVWNTAWTVDAVTSNQVTISYTIDSTDTNAAADLATALNQSNNIVKNSATATGNTKVTVAYRCN
pBT2436_00075	core	66587	67048	153	+			type II secretion system protein		PulG superfamily					GO:0016021	integral component of membrane	MIERSTKGNRQKGFTLIELAIVLGVIAILTAFFLPGMLKAREDSKLSTAITQLQKDFPGAIARQVSRTNTCSTTTITAAKLKERGLPDLTVWNTAWTVDAVTSNQVTISYTIDSTDTSAAADLASALNQSNNIVKNSATATGNTKVTVAYRCN
pBT2436_00076	core	67059	68222	387	+			type II secretion system protein		PulG superfamily					GO:0016021	integral component of membrane	MAYYQLKYLGESGGVVSVGVEAETKEQAIAMSGIPESVIHSVAVDHLGGIKSALFDKKFPLVEQVLMLSAIASKISSGKTFGKAVQESVNYKALKITFAQIDSCQTPKEYLSLLRFDETAVLLAEAGDKTGRLPDALNRASKAIAERLAAKKEFSALMKKAMINACFGLGFIIGIPLWAGGTIHDFIHVQRLDLQLNSLSQLILLLHTVYTEYLYVLLGIGAGIYVFRARVWEMVRNLPGFSFLNERNKVRMGLEFVQTYQLLLSSGFTNPQSFKFMMQRSRGRAHALYQEAHARLVEGRELSDVFDNPEWPPLITQNLQGFDNQSPAGRDNVLSNMADALKAYYLRHSEKVAQMSSVIGFSMMLLTIMMFAIGFYLPIINLASAMR
pBT2436_00077	core	68219	68746	175	+			type II secretion system protein		PulG superfamily					GO:0016021	integral component of membrane	MTVAMVRSRGFTLIELAVCLAIVAVMTVALLPGAMEKYQQGKINSSIEQARNLIPVCEIARTKAVSSTVGANLKVTHTYGSLTNWSKTADLQNLLSADYRLPATNPLGSNILVKFDSQRCYIAVDLPFKEDNYGGYITENVGANTRIIITTRPAQSSSSAWVSYQKRILHEETTR
pBT2436_00078	core	68760	69746	328	+			type II secretion system protein		PulG superfamily	GO:0015628	protein secretion by the type II secretion system	GO:0008565	protein transporter activity	GO:0015627;GO:0016021	type II protein secretion system complex;integral component of membrane	MGGFTLIELAIVLAVMAMIAVYATPRYMEQLNQKRAILTAQETQSFLDAARSYRMQNGSWPGQASSCANAKSVLESTSPPTLAGISATNKYNQAVTPACNANTFSITQSIAQDWDGVVANNLPGTVISNAATYTIRSTIGIPGSEPALNSKLSRVYTGDPEMNRMRTPLLLGGNSINEVSNMYLNNGGADARVRTDAGRLILSTPYGGEVAIENGTNLSVENVTLRQRGNANLIDLLPNFVQKGTYLVRHSDGVIKPACPGGGSARASLRPGTMRGGWQEGEVNHGAFGYEYRLLDYGSYWIVSTNIIGSEVERNNLQSLVDVYCYYP
pBT2436_00079	core	69746	70942	398	+	atsB_1		Anaerobic sulfatase-maturating enzyme	1.1.99.-				GO:0003824	catalytic activity			MPYSVVIAKPTKNCNADCTYCSAPPDGEGSWSLDDFKRMFDRLQPSFTPNIDWIWHGGEPMLMGPDFFEACAEYALAQHGGVHFAIQTNLLGYKSDRWKRVFSEIFEGRVSTSFDPYKKYRTVKGSAETYDRLFWRAMDQVIADDFRPLVIGVYDEGAATAAMDMYERALSYGSAGFDIRFNYAYPAGRAREAGMLIHPATYGQMLVDLYNRWIDEVPVFRITPLDLMLQKVAGYKSMLCPWTKSCGGRFLTIDPDGSVYNCSEFSDFGDKRFRFGNILTGEVQEAKPVEVKFYSGADIAPALAASPASREIMGRAVNLPPDCKTCPHFTECEGGCARDAVLFERGMGGKFGYCQSWKMVFNRLKQSVVTGEADRILYKLGITPDSARARLSAYGWAN
pBT2436_00080	core	70942	72084	380	+			Radical SAM protein		SkfB superfamily			GO:0003824;GO:0046872;GO:0051539	catalytic activity;metal ion binding;4 iron, 4 sulfur cluster binding			MLQVYLKPTNFCNVGCDFCYLPEDVRANKSRMSEATLQDSLVLIRNLAEREGHDRVSILYHGGEPLSMSAGVLMDLSDKVRRGLSGIEIQEAIQTSLIPLRRSHIPFLQERCDGFVGSSIDFSGRTIQGSNSKYIDLWLEKVHLARSHSLHVAPIMVPTRNELGRVTEIYGWFKEHGFTHFNIERYNPYGADADRPSNKEHSDFLSDLFNVSIEDLRRTGSCVTNNAVAAAIGGVLHNQPGERWGGTCQRDFLVINPDGALNTCPDRMEYETDLWPKVQDGIDAFQSSPERLGWIKVQHIDHIENHCRKCEFRSWCKSGCPITDHQVHTGAGECAGYRSHLAKVKEFVANEEGRRFATGYLSAAGALPFDPYTIGLERIA
pBT2436_00081	core	72081	73199	372	+			Radical SAM protein		SkfB superfamily			GO:0051536;GO:0003824	iron-sulfur cluster binding;catalytic activity			MSKGAPDFDHMIYVRLIEACNLHCQHCFIPNNPKRMDWNNIEQIPAKVRSFARPGQVLLFQLHGGEPTLVGQEFMRKSVVFLKTELSEFDVRFSLQTNLMTFDLRWAELYHEFFDGIVGVSWDPEIRLLRAGRPESNEQFENKFWANIQALQSLQLTPYMVITVTKPLINRFRNPTDLIDFLLERGISLAHFERLTRTGYAITNWDWLGITNREYSMWIGRFAMAYSRFMSQQREGRQELNISPLDGLIASVERLRRGERGGYGCLSGACDTRFHTFDQNGYYSACTALTSERDNRNAVGVTVVEHTQLEAAREERQMDCSTCQYKPICSSGCMATPRMDESQECAGGYMTFRLLNDHIATRDNPGLIAIAG
pBT2436_00082	core	73237	73611	124	+												MKQFTGNRVMVAIAVSALTASAYAETHKSFTVEQSTEDLAADKEIARLRAILEMNPIKPMVEQHQKVLSEIVVGNMVGGIDNMLLAATATAKDMDSTRIGDWGYCHNACHGACHGACHGSRGWR
pBT2436_00083	core	73623	74867	414	+										GO:0016021	integral component of membrane	MTVQVGMRVSDLEGIFLAQSSHLQTSPEHEIKRDVSYFNVECDTTLKRIPRDACHLGLRAQSHPDSPDLPSDDFTFSLILAAGSLNSVSIDIPYDCSVSPDELLMHAESSGFNINLLPPGHTTVVDEKVERYCEVLRTYGRMWLASPQSNIRVAPIDGYLEYLFGVAAGHIPASISTDEMMNTLFTDGMPEVVMEHVKVVIHDVIMEHFGTEDAFNEILEKVAKAIHLKQAQFRDSRARILEEELDLRTPLPNLIRMVSKSTGLSLSNAAGMLYELKHGVHTVLDKYLPPDEPAVEGQATPPVNTRQAKLANALGTAFAAAFGIDEMDQAWAGVESTLQVQERINLDHGTVQPGSVASRIAVAMDVEPKVAALATGEFLSMIRAVLEAGNHVSPPPPSA…
pBT2436_00084	core	74908	75972	354	+			Radical SAM protein		SkfB superfamily			GO:0003824	catalytic activity			MAKSEAVGFINVTRQCNVDCKRCYLTEANRAAGERLPTYTLAAFLTSDFWADRPVTLIWEGGEPTIVGPSRMQLYVDQARGLLPHATQTMVTNCFSVPNWLIDLSHSDFNGQVETTFALGHKFSLSGSEDLYTRRFLTGLNRFWDAGVVCTVNVELNSETIKRGPTALAELMLSTKAKVWEFDISVDFRTFLAKPIYQASSAPELPLTASYAAVWTFLHTLEATHGRQLRDAGITIGALEQVAGEANNQFNVLSEDRFLTLNPDGSVTTNPLYSDLEGTFLGNLQDAPLDELLSSPRRLARVIAERRRLLPCRSCPHFSYCSGGPAHVPVTDGSGECAGGKGMWDLLLEKMRCA
pBT2436_00085	core	75965	77689	574	+								GO:0003824	catalytic activity			MHKQSRLNQANISITATRWCNRRCTHCYIDPSELANPVEMEEGVFRGIFDRVRDLVALDRGLEEVEWEIIGGEITKMPVEFWRRNLPFALEQCRDFNAQLKTPGSVNVLSNLIFSDQRRRADYIDLFNQYGDWPEMCVYTSWEPETNRFGKRDKLMPAWRETVSALKVRQKILDVILTKTTVELGPDYLLEQFLPLGVTDFSIKMISPYGSGKAFWQPNMISFAQMSDYLCRLFEIAPKGITFTPADEMTSAMFRGTSYQCIGNFRYDLAVEPDGLTSFNASQTTSEAAFGDTRIYIDDPDWAFKVLADNTSELDNKLSRYHDYCFQCEFHSYCAGGWYHYRIAEPEDVRAWDSAECPGYKRLWSKVKDRFGEFDTRMNTHHEAMRAILKSPTDSVTSK…
pBT2436_00086	core	77736	79571	611	+			Radical SAM protein					GO:0003824	catalytic activity			MNILPYALPRNRSIEMMSTTISTNLNCNLACKHCYIQPDLLRRKEYIDEATFRREVEVIVEAFHLDQSVTYLHLDVLGGEATLMPFEFWERNLPWVLDRISDLNAAGTPTEFTFCSNLMWKDDRYLDLLRQFKGHPAMDIAIPFEGPESGRFGKNMAIFPKYLERIEALGECNMLNLVLVMGQGLIDLGPQYIIDTFVKRGISDVTCDMIFPWGSGRSYFDRAQPYYRDVARFIEDLTELGAPYGLTVDHLDDMRKSLRTLSRSQNTLNDAYEYHWDHRGELSLNPNQTGTEAVRPYINLNVWDRNAALKVVWGNNSELDAKLSYEHDFCRGCAYLQACNSGWYPHKQLSPEVLGKYMAAPEGEFSCPGFFQLWEKQAQTSFDQVGVTRYGNARRERRI…
pBT2436_00087	core	79562	83029	1155	+						GO:0016310	phosphorylation	GO:0016772	transferase activity, transferring phosphorus-containing groups	GO:0016021	integral component of membrane	MRLTWILGACALGLSCNAQAFPVVIAGGAMLLGGPSTVIALLIAAGVFGYLRFCSGKHGKVKSLALGFAAGLAVLALVLNDQRASQLDANFIDSGSPAERITEIPFREVALDEQAQMPTAMDPAEFIDSLAKRTIRAVRIDPMPEPFFQDFGNGVSAKELGKSPAKLLALIRESSVPVVLIDQYGSSAAAISEALKARLGIEVRFLVGGTKSLHPYGWKHLANEEDPRAILPSQFPKVIAATPGLQIISDTTRDQFEHDGWLHGDMISDLPTFLAGLDNIVATIGDRPILISAAEGYFTGNTWVILTLLRSRGLDPQFILPTEDELLVKPPYYRHFKNDERLFGNSETFSYLERKPRVVFLDFQPAADWATTRERIRGTVHIDMEKVARGQMAEELAKL…
pBT2436_00088	core	83022	84665	547	+								GO:0003824	catalytic activity			MHNALDMLNVCIAPTRLCNLGCTHCYVKPELLRDKAMMDEGLYRKTFDSIEALFKADRKVTKINIELLGGELTMMPLAYWERNLPWTLEVMAGWERDYNAEAALIWCTNLIFKDPGYISLLNEMGHRYGYGLDVFVPWEPDTNRFLKDDKLLPRYFKTLEAITGIKRKTLCITMSKAVIERGPKFIVEEFVSRGITDITCDMLYPAGSGKSYFLKTCTYGEVSDYILALSELVPDGVTISPLVEMETASVTATHFHYPGNDSYDLEVEQNGEVTFNSSYTGDEAIQPTEPLSVQDLRFAEKAIFNNAPEMLVRHSMPYEECGTCEFAVVCSGGWAWHKNLHHNLRSIIADGDCPGLKRVWLQAKANAGAETDRSKYLAVMEARKREGALRLRVATANIE…
pBT2436_00089	core	84662	85843	393	+			Radical SAM protein		SkfB superfamily			GO:0003824	catalytic activity			MIHQPFTLHIRMTKSCNADCSYCSSWMENVSSRMSPAAFMKSIDFILNRALPQIGAAPTFLSAQYIGGEILTVPFQELKECVRYLRKACAQHGIEMQDGAQSNLIGTPEKISRLYDLFEGRLGTSVDDFSQARTVKGSADNYRLIWKEADHYLRNQRSTPGAVFVLDQSGLNSARQQTRLAAREGRMLTLRPLFQGGTPGQALQGAERTMKALLETFDDWFMRYPIIVEPFFHLTTARVASLAGGNHHMPHACAFQADCTQRSLSLEPNGDLHVCQEMADAGLSRVGNALDGVIDTGLLEALAARSGRLSADCQACPFVKECQGGCMFESIQQGSGMYGRSAHCASWKALFRRIDAGIQEHGLEEVRGWLHRIETRHHNHKLDGLFKASLASA
pBT2436_00090	core	85857	86492	211	+								GO:0016491	oxidoreductase activity			MVLNDLFRTGHCVGSIPKDQADALLRLVKQDTFLPDKPGSPDIAEWESDDPSKNLNVPPEYLSFMENLGSSPDLEHFRAHMGDWSRVNVMLQRGRRGDSMGWHHDAYDPMHLICMVYLSDELWTPEDGGLLQLGEGDIDDMGFITKDIHVHSSVSPNHGTLVWCINTNPRWVHQVTAINTDKPRYTLIGQFGYRENVMRSTVRKRYGEALR
pBT2436_00091	core	86489	87250	253	+												MSRNQLSLRRFRFHDALITSPVELSWRGRLLRVIDACFDGIYGSLHPEVLVVGNDVLVSLALALHLAECGFEVLISPDNLDIESWPNPHYSANNLAIFSTWTDEMAEVLGSRFGNGFKVGSIASAIGALCEGCKQTGRVSIIKDTALQSDRGFCRGAPGKHLLFPLRPEIRQQAGLHPFWKVITTRLPSIQFNHRELEFVSTRLVVLTSHPSRFLHPEASTCSRVGQARVSVTDVSEKGRHNDLRTALALRIT
pBT2436_00092	core	87250	88497	415	+	atsB_2		Anaerobic sulfatase-maturating enzyme	1.1.99.-				GO:0003824;GO:0051536;GO:0051539	catalytic activity;iron-sulfur cluster binding;4 iron, 4 sulfur cluster binding			MQPGISSSGATGRNSFLFQINVTRRCQLRCSHCYILSDKKDKSPDMTEEEFLHVVRGIVEHMQADHNFSQRYNHVDIHVIGGEPSMLGVRFFESALPKAKALLRGIPQAVDFSIVTNLVTQEALEVARLFDKVSTSYERSTRFNKRKQEEIWRRNVVTLMAESKMPGVSGPKDFSVTTALVRPVVQAGAASMIEELVDLGFTKMHFGFFIPSGDGDLNAKLIQPKHRETAQFYIEALDWYLKHRETITDLWINPCESWLEAVYRGESLDDVVCPIVHGALDIDSDGRTISCIEKGGTNDYTSHGNIFETREVIQGDGSKAVEFVNTIHDVLTSPSYLKEVANARRLPAACRACDERMLCQANCGVLHEQWNQQDECPGFKTFIKRVRFLVEEEGVRPKS…
pBT2436_00093	core	88500	88817	105	+												MTTDKGPSFLSIFPILAKLLFSYGKRLLSVDTLVSLEKKTGAGSGERTPEEIALDQALERNPHQLQINMEPGHKPTPSIAQLLEQSAGDRLVVNEEAIRAARNPK
pBT2436_00094	core	88795	89955	386	+			Radical SAM protein					GO:0003824	catalytic activity			MLPVTQSEPFEGLTDTIENGYFVFTLMPSLYCPYNCKHCYLSKEQRSDKTLMSLDDFRMVCRKIHTYFEEQQPPRRTIIAYNYGGEPTAAGPEYFLAYSRIMDEELPASAGYEVRHVMLTSMLGVDLDVWAPIWHEHCNGYVQTSYDGDMRSSNYVRKWEAKVREAVGRGLKVATISVVNSALLEQGASRTLDLLAELGVEETGWLPFMLNEQNDRPGQYDRFAPTMTAFNDFMIEMLNHWYRGKVQGLKMPSIGEAHFAVDRAAGGDLSNMAGQTLFLLPDGKFVLPNYRDGWKEYMHSFGNILEPETTFRDILCSRERILYMRRQSTRNNNPECRHCEFRNACLLEFAKPNKPNDECFGAKRFVAHAIARNGIEPLLSGPVTLY
pBT2436_00095	core	89964	90980	338	+	pilT		Twitching motility protein			GO:0006810	transport	GO:0005524	ATP binding			MLLKPKEFDAEAFAKEATNITLSERTMEMVDNFGQVHSPEILPIWKDFYEKMLAEKGKGNKRKSADFTIPFNGYRYRCNLANSMDGWVIAMRRLLQGKLNFQKDLKLDYNVVKSLMKGAGLTLFAGVMGSGKSTTMFSALENMDPLERGLLGTCEDPIEYIFEGGGVIQREVGEHVESFEQAIRDCVRQNRKTIMVSEIRDPETANAALLAASTGHSVFATIHADSAPDAYTRMLALVDPRYERLVPQTLRGIFWQHMLRFSDGQRAPLPIYESIEVTGAVRQILQGGPEKLPMLANEMKRQGRRNMAETAMAWVTANKVSREEVREFTDRRGRINEL
pBT2436_00096		91338	91517	59	+												MNSRPIVISCRVFGGRSPKTGRPVGQRHRWSGGAWGKGYCEFCGRTLEEVQEKPELRKA
pBT2436_00097		91611	92153	180	+												MVNDSLNTARTAAEFIVQLLERSAGVKVEGDLRQTLISILQDLPEGANVRDLQNAVLGIETEQVKPLLDALDQMANATLRPQDEYWQLFKAGELIQLDAGEPRVLNLASSFRSDADSILEVLEAASGTKLSDSQLRAAKTAGLELAAGGEPTVRSLVECWALVEGLEDFAAAVKAAMMPA
pBT2436_00098	core	92216	92404	62	+										GO:0016021	integral component of membrane	MRKTAYHLGVFAFGMLSVGQMVPVLLGDESLGNWQFAGLTLTVLLTIGCSYKASASKDVVES
pBT2436_00099		92496	93239	247	-	yjcC		Putative cyclic-di-GMP phosphodiesterase YjcC	3.1.4.52								MMISRPRSIAVGACAGPDLELALVVQPVMHLGSRHPSAIAYECLLRVVEGTQLAAPARLIASAEADGSIVDLDRWVVSQAARIAGAFPNVHLWVNASQISVSDIRFIEHAISEFDRHEVTSRMTFEITESADGDACKIVKGLERLNLKAMPVMLDDLRDGFAKRQLLMNRAVTGCKLSRRTTRDIAESPAVRGEVEKLVRDCRAAGKRVVLEGIEDAAELEIARALEIEFCQGFYFGRPALPEYLFG
pBT2436_00100	core	93402	96092	896	+			RecB family exonuclease					GO:0004527	exonuclease activity			MKFLKELSDLNEGTLVLTSTERVARHLRLQSALLQSMSGKKAWFNKGRIQTVTSWIENAWLELMPAEQLLYPVQELAVVKGLADSSGLMPATLISSTATSRRIGSAYSEALKYQIPMDQERFRFKRELEVFWQLQEMLRRECSSQGVVFRAQLPGLLLNAVQEGLVELPTKIVIVGILDMNPAEKVLFQAIAARGVEVEEVDVAGDRSTPRLIRATNQGDEFTLVAEWVNNHLSPYVDTPLAAPQLAILVPDIRNFQAPLIEALSLHCSPATLIPGESDSDMRTPWDISSGATLGSRPLVRAAMDLLSITPQEADSEAFSRVLRSPWIGGEASEGRARALLDIWLRDNMGLSMGGEDFLRAIGVYKGDAVPDFRERFAGYLAGQVNGETKRYPSEWAEQ…
pBT2436_00101	core	96144	96713	189	+												MEQTSPPEMLCQFAERALSFLRDIGLSVEVVPGAAGFIDHVRIKDGGLQIDPRCPASGLLHEAGHLAVVPKRYRHWMSGNLYASFNRMLKDPEFLAQEPDSPLYRAVIQATDPEVTAWAWAAGRFLEIPSEVIIQDDEYDGSGRNIRILLQANSYIGINGLSHGGFCVRRKTPYRALPQYPELAFWLQP
pBT2436_00102	core	96775	100119	1114	+	addA		ATP-dependent helicase/nuclease subunit A	3.6.4.12		GO:0006281	DNA repair	GO:0003677;GO:0004527;GO:0004003;GO:0005524	DNA binding;exonuclease activity;ATP-dependent DNA helicase activity;ATP binding			MTAFQSLPAIPHLEPIFAAIAAANPHDGQARADSIDPRRSLALLAPAGSGKTTQLLFRMLACLTVVERPEEILAITFTTKAAGEILERVTSALSLAAAGVEPVQAHEKPLYQLGRLVLERDRLLGWNLILNPSRLRIMTFDAFCAYLAGKTPIMSGLGGGKTVEDPALIYRSAILDTLGSVNSDDIPEELREALEAVLTFARNRFELLVPMFSALLSKRDQWAGEIMTLDIPGMELAIAEMVAKHAAEAITVLGGSPLTQAMDILQHASGVYDGFAWAAQRPALAINQTSLDYLRGFAGFALTSENTLRKSVNVKNGFPAGEPLTKDMNALLKGLKDDPKVELYSEALVTLKTLPDLQYPQGSAAMCQHFTVILRYLLANLTLTFDGTATIDFQEVAQR…
pBT2436_00103	core	100129	100653	174	-												MNLIVVIAVLLAAFFLYLAVKGKSKDDIFRAFGLDPAAYELISSDLGKGHARKRIRWRGVGGEPDAIFRHKRSGRIIVGEFKSRRWARRVRPREYFQIVLYIGIARAEFTSNNVLGVLAFKDKVLEIEHHPELFSNLIQLRAEVLASMKKKKALNSRPLLSRCRFSLPFKLERF
pBT2436_00104	core	100650	100871	73	-										GO:0016021	integral component of membrane	MPTEANIAVSKIAAYAESPDDYIRAGGKAYNAKATRYGNRAHETIGKSPSKLVFLIGAGLFIAALIYFEVLPR
pBT2436_00105	core	100861	101571	236	-	vfr_1		Cyclic AMP receptor-like protein									MPNSTAKRQVTVSVLSTPEPSWFKSSSLTAGSWASWLMMAHQYGRVVDHPAGIEIDANHGDFYILLNGTMVVSTVPPDPNLKPLFIDTLRRGDIIVPSRHTDLKFTYVVRGSASLLKVSKDKFNAFMNDMKNSEVVLMAAELNLLTKHATAASTVQMKDQDKIWRVVVNLASHPDVAHRPGGVEVKATREEIRRLAGVERRSASRAFHLFQEKGLVVFSGYKRFFFAHGKEGLNAD
pBT2436_00106	core	101541	101984	147	-	rpsJ		30S ribosomal protein			GO:0006412	translation	GO:0003723;GO:0000049;GO:0003735	RNA binding;tRNA binding;structural constituent of ribosome	GO:0005840	ribosome	MLVEAKTHVAWDLASPRAKRSQFRADSFYVVIDGLHIQTVRQAATLIKNALLSIEGVQVRGPLALKTERRRYVFLREMVSKGQKGLRIPEAKRLRNVLLVMNPTSIAVASLIALPVPSGVNLRIETYQAQYELKDPAKCQTAQPSDK
pBT2436_00107	core	102060	102323	87	-												MKLLESWKKAAIEAALDRHKKTLTTVLELDDRALLDSYDLVLGMLAGPKSIQVRRNPRVLDVLRIRGSQRSFEKAVYHARKALTYQQ
pBT2436_00108	core	102320	103354	344	-										GO:0016021	integral component of membrane	MPAISSFLSWPRAWSYRSHIIPWQLHAPLFLVMFAVVSVLNSIPSDGSWRDLTLNQVLEDFGVFIFFMALWSGIYCHFRRTVDLTWLLIIFVVAIGQEEFNLWNKLWQQLCLLFGHEISSSERQRGDVFMMALVFGSLLVRFALGGFKSFFRIHITFFICVFVTFQGWIHFIFPYYIQQHLLNERLTYQKELTATYEGRFRFQCDHLPITCFEWVGDAVPITSIAKHVSTESITQVLQSVGNATTSLTGWLSVVDRGDVEVFRGVDANQKVLVTLYKNHELYRVVVDDEYPTEAHNVISSALLSFATPFALVWFFGGLWVVFMHQARVYRIKYGKQFRAMENHQ
pBT2436_00109	core	103479	103847	122	+								GO:0035438	cyclic-di-GMP binding			MTAANRRYTRYAIPENSLQKQQIKTKGVLGFLAGWGDCRVRDISYAGALVLTDKKIGIGDQVLLRLTEKDGGVMDFEGTVANCSKDPITHQFRVGVALSEPEADRREKGFLLQLQDRYRPVA
pBT2436_00110	core	104298	105431	377	-												MYQIQCKRLVDQLAFGLSLSQAEAIVARAYGRESYSSTSDTFGPEIPGLQAIRTPAEILQLERPQQMVEFMRMVLNLTLPGPEPVHQQIPPKNLVATMYNFGNFDALVTYVKNDPIDPNDDKPETLLKFKNRYGYMANSQVIMGRGYHGHTLVAQPDAKLASRYIDQEAILNKLNGLQVIIVRDRVDGDSYINHYSRNHLVMRHAASEDLSSLILGSRAKDACLTVSIVPAERYSLEAIIAPHVAALTKNSPAGRSIILDGLNIDEDSASFQAGLRLASSQGINVVLMAPVLKASQWDHFETRLIFGFDLQMAQTANAEMNRAIVQAAPYVGLKGDRMQFLYYSAASGARYGAIPLIPEEEKRAPLLKRIFGSPARA
pBT2436_00111	core	105435	105998	187	-												MIGNTNLSRAVDTKSRETLLRLASLTRDLSSNDDRCRGNAYRDLLELAEEGSSDAMFQVARCLNQGIGVEVDQVKSDHWLRLACVTNPPSKVALYSFGMQNLLRKRPDADPMLGLNLIERAATAGYVTAILELVKLLENGTADIVPDLRRAYRLLAGAITDHSDMKLHEAYLSFVERNQPLSTLLDS
pBT2436_00112		105995	106966	323	-	tus		DNA replication terminus site-binding protein			GO:0006274	DNA replication termination	GO:0003677	DNA binding	GO:0005737	cytoplasm	MSFPRTIEEECRELIPTLDKSLKELAFLLEKSKAHIRIDALFQVPLRKSPTVDKNAGIEIATPDGETGISLAIETLTTIWLGEGQSAKETLRSPGAIGLPALALDRIRETNRLRMHLFDLIEKAKPAERKRIWKAKDHYGISSLQAMRVTPILHDPQLIRFYWDTGSITKRWLVRDLIKVCEDELHATFGHRPSRDEVVQGSVESSVLLSLEQLEKLPLDEQVAVHRLGTPHIRARVTDGDIEPYICSAPVPFVYDVSCARPLIKPLKNYCPMEEKKKRSIRALLEPEPRVPGMSVHQYDVKHRAFGAFESRSRGRNKRAAQE
pBT2436_00113	core	107151	107477	108	+			RNA-binding protein									MRKLILHLKGEYFDEIKAGRKPKEYRLVTPYWEKRLVGRSYDCIELARGYPKRGDTENRLTLPWKGVQRETIIHRHFGPHHVEVFAINVAVEPKDRSPGAAGPFHNEG
pBT2436_00114		107509	107739	76	+												MAKRNTFKTLKDGVYLARCRESSLLAAASNGHSIIWPEARMVIKGDTAYFYHEGKKVWSCNMTYAANNFDVGALAE
pBT2436_00115	core	107847	109499	550	+												MVLQKALQSSKNLGDLTQAWIREITARTKAENVVSTVKLTVGDTASLVAPAALVAEVILKTGLADEKTPLRVLLIGRDPMIRLDHSVWASLAGEMLGRPGEVEIFLTQAEQAITSMYPVAQALRLPHCGVMLNEEILAADRPEIDLAIWVHPAAEVDSPDEQNYLQIAVHLQKKAVPVAACVFNETDLHGQNIILSSSGLHLVPLGEGLKRGSKAINRFGISSRNVGLEGGWGAVLCHLTDSEVRRADNEVALVKAALSLLRLEGGIASSWALGQRINGVAFNRIIPIGLLGNMAVEPTTGHLLAHDDESNRLAILGHLWNEKRKAMPSGGEELLIWAAGVKLSFGQALPKETEKRKSAISALEHAFDQGALDAGIALARGYEATGHEESREKALQLYR…
pBT2436_00116	core	109525	110109	194	+												MLLVMAVGLAPATVLADPTGDPVVNFKVEHYWVTGRSVQEIQASISENAPTRNGDTFYAGATVWNLDSSYDYVPLASGGCAISNPRVTVNITISLPALRDDVPRSPGVIREWNRFYIALRAHELLHAANGKRTAQTLLSRLSGVRTELPCERLSVVVSQAGQALIKKLGEYDSQLDQQTNHGATQGALLDLRVR
pBT2436_00117		110134	111246	370	+			Deoxyribonuclease	3.1.21.-;3.1.-.-		GO:0006308;GO:0006281;GO:0006355	DNA catabolic process;DNA repair;regulation of transcription, DNA-templated	GO:0004519;GO:0004536;GO:0008270;GO:0003677;GO:0004518;GO:0008168;GO:0004527	endonuclease activity;deoxyribonuclease activity;zinc ion binding;DNA binding;nuclease activity;methyltransferase activity;exonuclease activity			MKGFFIGALVAAAVLASSLTSAADLTLMSWNTMRLGQGGEKSFPALAEVAGKADLVAVQEVMNEEGLSRLEAELERRTGEQWSSLASHAVGSRSYKELYGFLMRDSAVAYEDGAVVYMDRKDRFIREPFSARFKSKRDGAIFAVASIHVLYGKGPQDREPEIRELESYWTWLESIYPDTPVMLVGDFNTPPNDAAFSGLSQHAAPLITKGATTLSARDGLYANLYDNIWVSRKLHLKLTAAGIMDYPRMIGWSNEKSRKHVSDHAPVFVTLGNAKLPQGVVMVRPDAARNRVAGDATKQIFAAAQSQKGSATIASNVSAGAGAVRGNANSHIFHLPGCPSYDKVSPKNRVEFSGAQEAEAAGYRLAGNCH
pBT2436_00118		111246	111572	108	+												MSPEVREWAWCHKRIQGMVARNIKMTWAAEAALFRNRSQNMPMLAPWSDHEQPDGSIQVRFNNQHRFTLNWVQERGQWELRRTGQDEVIETDQYRNDLFSAIQSGRIT
pBT2436_00119	core	111617	112243	208	-	vfr_2		Cyclic AMP receptor-like protein			GO:0006351	transcription, DNA-templated	GO:0003677;GO:0003700	DNA binding;transcription factor activity, sequence-specific DNA binding	GO:0005622	intracellular	MLSTPSSLNSHARLFVSKSQSRSFKAKSYILQPGHPEAGSHLLVKGSAQLVIENDGREMILGLLKPGDYFGDLPFPIAVDGHLVSVQARSQCQVAFMSGADFQQMVLTTPEMLMDVCGQLNERLSAATRKVGDLAFLDITGRIVSVIQDLVHASFAVKASEGTVIPITRQDLGRLASCSRETAGRVLKLLEEQGLIICSGRNITVLKA
pBT2436_00120	core	112444	114864	806	+	helC		UvrD/REP helicase		UvrD superfamily			GO:0004386;GO:0005524	helicase activity;ATP binding			MPSQYSHNTDDLTPVDALPGWKKTLGGVLALGMDLLNARHDSSWDEGYRAGEAYGSEQKAKSQSQSHAVSTTTGPLEIRDLRERSNTAPRIDQVLIDDDRLVVSAGLLETMQRDAASLLPADLQPTPGQWKAIATSSRALLVSGQGGTGKSFTLAMRALYLHKYLMQPLSSIRVVVDCKEAKEEFAKRLHWLFRRWSIECSEADIQGCITTPAAAALELVNSLVGWENVRPFEVRVNSDVFEIWPFDTRLSSAQTSLLRTTHSKLYRSNPRYAELVVGLFRQSMLLEPLEVDHPDVVKRAAIGWKLSQHDQDLCEKVETLWKEAGAWPLDGIKPGRHKVVVRGCEFSLHGFVPRLDAFVLLGFDRTEDRYLTRGPGIKLEVYKECEIKKTLLQAYLDKP…
pBT2436_00121	core	115013	115579	188	+												MKYSDLIDLPKPGTYNIGLVSAKNSDMLKYFGHPVLDGKYDPKGKCMSPNDPEFQKRVASRKVGPFRATGLLPALDSLKSIFERVEREVPDLYPLLRNNGMLCSRYTRIKGKIGPGISNHSWGTALDMFIEGDTEKQGDNKVQRGLLILANYFNAAGWYWGAAFPTEDGMHFEVSRGLLAQWKKDGLI
pBT2436_00122		115685	116080	131	+												MPSNLPVVAVKRHCNPFKSDAPWGVTVRQKDVRQALIERRLVGTPDSDDHAARIAFLVENPAKDPILIDVGCPSLGYWGPNWMVTDGNHRLAAAIFRGDATIPALVDGELEHAFELFGVDCEEHYPTQATC
pBT2436_00123	core	116153	116467	104	+												MTDIIPFPSMPRLHNNKVQQNQAERKKLADWFRALAQHIEGNEIEREPLAATVVLSSAAGDEVLTVGYDGNQQVCRRQAGSAAHRFTNLGGYTRRGGNFFDRLK
pBT2436_00124	core	116571	117143	190	+												MSPIRTCSPIAKRTTETFVDHVNIGGERQRVEFQREVIWLQESETQLLYVHGGKILTKGPCHNDYYGYLTSLNPQELGALNLADHFSVDQQSTLDIQLVTTVFLIPVHESNENKEHNRTKPADYRDHYSYIPDGWRYERQSDGHMIYPRPEREELGKEIVWSTQWSEEENLRKLEDFKRRWAFTVGQVSS
pBT2436_00125		117140	117538	132	-										GO:0016021	integral component of membrane	MDAERMTQVVAVLEKQESRYRCSAIRWKIGYRLLLILSAVLSASAAIIAKLSFIPEGLGSDLSAILAGGAAIMTTVMAALDFETNFRLNRRSRHQMQILVIEAMKEGADPEALLSSAQKVIDERTKELDKLD
pBT2436_00126	core	117755	118753	332	+	carB_2		Carbamoyl-phosphate synthase large chain	6.3.5.5				GO:0004088;GO:0003824;GO:0005524;GO:0016874;GO:0046872	carbamoyl-phosphate synthase (glutamine-hydrolyzing) activity;catalytic activity;ATP binding;ligase activity;metal ion binding			MIWFLEGQSSQRDILLGAREALPPEVKIFASHRQERPEITGLADVSFLEPKDNQERIDWVIETALTHKIKVILAGRVGSVFEAQRRRFEAAGLVLVTGGSNMSTFELVDDKSKFTAEAELAGLACVPAITATNAQELIDAYETLRAHGDVCVKPAVGIYGQGFWRFKSEADPFRCFANPDSREVQFETYLQAYRAGGDRPAMLVMPYMAGSECSIDMVCESGRPVAYVGRRKQGLHQTFENDSVAVELALKAAAHFQCDGLVNVQTRDDADGVPHLLEINPRYSGGIGYTRHTGINLPGIFASRRLGLPEPVSQWIPNIRVKAITVAVPVAT
pBT2436_00127	core	118829	119968	379	+	htrA	hhoB	Putative serine protease HtrA		TerD_like superfamily; DegQ superfamily	GO:0006950	response to stress	GO:0008236;GO:0004252	serine-type peptidase activity;serine-type endopeptidase activity			MMVLAPGANTALGAAQCSWTLECGNSSAFGEYAAVALLPLDDKRHPQGEAALFQLSQPWMQWSGAQEKVSCSLNLAQLPTGADRLLLVVYTFSAMGPVSELRSLRLQVDSQIEVSLDLSDNGESAIIVGEFYCRNQQWKFRALAEGSAYGLSALGRRIGMNIDDAHPHRRSGSSDQNRSAAGATGTGFAVTSTHILTCAHVIEGMQEIHIASFEGRHRAEAVVVDQRNDLALLRVQGAPAFKPVAFRDGIGCDLGETVVALGYPLAGLAGGGIHVTQGGVSALFGLHNDASLLQFTAPIQPGSSGSPLFDGSGSVVGMVTSTVPDAQNMNFAVKAGLALAFLDACGVEPNRTPTGMTFTTSQMAREAQQSLWKIEARNP
pBT2436_00128	core	120038	121165	375	+			Adenine/guanine phosphoribosyltransferase			GO:0006950;GO:0006520	response to stress;cellular amino acid metabolic process	GO:0016740;GO:0016757	transferase activity;transferase activity, transferring glycosyl groups			MENNVVPTSLRAQLKRGLLEVKVDDAVLPPTNLFGFAERRNPKRAFLFVSKVLGRHIPVRPSVMAASFESLAAEIPPDLPGPVLVIGMAETAVGLGAGVHRAFSATRPDSVYLISTRHPLGTELFARFEEEHSHASAHLIHMPVDPEVRELMLQARSLVLVDDEASTGKTFVNLHRALVDAGLSKIERVVTCVLTDWSAGAVRHAIGEQATAVSLMQGSYQFHEDQAAPLPEMPDVGAVSIGEWPLSADKDWGRLGVRHVEDTLAPEIQVQPGEKIIVLGTSEFVWRPFLLAERLERAGADVHFSSTSRSPIALGHSIQHALSFSDNYGLGIPNFLYNVKPGQFDRVLICTETPAQAVPAELVTALNAEVIFDEQ
pBT2436_00129	core	121155	121913	252	+			Trehalose 6-phosphatase	3.1.3.12				GO:0016787;GO:0004805	hydrolase activity;trehalose-phosphatase activity			MSSNRPLVFVDLDDTLFQTARKMVEGTPRTTATLDVHGQPNGYMNPVQHSFVNWLLASADVVPVTARSVEAYSRVKLSFTEGAICSHGGVMLRPDGTLDQDWHGQMAEALWTFQDRLPALSEATLQIGKDMGYSLRGWVVEEEGLRHYVVTKHNESDDAVLSKVLNEVQARGMLEGMHIHANGNNLAFLPKGLAKRLAVQEWLRRDAKINGERPVLGFGDSITDLGFMDLCHMWATPACSQLAKAVEEMINE
pBT2436_00130	core	121906	123000	364	+	stiP		Cysteine protease StiP	3.4.22.-		GO:0016540;GO:0000902	protein autoprocessing;cell morphogenesis	GO:0016757;GO:0008234;GO:0016740;GO:0016829;GO:0005524;GO:0008233	transferase activity, transferring glycosyl groups;cysteine-type peptidase activity;transferase activity;lyase activity;ATP binding;peptidase activity			MSNLLATLNTVGSGSYAPEDVHFLLQSVQMSVTDVEEKERLIQSNQKHYSEMISQEHAPTDVHKALYARALVQNGARMAADVQSLALALNTAYTGSSIALVSFVRAGLPLGVLLRRALVEIGRDAHHYGVSIVRDRGIDTVALEAIIQVHGAENIVFVDGWTGKGAISGELKRTLGTDKRFPEEPRLVVLADPCGRAWLSASAEDWVIPSGILGATVSGLVSRSIWPAQGGLHGCVVYDHLHEHDVTREFIDKIEAERQALSSVETASPWTHEQRLKLQAAAENVVTSLATRFGISNLNRVKPGIAEATRAVLRRVPDHVLVRDRNDGDVQLLLHLTERAGVTVEEAGEALGPYRAVTIIRSTN
pBT2436_00131	core	123000	123947	315	+	citE		Citrate lyase, beta subunit	4.1.3.6;4.1.-.-				GO:0008815;GO:0046872;GO:0016829;GO:0003824	citrate (pro-3S)-lyase activity;metal ion binding;lyase activity;catalytic activity			MKAISPFALGATLYMPATRDDILDVVFGMKIPELRSLVVCLEDAVAAIDVESALANLQALLMGIDARGGRPEQGPLLFVRPRDAEMAAVLNEWPLMKHVNGFVVPKLTLKSLGFWEVAVSNPDLYLMPTLETSDVYDPGAMVELGQALKANLNQRIIALRIGGNDLMGCLGLRRNPATTLYNTPMSYVIPMLAGVMGAQGFALTAPVFEQLATPHLLREELKLDIAHGLVGKTAIHPSQISIIQDTLRVSLEDLNCAKLIVNDVAPAVFKHNDAMCEPATHYKWAVNILERAKWHGVKPAEMGNGEHSVRLAEAN
pBT2436_00132		123947	124675	242	+			HAD-IB family hydrolase	3.1.3.3;3.1.3.-	HAD_like superfamily			GO:0016740;GO:0016791;GO:0004647	transferase activity;phosphatase activity;phosphoserine phosphatase activity			MSIEMLEAGPKGAKVLSVFDFDGTLTRHDSFVPFLRFAFGTREFTLRILKLVLPSLRYLSRGMSRDELKAQLVSTFLAGVEAKWVGQKAEDFCQSVWPKLMRPSGLRSVAAEMASGAEVTLCSASPVLVLRPFADRLGIKLIGTELEVVDGRLTGKISGNNCRCENKVLRLEAIYGPLTQYRLRAWGDTRGDHELLAAAQDAHWRHFHPVWRRSRPRFSKAGSPGSVPPRASHSKSEDQQGA
pBT2436_00133	core	124678	125271	197	+	terZ	yceC	Tellurite resistance protein TerZ		TerD_like superfamily	GO:0006950;GO:0046690	response to stress;response to tellurium ion					MALTLSKNQSISLEKTAGSGLTSVSLGLGWDPVKSGGFLSKLLGGGSDSIDLDASCILLDGNMKPVDLVWFRQLSSKDGSIKHSGDNLTGEGDGDDETINVDLQRLPASVQHLVFTVNSFRGQKFDQVENAYCRIVNNSKNQELARFNLAEKGQHTGVVMASLSRKGNDWDFKAIGQSTNGRTADDLVNLAIQAVRA
pBT2436_00134	core	125268	126458	396	+	terA		Tellurium resistance protein TerA		TerD_like superfamily	GO:0046690;GO:0006950	response to tellurium ion;response to stress					MTTLVPGGNAPVATGQLRVDISYTPIPGADLDISAFALTNTGKVRGDGDMCFYGQTSILSGAVQLTASSAGRAEFTVDLSRVDPAVEKVALTATIYENKATFDRVSTLALALTGGIEAQIPTRGMNETALILGEFYLRQGAWKFRCVAQGFAGGLEPLAKHFGVDIAAPSGNPAQNTAQPAPAPAPVPPAAPKSTISLSKVTLDKSRSSISLEKTSAGFGEIKVNLNWNQGGTGLLGGLLGKRNAIDLDLGCLFEMQDGYKGAVQALGKRFGDLREEPYIQLMGDDRTGSVAGGEWLHINGQHWSEVKRILVFAFIYDGAPNWKATDGVVTIFVPGQPEIEVRMNEEGGRHGMCAIALLENVNGAVKVSRRVDFHPGHEEMDRAYGWGMRWKAGSK
pBT2436_00135	core	126506	126955	149	+	terB		Tellurite resistance protein TerB		TerB_like superfamily	GO:0006950	response to stress	GO:0004386	helicase activity			MLEWLKTNATKARETLTTEVAKFKNRTFMEAVANACALISAADGEIKSEEKMKMTGFINNSPELKVFNLNDVIKVFSDACGKFEFDFQIGQAEALKAISKVKGKDGEARLLVRVACAIGASDGDFDDKEKAACRLICLELGLNPADFEL
pBT2436_00136	core	126967	128001	344	+	terC		Tellurium resistance protein TerC		TerC superfamily	GO:0046690	response to tellurium ion			GO:0016021	integral component of membrane	METTHIGFPPLTMAVFVGLALAALLLDMVTHRDDKPITLARASIWSVFWVAISLAFAGFLYVQHGAEVASLFVTGYALEKVLSVDNLFVFMAIFAWFKVPDGLRHRVLYWGIIGAIVFRGVFVAIGTGLLAFGPWVEIVFALIVAWTAVMMLKGGDDDDAEEDYSQHLAYRFAKKLFPVWPKLYGHNFFVSRKKLEVEVQKTENKGMSLAAKGGLFATPLFLCLVVVEVSDVLFAFDSVPAVIAVSREPLIVYSAMLFAILGLRTLYFVLEALKRYLVHLEKAVVVLLFFIAAKLGLNATDHLFHHGISIDPNTSLLIVLAVLAVGILASVIFPEKEEAQAENQ
pBT2436_00137	core	128030	128608	192	+	terD		Tellurium resistance protein TerD		TerD_like superfamily	GO:0046690;GO:0006950	response to tellurium ion;response to stress					MALSLQKGGNLSLSKEAPGLTKILVGLGWDPRSTDGTQFDLDASAFLLNATGKVRGDADFIFYNQLKSPDGSVEHTGDNRDGAGDGDDEAIKVDLSRVPADVDKIAFTVTIHDAENRRQNFGQVSNSFIRIVNEANGSEIVRYDLAEDASTETAMIFAELYRHNSEWKFRAVGQGYAGGLKALANGYGLTVN
pBT2436_00138	core	128642	129220	192	+	terE		Tellurium resistance protein TerE		TerD_like superfamily	GO:0006950;GO:0046690	response to stress;response to tellurium ion					MAVSLSKGGNVSLSKEAPGLSEVVVGLGWDPRVTDGTEFDLDASIFITGENGKVLNDSSFIFYNNKKSTDGSVEHLGDNRSGQGDGDDEQVNVKLTGLGADVKKLVFAVTIHDAEARKQSFGQVGNAYIRVLNKADGKEIARYDLSEDASTETAMIFGELYRHNDEFKFKAIGQGFAGGLKPLAEAHGVSIG
pBT2436_00139	core	129355	130380	341	+												MKLRLVLAVGGVLGLVGCDAVTDFKLGMAQRELREECFGSFTNTCVSKTIDFNIKVLESVPLSGPEDKKGIIAMFGDEGWDLWEESEEEVKDQVIEILESRRPGFFSRWFLGDAQPFDEKGVMELSPSDLKPFQDRAKAVFVSKLKAAGLKPNAEAAAKYSDEKQLPQQQEAPATLGSAQHSDRPISEVSPQSQLQSQRLPAGGHALTLSAAIDSLVAAEVSEDGGSEYQEGRKVVQVDLNGDGAEDAIVLFTIEGQGGGNGSYQTLAALYKEPDGWALKQKLIVGGATDIQVLGQNIFGLKVLTHGDDDPMCCPSLESVVKYKWTGTDFAELTAASQSAS
pBT2436_00140		130485	131045	186	+												MTPPNPSYPEQIAALTETVARLTAERDRLSAAMLHSQITGARWIACSDYLPDCTQEDDVGLLSQSVLVCDENDLSSLYLGHMRDGGTWELDGGDSNCMPPKTITHWMPRPNSPSLQEQSQDPRNERRQLMEAGSLEAAVQVYRQALSEAVEQLARGTLDAPTCHRLMGRWQTALLQAVQPLARAPE
pBT2436_00141		131042	131161	39	+												MIWNMAVNDHTTLASAIDTQDITADFLRLAVPESAVVTH
pBT2436_00142	core	131252	132445	397	+										GO:0016021	integral component of membrane	MGFRFSKRITIVPGVRLNISGSGISTSVGPRGLSLTMGKRGTYINAGLPGTGLSYRERLDRSGQRRAPGPSGEKAAYSGPIKVKVDDDGSLIITDLEDNLLPPEIVKRVKVEKCEEIQALLEKAAAKINEGLEECLSVHMMTPRPGSLPALPPAFNLEEPRRPSIDAPGLLDKMLLRSARMERETQALEAQYQQDLAEWNSTRDAHEKARAEIEKAIRLAAKGYSAQMERALDYVLSGIAWPKETLLEYEFSHDVTGIALDIDLPEEGDVPNRTAEAKGNGKLSFKTRSEAQTRKDFVSLCYGTVFRVVGEVFALLPGIQQCLASGYIQRTNPATGRIEDQYVISALISRDQWETLDFNRLEAIDPGATLTAFGAVVSLDRASRFREITPMDLAILG
pBT2436_00143	core	132555	133814	419	-	terF		Tellurium resistance protein		TerD_like superfamily; vWFA superfamily	GO:0046690;GO:0006950	response to tellurium ion;response to stress					MQISQGQRIPLSNLIQGQSLSLAIQINSPHTVDLACFGLDAAGKLSDDRYMIFFNQPISPCGSLKQAGAEFSLSLAGLPSSIDRLVFTAAIDGAGAMRDIQSSSFLVKDPTGQIVATCPFAGNTFAGEKAIMVADVYRKDGQWRLASNLQGFNEGLSALVKHFGGEVADDAAPASSPAPAPAQATISLEKKVAAAAPQLISLAKKAQVSLEKAKLTHVKARVALVLDASGSMNSQYSKGRVQEVVNRLLPLAVHFDDDGSIDCWAFAAKPQKLSEITLSNYQDFINTDNYGWRDWNVGSRINDEPRVMEQVINYYLNDGDRSPVYVLFISDGGVHENRKITKLMTEAAKLPLYWQFVGLGGHGYGILEKLDDMKGRVVDNCGFFALDDLHQVSEEHLYD…
pBT2436_00144		133964	134449	161	-												MLKHLMMANAPNLKSLLIQELQTVPGESVHLSEVRKFVSCPKLADFYVRGNHGHGLVAVGDTFLESRTMLADRAHPSFALPLQCYEEFLIGKEVVREVGRKDGPLTRIELWPFNPGDLSPDQFVLAIALSYLPHEYRMDERLAIAVESLLCPLGFTLGEEP
pBT2436_00145	core	134691	135959	422	+										GO:0016021	integral component of membrane	MLLIALIVLNAICLISGLLFNAELLNMAGADIPLKQLQTLEIYSQILASASVCLFAWRMCIWAHRRWGGARYIGLSIALSTIVAAPTTWWIQGEAPDLIAEKFPASLRVYSLYAYVTKKGLLYESLQIPGVPYQEHRDTGDGKAFIANLGVLMSVQGSYVEKIDQNFFGFAAAVFTGYTRRNGDWIYGRIQDEVVPQIEDIARTYAKLEAFRAAGLPGNEWKPIAWPKAEEELGYEPTLDDFARSIPPGLRSRQSVLNSAEVHYFAREAMGPLYVNGMDVLASRQQFDKYLPGIAKNMAFDVAHTDIHGEQGLNVLKNMWFVPWTLISGLFMGALNLVGLVLSAVEQLGLIQGRRRLVRLGAVVVIIIVPLIYGNSIIQSAGYRTAFRSIEKGPTIMAG…
pBT2436_00146	core	135986	136837	283	+										GO:0019867	outer membrane	MRKKFVASILAVAIAATSGCAEMGISKEQAGTVLGGLAGAAIGATMGKGNGKIAATIIAAGIGGYLGNRIGHMLDEKDQQALALRTQEVLSQPTVATQPVTWTSDHSGATAQITQGQEYSKTKTVEVKRAPKIQAVPSMKLINEAYVTKSSLNVRAAPNLKADKVGGLPTNTEFTAVGSTGDWILVGRKGVTVGYVHKDYVEPKAQAVAKTAAPAVNLDEMNVSASKETQAFDLDSIPSLPTEQVVAETACRPVTVSLKSASGQAEQQQNTFCKQANGTWELI
pBT2436_00147	core	136846	138720	624	+												MKKRALALAVVGACGLVPQAFAHELAVSKKDHIKVDVPGEASNWCKPEIELTIRRPVWDNQALLTGLVGKLPIVLANDCPAARVTWRAVDASGNLYASGSGTAANLGIVTLASARKKSSPAVIPSPSSVEASALVDQSAPPTNVVAPVTNPDRAHDQPPVQQDKTVQQLPPQPSIAAAPSAQIEQVHPDLQGSSAPAAITATPASDFGKALVLEHSKLTQITDAGGCKWVMSKSVLNDGDGSLAFDSTPSMPCPSTGFAEGSFEKLSWKVPNTYRGDNWNRVFVHASGLMFNKDLESVVKGKELSYLSPDADQALFLLGEIPSRQMKVYLAFQRGNYRVLGPFNSDPYYVAITPDESFALDPVDYKRAGKEVFQLIRNSSPSTVSVQNFYVAKSLAALF…
pBT2436_00148	core	138730	139941	403	+												MMKSIKKKHLLMASIAAAVVAIGGVTAILSSSGKKTALSYYDSFKERYYLQDVLSEGEISYSVFSGDLTVKNPEVRLAAVQTNGAEQFLQGLRGLFETAIGRSSEEGLMGWTKYQMLSTTGRNAAGVYLKADALKINHSGDSKDGEIHVQLLGMEMANPFISRRGAEVVLVSDLAADNEWAPAETASSEVKLPYSWGTNMAVRSPVTGAFIVGATGDFGTKVDLDFYIQRSDDGAGSMRFVVTHRNDGSEVGQIVREAEFASLPELDEVQTLLRNTLSSFIIGAYSSLTGQSVLLDAVSKFALQTKVEDYSVTFKGFSSIKDAFDSYQANAGKSQFDAFCQAAGLSTWQSDFGAKAREHSDSECAIARKLVEEGKFEEHYKFSEGKPLYASLFVGRSYE…
pBT2436_00149		140096	141244	382	+										GO:0016021	integral component of membrane	MLLCCAPVIHQMIDAMTTETRSRTTLISVGKQLHASPQTGQDRACLVRQSDGTERLALIQLVTSKQQGSLHRGAEFFRVSFRFVGDDSDPDCQYHLDQNTVWCVIDHKDCQIVFGPTEGIEIRQPGLGIGSYLMAQLIRLIQQSEMRGNYQVQAVHLPIGAQSKVKPEDARANDARIETFLTRVGFYVSPAAGQKVIGVRRAQDLRPWWNQQKVSFLSFPSFVELAARWQREKNQSEKAVEAAQRIIEGAHLHASELQTAHAEEVASLESKIEQLEGTVRSQEEQHAAFIRELLEKQAEETQGLRRQIEEIQKMHSQIEDRVTTLNPGRPSVGDSLEARAESDTQLQRILTISLAPALMKLLWAALALSAFALGAGALTNHL
pBT2436_00150		141257	141505	82	+												MNAIDATPPDDFPEQVIMMDKDLAKRHPGKAFYLRIKVEAGIEHVDLHNAVTPREARRMAISQGYAPTHWMTDGDLRPTRFY
pBT2436_00151	core	141719	142804	361	+	cdaR		Carbohydrate diacid regulator					GO:0003677	DNA binding			MFDLDHSLAQEIADRAMAILPRNVNVMDSQGLIIGTGEAERLYTRHEGAQLVLANNRAVEIDSAAASALRGVQEGVNLPLCLDGQLIGVIGVSGEPEEVRTFAEMVRMTAEMLVAQRNDQQHQIWLQKRTEDVLSAILLSGQSAHRAIVEAQRLGLKPDLRRTVVLLELANPSDIEQVARWIQHQVADAWCVPLHASGMVWCPPRTVPPDFRERLTRAGISLSRVAIGTPNTETGSLRSEVEQLSDLMAYAQAKIPDIQWLDLAAHRIPVAVWRYRSEDGFRQLAEPYLALQQEDGNGQLRKTLKCWVEHGSDGQACAEALNIHRNSLRYRLERIADITGFDLASPKGITELYLAMILAAE
pBT2436_00152	core	142929	144074	381	+	garK		Glycerate 2-kinase	2.7.1.31;2.7.1.165		GO:0031388;GO:0000256	organic acid phosphorylation;allantoin catabolic process	GO:0008887	glycerate kinase activity			MKVVIAPDSFKESLSAELVAEAIALGVRDSAPDAEIVCVPMADGGEGTVDAVLAATRGERRFSRVRGPLGAEVQAAWGWLSESRTAVIEMAAASGIHLVAPAARDVTRASTFGTGQLVLQALNAGAQRIIMGFGGSATNDGGTGMLRALGAKFLDSAGDELKEGGLALNALRRIDLSSLDERLHKVRIDVACDVDNPLTGPKGASHVFGPQKGASPEQVLALDEALAAYADIVAEQLQDDVRDFPGAGAAGGIGFAAKAFLQAEFRPGVQLIADLSGLSLAVQGADLVITGEGKLDEQTLYGKTPAGVAVIAAAAGVPTVAIAGTLGAGYQRLRDIGIVAAFSITSGPMTLESACADAAMLLRHRAADVVQLWKVARVGVS
pBT2436_00153		144171	144425	84	-												MREPIITPEDNARYTLPMADYVQLMRASRGAPVPTCHFTAMEFHECDSDPSGRNDGYQCRHCGHTESSAEAWAKVEARNQGQTA
pBT2436_00154	core	144494	144685	63	-												MSVALSSPTPRKQRIIEIASEIVDTKVERGELDPNDERAMDAACREAVLDVKTLYDAAVEYIS
pBT2436_00155		145060	146115	351	+			prepilin-type N-terminal cleavage/methylation domain-containing protein		N_methyl superfamily	GO:0015628	protein secretion by the type II secretion system	GO:0008565	protein transporter activity	GO:0016021;GO:0015627	integral component of membrane;type II protein secretion system complex	MRTCEAGFTLLELSIVIAIMSLLAVMSVPRYLEEINDNRAKLTASETQAVIDAARTYRARNGSWPGGATCLQAIQALQDNVPPLIPGNLSVNKYNKAVSTSCTAFTFSVDQEVAQDWDGVLSNMLPGTSIVNTSTYRIRTTIGVPGSEPALDSKLSRVVTANADLNRMQTNLLLGGNNISEVNDISAASASISGNVSANTLTSQSASIAGQVNSNSAVTNYATINGTATIGSQVTYGTAAVYGETWFGGASQFDGNVVLKQGAVIANIVGENTACGILGQQARNSTGATLSCDNYRWTKPGGINGMRNCRWITGAPFATKICPANMVATGMNYNGYGSGYSDHDVYCCEVY
pBT2436_00156	core	146312	147562	416	+			Stress response protein, TerZ-and CABP1			GO:0006950	response to stress					MSQSLKPGENTTINQPKGQVLVAHSAGANLDVNLTAFLVTDTGKVIDDSGMVFFNAPEHASGAAAFSPPINQAGTVSHSISFDLSRLPPTISKIAITLTQDGSGGGFAEVPNLTARVIAGEQILDLAPGAFDRETGIIVLELYIRNGQAKARSVWQGFASGLAGLCGMYGVEVDEAPAAAPTPAARPAKPVNITKSVVTLDKPGTSHKVSLEKGAAAPKAIKVSATWVDNGDGRDNDDLDLRIGILRPDGRMSIIQAPDKRGSFDADPFVFHTGDVVSASASAPGIETVEINPAISHRMGGKVALVCSVYSAVDNGAVSVASLKPRMRMEYGDQVVECAFEFKSGFFSSLIYTYVLGTIEIDGDEIRISPSGVTSKTGSEATPWLTRKGDKVELTMDGP…
pBT2436_00157	core	147608	148132	174	-												MKIIGVQDLPCYRMHTPKWSVAPTSGAGAATQGGRVNRKGLEALYLSLESATAIAEFQQASAFLPPGLLVSYSLSLDRVIDFTGGYDDTWAPIWQDFFCDWRKIRFNDGVEPPSWIIGDLAIEADCAGILFESVANPGGRNLVLFTDQLPVHGNIVVNDPRGDLPTDQSSWMRP
pBT2436_00158	core	148129	148524	131	-												MASKAVLELRPTNFAGLMDALKEVNRVMFSPERFLKVFSMDQQTLALRAHVHRNTVRNAPESEKVQAYIRDSVKVLRAVTDMGTDVTNAIFWFKNEPLSTFNYKTAEEVVSEGKTEQLIAFLQSWEAGAQG
pBT2436_00159		148640	148939	99	-												MMKSAALPKYRQPQLDENRTLAEQAASSPSSIRSTATARGKGKVVPLTSTLDKTQPGFWEAVPGRNVETFLALFCAVALGVALGIPIGAWIFVSGYRLW
pBT2436_00160	core	149110	151044	644	-	helB		Putative helicase					GO:0003676;GO:0004386;GO:0008026	nucleic acid binding;helicase activity;ATP-dependent helicase activity			MPRTRLFLPLSRPQANALEARDCSSAALLAQWSIPSLAAVIAIQSLPTLAQTTDPSARLERALAGLIDAGFDLESAGQGFSFSSLVFSRFNPQLFSAGLNQLRSLSVRLLEPEDLDAEGYLTEDRKWDFEFTSRHAEALNPFTERFVDAAGKSFNLAPQQARAFRVFKSELDEDFHLQALAGTGKTFMIERLIDCLTSYRPLVLAMTKVQLDALQQRVGTGRVTGMTFSELAVRSLQLDVGRHGSRSFRLSMRRARVEMSQIANHLEFKPVGNLTPSQVASVANRTVFRYCTSRDAEIGVHHLPSLGGSYSVPQKELLVKCANRLWQETIFPSSSSLELPVRGYHRIKEVSLSSTAAVEPGFTHVIVDEAHDLPAPMAQFLDRCSIPVITLGDSCQRLD…
pBT2436_00161		151193	151474	93	+												MKAGIRKLVQASAMVPLLAGGAQDNGGLEYQVFSERFHDLAATLTKHSGDGWNLKAVEVISLNCPQGVKECALVVMERELSSKLRGSANNTRN
pBT2436_00162	core	151540	151800	86	+												MKLLALLMCMTPGLVFAGSNDCYRIKDKDSESYCLAVTSGNSSKCYSIKNKDAEKLCLAEVRGSASSCYSIRDKDTKSLCLAKVRK
pBT2436_00163		151802	151993	63	+												MDWVEGVNTSAEPSQCWWWSGHLWYVHQENVHRRSRGNVPHSLVGAGYTKQPVLEELCRLVRC
pBT2436_00164		152340	152864	174	+												MRSLTLIPLLTSCIISPLCASQPFPNTQVTDGQLLARDFNRGGHSHVQKRANKLHNHAGKRQIRVHNYANEAVPFIVHGKKAFRGKHVKKDIVGNGRRFKGSPTNSFSPGQAQQRPKMLFGKAQRFVAGSPNRPLVVFRQPVYISNGNGFQEKVLIHVFDPRQRAFIARQLQDP
pBT2436_00165	core	153543	153947	134	+	kdpE		KDP operon transcriptional regulatory protein KdpE			GO:0000160	phosphorelay signal transduction system			GO:0005622	intracellular	MSKALIVDDSRTDAYVSRKCADQLFDEVKVVGTLQELLQVVPSFNPDVIFMDLYLGEWHNGLSHIRELRSGHGELSITPIIVLSSKAAEEDKRLAVEAGAAGYIVKPATLDNMRESLRRYVPGFIPKGWESVIA
pBT2436_00166	core	153944	154789	281	+	pilD	outO	Type 4 prepilin-like proteins leader peptide-processing enzyme	3.4.23.43;2.1.1.-	DiS_P_DiS superfamily	GO:0009297;GO:0006480	pilus assembly;N-terminal protein amino acid methylation	GO:0004190;GO:0008168	aspartic-type endopeptidase activity;methyltransferase activity	GO:0016021;GO:0005886	integral component of membrane;plasma membrane	MIEILQADQALFIGIVALVSLMVGSFLNVVAYRLPIMLERAWTVEAQECLGLPSSEPVDRLTLSSPSSACPNCGHKIRPWENLPVVSYIALRGKCSGCGTKISITYPAVELATALLSASLAWHYGVTPAACAAIVLLWMLIALCLIDLKVMLLPDAITLPALWIGLAANYFGVLASLHDAVAGAVVGYMTFWTIGKLFYIVRGVEGLGQGDYKLFALFGAWGGWQVLPATLLIASLTTAAVGMAIRLVRKDRYLPFGPGLIVGGVISLVFGSEINHWLLYR
pBT2436_00167	core	154920	156215	431	+	xerC_1		Tyrosine recombinase XerC			GO:0015074;GO:0006310	DNA integration;DNA recombination	GO:0003677	DNA binding			MPAPAKTPNRGVRPSPLFDTYETFLSSSAAEYVAERPAIEEFLKVFAPHIPAANDLAHARAFLKSYSGQATTFKAYRTQVERILLWSWIIAGKSILDLRRSDAERFMDFNVAPPASWIGDAVRQRFLPRGGVYEPNPGWRPFGIKISKSDRKRAKEAGEELGVSGYKMAQGSIRQVFSICSSFFEFLTQEDLAQGNPFKAIKGKSRWIRTTAKRSGGKSLTQLQWDFVIETAELMANEAPESHERTLFIVSSLFSMYLRVSDLVGNQLWTPTMGSFVKEDETWWYEVVGKGNVEARIAVKPDYLKYLKRYRQSRNLTPLPLKGEQAPLLTKLNGAPGLSDRQVRNIVQEVFDRALKRMHEEGRSDCEVDDLRVATLHWLRHTGATFDAPHRDAKNLQAD…
pBT2436_00168	core	158335	159426	363	+												MTELKLTPEEVRQVAVDDRRFKLQTKFDLESGQGVLPFTNERFFEQSNPIVRSALFSAGKIPKGLFFQEWTEIFSLGSGSIWYRGPALSTDHELVLARIMVLARGRSLTQSVKVKQADVCRWLKLDDSGANFKKARRILDDLAGGELRISSKPALKRLYNLLTRPPLGLPDRDFFLEYIKNRYGDQIKEIAAAIESDDTVVDISMRFLTNQAKNHKTGRLLLNLDPIAAIFFDGVNTTLVPFEIMDQLDRFGTKLLPFIASHRDGVWPIGLEKYHEFSGSKSEYQKVKRRVKSDLKKRFEDWQSKAWIEPGWDISRNDDGDEIVRGLKIGAKVRIRSELEILTAVGDDLEDAEDIDAAEAESA
pBT2436_00169	core	159458	160663	401	-										GO:0016021	integral component of membrane	MQLRAAASGLLLALLAGQTLAASFDCSKASSFPEKEICRDGYLSGLDDWLAKSYKTALEVNPAQYEAVRQSQREWLDTRDACTDQKCLDKTIGARIQALDQYVTAERGKSASALAQAQLIKHQEEEAIRQRQTEERLAIEEAARQTQIENQRQQAIIELQQRAQAAQAIESQRVIEHQQALAQIPQYQPPQQVAQASSAPSFSPSYRAPEKSLWQQFKSSPAWKYMLLAGALLTAWAMWRHHQGQATIYNDYTDAAITNLLPAAGVVLAFLMNWLELPRQLAMVAGLTGFMLALMFAVYASVRTNQGWLSISLSLIAKMTLVSVFYAVLGALVASLFVSTKYKGESQARANARNRREKKETMAMIAALTTAYTFLSAWLCRRQEFIPVSECLAFDSTAS…
pBT2436_00170		160797	161831	344	-	smc		Chromosome partition protein Smc									MSRVGITKEEVRQAIAQLRNQGSPVTVRSIQAITGGSYSTVQKFWKDLRDEEIEMLGDGGRIQTELQALVLALHDKMKENSERIVREGEQRCEAQIKEMEEVLDGERVVHQATVDQLAKTEGTLADRERLLGELTERLNSANIELGRMAQELADTQRNLEVEKRSTSKLTHDLQAERDAHEHYLAALNEQRRQEQATFDNALTALREDNRTLSADNIQLRGEILSLNKQLSGMTSQLTDLQAQNRKLTLEADSAKDKLQVTEQSLMNLRIELATVKTQHSEAERQLESAIKERRETEERLVEAKASARTQNSEVRRLSAQLEGMKTELSSRAKSAEERGAEGNT
pBT2436_00171		162245	162616	123	+												MKGPVATVELWEKGRCVFSHGVSKGLLQAAVDENCFLLLVGGDGAPELGKHAVVPLENLLKRLRSQGGLQLASEQSAEDRSPYVRLGWVIALFEWACKDFPLAEIRYIHNPGFKLPERSVGLE
pBT2436_00172		162659	162913	84	+												MTIRRERQATPMCGTLRRLDVAWKRGNGEPYFAEAYCVAEDLGDTSPESIESQRLLLCSTFRVDPKTGDALSVEETTQVARSAH
pBT2436_00173		163010	164320	436	+												MEIVHATRPDGSTVQLSADGAEIGMTDSDQKLLHLLPRLLLDDSSSEAMSRDQVVLEVISDVDGLLPAEGVVIRQPYPNSSYLVGGSVRNRNGWCVPAANLPERFEVEFRWTFLSLLSDGSDWVVRHFIQLELEQGPFRTYTMAVSNWPNGRASIPNMYRYATAFLKSSQVLEQHRKGRPTLNVGNLRDGMLGVTFREEMRIPPIPYEQATSIHLYQKQQLHEVVQLTDFSLLNDEHKANGALEMPARVFLDAISLAAKVPYKRPEVPSATPGSSEDCLGQLESHPALQLLSDWWNAHRIPVAGELPAAMVMPYIRVQNDNSYWCGYRETPNSTIEGMNCVSSSCATCGDTVLLHFMASVKHSEFPDGFLDVRCLDGSEWVEVEATREQMARGEYDEAY…
pBT2436_00174		164330	164539	69	+												MRPAFRLLVLDHLEVAGRFLHGGFPAVRTFKRPAVQVTQRIGTEFTDGERFATFSAYELVVFVHKQSPI
pBT2436_00175		164651	165289	212	+						GO:0016117	carotenoid biosynthetic process	GO:0016787;GO:0016491;GO:0004519	hydrolase activity;oxidoreductase activity;endonuclease activity	GO:0005840	ribosome	MCSHYEAPETERLIAGYGVAPEGQFKIDLWPCYEGPFIRLRNDESAEEEVPELEAVVGQFGLLPFWAKARSLGRNTYNARTETVATKPTYRIAWREAKHCIIPAAAIYEPDWRTGKSVPTRISRTDGGIMSIAGLWERWKTPDGELHSYTMLTVNADDHALMQNFHKPGSEKRMVVILPNGLIQDWLRAPAERSMDFMRQYPADRLQAEARA
pBT2436_00176		165286	165390	34	+												MSILSRNRSAGCFQTLNGAFAYTRDALNKKLLTK
pBT2436_00177		165459	165587	42	+												MLADSFMGMSAALQNTSALTLLLKHSVIQRALASMNEVDVSQ
pBT2436_00178		165662	166096	144	+	relA		GTP pyrophosphokinase	2.7.6.5;3.1.7.2				GO:0008728;GO:0016787;GO:0008893;GO:0016301	GTP diphosphokinase activity;hydrolase activity;guanosine-3',5'-bis(diphosphate) 3'-diphosphatase activity;kinase activity			MVLIEMALQRALSAYMGKVDKAGMPYILHPLRLMARFTDPFEQAVSLLHDVIEDSDTTAEDLLNEGFPENVVEAVVLLSRRRGESYEVFIERICPHPLARKIKLADIEDNLNVLRLASLGEPDLRRVSKYHQAWRRLQNFEAGQ
pBT2436_00179		166146	166562	138	-			XRE family transcriptional regulator					GO:0043565	sequence-specific DNA binding			MQSRSCEDIHTRSGQGKIGANSVYKRKTTIVGIPKNPAFRVSSWDSLIHFRNHNVAFGRALRNLRKTAKLTQEHLGFEAGLDRTYISVLERGERSPTLDTMVSLSEVFGLSISELASHIQSQLDEMRDNQDSSGALDQ
pBT2436_00180		166656	167012	118	+												MNNDYLKRVSQWIVGEDTGLSAIAIWSSMMGVQPEDGFCTPSDPSDLGRCLRLLELVPEWKARISEMAIHGREWAALVSHWEELHQLMDDEVGIDWSKGNSALRTYERMKAIQGHHRT
pBT2436_00181		167138	168418	426	+	pvuIIM		Modification methylase PvuII	2.1.1.113		GO:0006306	DNA methylation	GO:0015667;GO:0008170;GO:0003677	site-specific DNA-methyltransferase (cytosine-N4-specific) activity;N-methyltransferase activity;DNA binding			MRTTRLKHKVSAPGQGELFAVDQIAGIYKANPDKPLTNTALYEIVTNHLGVSTEALNELAPVGESGQKHSLVRRAIRWTQQSLKQMGIIERVNGERGVWRLTEDAKRDLNPAKSGVKVLGFRTDLGLAIWGPSADIFKRLTVPVVLALQSPPYPLRKERAYGNPDEREIVDFICATLEPVVEALAEEGSLVLNVSQDCFLPGLPARSTYVERLVLEVCDRFGLYLMDRLIWQNPAKAPGPVQWASKSRQQLNVGYEPVLWFAKNPLKCKSNNNRVLQPHSERHLRLIQNGGEKRHTNYGDGAYRLRPGSFSNETAGSIPKNVITRGHRCTYGTQHRKAAEALGLPTHGAPMPFSIPEFLIQFLTEEGDLVVDAWAGRNMTSLAAELLGRTWMSGELMLQ…
pBT2436_00182		168574	169521	315	+												MRDTWAKVLRFSLDCLGHPASLGHMLQQNRDLRFDIPGQPCSIASSEVVRWHEWGKGSYLTGNWRAPGELLGWKAVGTEFCSYHHTIDALANVGYTEIVESWECEIQDVQGLCASKSELRDFESLDAMAVARTQYLVGQITHANLEKSLGWYEIRILHRDSTDDFFACHQWDGRVFLMNSGGSHHFVAGRYLAARLEVPVPLKGLLRVHRLSQAAVSQLVGEYEVFALSDDSEAFQRFFDAMREYRAGFLWSPLPRHLDGRAVFLPRGDARAMRIVPLMRAAGHFDLGAHLLELSARPVRLPHIASARRQMEPVE
pBT2436_00183		169525	169824	99	+												MDSQTPTWREFRPSSWTRRDMAGAAQPHDENDQPEADYWLAWPPYITGDKSDIGHPSKVMRRRFRSREAAMSYADRTWPIDPNSTWPTSPYRPQAREDS
pBT2436_00184		169821	170423	200	+												MNTFAVDAESLIAVAIPEQVVTSSLSPIIEIHTAGLNDLPYPLSTATLWVACCESWPHADPDWEGLYFINLAIQADHMFSQVGPDNQFLTLDVRPGTVFLTNPLALHWLQPSDKQLNRIAEGLQERRNGYIGLQWEVAYHEIDAKVLWLKEELVKLGNVEQLGCDIAPLLIQPEADYVQPPPGHDFVIGPEVRALPRRKS
pBT2436_00185		170506	171288	260	+			Type I restriction endonuclease subunit M			GO:0006306	DNA methylation	GO:0008170;GO:0003677;GO:0004519	N-methyltransferase activity;DNA binding;endonuclease activity			MSPAKQHTDNLAKLIHSVGYHPPREVFQDFCEMAAVALSNAVDVLHRETREAQYMRLIQRYKPKDQHLFRAMLDELQQALEKDPSDILGRLFMEVGGSNSRSGQFFTPESISQVLTDLTLADTGHVQSLIEERGFITLSEPSCGAGAMVIAFALRLRELGINYQQHLHATLVDIDCRAVHMAYLQLSLLHIPAVVVHGDTLTLKQHSSWYTLAHAMGLFGIKLRRGFSLDSARGRELIGNQSGHEDADSLHERRMAMAIG
pBT2436_00186		171409	172137	242	+	tolA		Protein TolA			GO:0006810	transport			GO:0016021	integral component of membrane	MNEKQNALMAVAVGAVVLAFSAGGFFIALDAKKTADQYAREVDQLKQEIADLQGRAGEADAKIEGVVRLVKEVVELARSPAAAGKDGNGKPLPSEHASPLGATTGEAKSDPGSTTPSIGTGVSGPKTKALAELLDNEQKVDGPVTPDKVDSLLVERISSNWHRPASAKDGMQVTIEIEMDRKGVIKQVRVHQSSGNKAFDTSAVKAIQDVKAIPEIASLPTDVYQSLYKNRKVLFTPESLGK
pBT2436_00187		172195	172989	264	+												MRRLTQHTDDPAEQVPLDLSEDQRAAIKATVKKAQQSLAILPFLLEQSTVPGLTRAQARMAMETTEFELATLGRSLGVDTEAGTTIEQRFGELRQANMRIRDLEALLGQQMPAEAIQPALGNLARQLRDWWRLEGLGHTSEIQFGEYSLQVRFSLQSFSARPLIAGAEHLSHAERKALWLADLERRGFVLHDDDGKGVTDCPASRDALRALFAQRFPGTHKIAQFVSREGDHASKLVSVEVYVYDLAQILTLPVPPPKTQDVDA
pBT2436_00188		173023	173496	157	+			Transposase					GO:0003676;GO:0004518	nucleic acid binding;nuclease activity			MPSPEHDKLTAMGARWFKKNGFPVVTTEIWAAGSRERPDVLGFRSMCSGVIEVKVSLSDFRADRLKPERVSGGLGNYRFYLCPEGLIRPEDLPARWGLLYAKGRSVVPVVSPPGNLWPGVPRNALEEDLAAEWLPFLHRPDLDAERAALFSIARRLS
pBT2436_00189		173552	174820	422	+	clsB		Cardiolipin synthase B	2.7.8.-				GO:0003824	catalytic activity			MADSSIFTNSPGQDQVLRPFQRLISTASHIRLAAPYFTRPGEILEAAERGAKIDLLVGLNPATNPAALRQALEADNCSIRYFTDGFHAKIFLFDGVAMLGSANLTDGGLVSNREAVVLLDQPGDEERIRDLEALFAVLWDSAEVLTRQVYLKFKDAWEKASRMDSRDAPFQSLADVEPPTVLAGSGHKTAQQHYLSDLRKTIYEQYLPAFEEVAAILREQGTRRPEFNALAWGPEVNRFLNWVRLEHAPGDAAWQDAPIRRPQDRKPQIQTLALEWLSTATPRIPEGYFEMLETLHAVMESPESIRASSKEQIAAALMCVHAFSEQLRFTLGGAEALPAKFWEGNREDLGRVQDTLIYLIHGHEEFAARIGSVLYDPKYKLASFGRFCALELVGTLNPE…
pBT2436_00190		174961	176541	526	+												MSLLLGPILHFRGIHNDLYQVSALVVLDKGDPKPKPEPTNCAVDKVTRIASIPFGSPTQDVWRVDLSTSQKAARSQQCSCSVSGGRASFFVPALGESPRVAYGSCNGFSADKYRKKVKDRQNERWFDMAARHKIKGKEFHVLVMGGDQVYTDDLMVIPGEMKDWADLWHSKQVAAKWSRKLEKQVDEYFTQLYVQRWNQAGPREMLQSIPYVAMWDDHDITDGWGSYPQDLHECDVYQNLFRLATRYYRLFQQQLAEDEVHPSAVPNQSPQAKGFSLAYSGLGEVAFLVPDLRSERHPDLQIAGGFSPTQIASEYTWDAIFAWLDQLDTSQHKHLIVYSSLPVAYLDLNAAEVALNALPGQWELEDDLRDHWRSKPHRDERQRLIKRLLNFSAKGTRVT…
pBT2436_00191		176548	176844	98	-										GO:0016021	integral component of membrane	MRHGDKLKSFKTGVVIPLLILGLIAIWNMDRLAAMFFEAENATVRLRNCASAECELHGTLRIEPMSGDYLLTSAEGRVTRFPQSSLASARWPAQIVAE
pBT2436_00192		176846	177271	141	-												MKRAIVLSLVLTSVAGCDPLTEMATNVSQAFIAQYPDLQKPISLVFVPGYKVMIGGKATPITGEDTCPPQDGVMAKLFGPNPDEGSNRCVEVSPTATEVHVKFPDVAAGGCLKEEKWSVLRDGDRVALRRPNGDFVIPEKP
pBT2436_00193		177467	177850	127	+												MTDFTSGFNTTNLKVLRGLINSALANLHPEINIEAGKITYDPQGTCTIKVEATVKGAKSKAQTELEQAANLYGYDVSQTKPHTSLGPCKLVGFNSRARKSPWIVECPKGRYKLEDDVVERMWGQSKQ
pBT2436_00194		177949	179004	351	+	xerC_2		Tyrosine recombinase XerC			GO:0006310;GO:0015074	DNA recombination;DNA integration	GO:0009009;GO:0003677	site-specific recombinase activity;DNA binding			MSKRPDSDNADIKMMAMDFELKSALIDSAAGSPNTDKAYRQAREHFKSNGGLLPATEEMVDRYVRTFAGELSVNTLQLRVAAIAKWHQEFGFPDPTKGKVKRTMKGIRALFNKAPKKALPIAIENLRKMIDYLDTAERAAISAGDFAKQLAASRNRALVLIGFWRAFRSDELSRIEAHNITVIPDRDMRIFLRKTKHDRDALGQEFIVPALIELCPVRAYTHWLEDSGIHYGPVFRPITRWGRMADEGLSSSAIGPILRRVAEAAGVEQRYTSHSFRHGFANWAIDEGWDLISMMRYVGWKSVQNAQGYVQPKFNFGKLAIGQPASLSAPRWEPGHGEVFPGIVERLEDDE
pBT2436_00195		179292	179795	167	+												METHLDQAEEGRSMYEIGPAATTGGRVRRTRRGTPGRRRKQDRETFDFDGCSGLSVFGVTTALTMRTGPALHYISDVLESLSDEAEVCSHVVDSLRKIPDLVPYLTEIRRRCLLRNEHTHTLLLRATFLPHSIRVRVRASTELAAKQAAHIALVSKVCRDTLEQYRE
pBT2436_00196		180030	180533	167	-										GO:0016021	integral component of membrane	MLKKVKDQIAVQWGRLTDWLDVLERRWKSYWLKKVASAAAFAMVAGFTLLALYGPAVSLSYLVTAGGLLLVALSLLVRFKFLQDLATLAGVVLAAWWYVQSLPGVFNPVQQVFFDAEPESSGFYVLPQVNKDKLTFVEACKFESATSTMSCKVRVVPKVENRKADNS
pBT2436_00197		180566	180862	98	-												MQQQIIIQPEGSELIYEVLVSHDGGTVWVNCSDGNSVGRFSKHAGIDLHRTIAEQMAGEGQCLDCTHEPAGPEEWERFCGGLTQHFNVTLPPDLIRFP
pBT2436_00198		180888	181733	281	-			Alpha/beta hydrolase family protein			GO:0006629	lipid metabolic process	GO:0016787	hydrolase activity			MYSALNRIILAAGALLAISGCASNVNLKEISSGSSLHPEVLPSPTYNIQALVPAGTRYRTLRVYIEGDGHAWATRTQPSTDPTPHTSLMAQFAADDPAPAAYLARPCQFVVTGACKPALWTAERFGRASVDAMNSALNNLKSRYRTESFELVGYSGGAAIALILAGERDDVGQVQTIAGNVDPVTWTKLKNITPLLGSLSPLEYSARLAGIPQRHLIGQNDEVVPAEVVRAYSLQVQAKCLSSIVVPGASHDRGYADAWRAVRDLPFNCDMSGSPRSSMAE
pBT2436_00199		181812	184400	862	-	ompB		Outer membrane protein B							GO:0019867	outer membrane	MNKSTLRKTLLAASIAASTHVYAVSGVTDLTQDVSGDTEVALSLSEHGNVTLTGNAQRIEGEDGVGFEGVKINGNLVNNANITARGSAVDGLDLDISDDQNATRTEITGDIINNGNIDLTGAGAVGIVMDGVRANSLINNGNIDVLDDPDGVETDKARGIEIGNTKLAGDVINSGNIVATGESAKGITAFSNGADVNNQTKIGADVENKGNISVSGDNSIGIELDDVQFGHDILNSGGITANGANAIGITVDDTNYNAIVNTGLIIARGADSRGILVMDSTGPNSDLGNNGIVNSGNIVADGIAIQIGNRPGNGSGTDHFIITQNGGLIQGGEKSIDGNMQTILRFNGGTIAGDIEGLDSMQVNGNANFIGGEIEADDVQIKGGQLNLSNLHTDLTGNL…
pBT2436_00200		184704	185666	320	-			DNA-binding protein					GO:0003677	DNA binding	GO:0016021	integral component of membrane	MYLMAKNWLGRTRKVSVWMWALVCLVLLTVFQVRTHHLDDRLYFWIKTHWHTDDWQERSVWLPGYRVELDAKAVPGVDNNLSGLTFDPDLNLLWAVTNGPNELLALSRDGDVERRYSLDGFHDVEAVSYAGNGQLVIAEERRQSLVIVDIPIDEYGKLSPDRPLSLDQYSALTLALGKEDNKGLEGLAYDLKGDRLFVTKERDPRQLLEVSGLRASLEGGVSLHVRDMSNLVKDKVFATDLSSVVFDQQSGHLILLSDESKLLIEMTDEGKVVSFRSLARGFAGLLKGIPQAEGVTIDDEGYLYVVSEPNLFYRFTRETD
pBT2436_00201		185712	186071	119	-	dksA_1		RNA polymerase-binding transcription factor DksA					GO:0008270	zinc ion binding			MSLDDALDLAHFKTLLEQRAAELDRLLGDAESRSQSVELDQSKVGRLSRMDALQQQAMNDAIRSRARHERVRLQLALKRWHEGDYGWCNQCGELIASGRLEFDPATPLCITCASRAESG
pBT2436_00202		186071	186814	247	-						GO:0006950	response to stress	GO:0016651	oxidoreductase activity, acting on NAD(P)H			MLDQRQYPVAADLSGNIGLGSREHLLDELASLDEQRGKLALEQGRIMLAAAKERAVNDGVRAPESKQRHGDLLESLQELQSETRLLVIGRQGESSGGLSQHVGSQLESVIRIMHRPILVTPANFQKPKSAMLAFDGGATTRKGVEMLAASPLLKGLPIHLVMVGPVNDEASAQLDWAQKVLINAGFTVRAETRSGEIERTLHAYQKEHGIDLLVMGAYGHSRIRQFLVGSTTTSMLRTTTSPLLLLR
pBT2436_00203		187019	187855	278	-	strB	APH(6)-Id	streptomycin 3''-phosphotransferase	2.7.1.87;2.7.1.95	Also known as APH(6)-Id in card (cov=100.00;iden=99.73;acc=AF024602:3156-3993;nucl_level)	GO:0019748;GO:0006468	secondary metabolic process;protein phosphorylation	GO:0016301;GO:0008910;GO:0016773;GO:0050299	kinase activity;kanamycin kinase activity;phosphotransferase activity, alcohol group as acceptor;streptomycin 3''-kinase activity			MFMPPVFPAHWHVSQPVLIADTFSSLVWKVSLPDGTPAIVKGLKPIEDIADELRGADYLVWRNGRGAVRLLGRENNLMLLEYAGERMLSHIVAEHGDYQATEIAAELMAKLYAASEEPLPSALLPIRDRFAALFQRARDDQNAGCQTDYVHAAIIADQMMSNASELRGLHGDLHHENIMFSSRGWLVIDPVGLVGEVGFGAANMFYDPADRDDLCLDPRRIAQMADAFSRALDVDPRRLLDQAYAYGCLSAAWNADGEEEQRDLAIAAAIKQVRQTSY
pBT2436_00204		187855	188658	267	-	neo	APH(3'')-Ib	Aminoglycoside 3'-phosphotransferase	2.7.1.-;2.7.1.87;2.7.1.95	Also known as APH(3'')-Ib in card (cov=100.00;iden=100.00;acc=AF313472:15594-16398;nucl_level)	GO:0046677	response to antibiotic	GO:0016773;GO:0016301;GO:0008910;GO:0050299;GO:0016740;GO:0005524	phosphotransferase activity, alcohol group as acceptor;kinase activity;kanamycin kinase activity;streptomycin 3''-kinase activity;transferase activity;ATP binding			MNRTNIFFGESHSDWLPVRGGESGDFVFRRGDGHAFAKIAPASRRGELAGERDRLIWLKGRGVACPEVINWQEEQEGACLVITAIPGVPAADLSGADLLKAWPSMGQQLGAVHSLLVDQCPFERRLSRMFGRAVDVVSRNAVNPDFLPDEDKSTPQLDLLARVERELPVRLDQERTDMVVCHGDPCMPNFMVDPKTLQCTGLIDLGRLGTADRYADLALMIANAEENWAAPDEAERAFAVLFNVLGIEAPDRERLAFYLRLDPLTWG
pBT2436_00205		188724	189338	204	-	tnpR_1		Resolvase TnpR					GO:0003677;GO:0000150	DNA binding;recombinase activity			MLIGYARVSKADGSQSLDLQHDALRAAGVERDNIYDDLASGGRDDRPGLTACLKSLRDGDVLVVWKLDRLGRSLAHLVNTVKELSDRKIGLRVLTGKGAQIDTTTASGRMVFGIFATLAEFERDLIRERTMAGLASARARGRKGGRKFALTKAQVRLAQAAMAQRDTSVSDLCKELGIERVTLYRYVGPKGELRDHGKHVLGLT
pBT2436_00206		189464	189874	136	+	tnpA_1		transposase			GO:0006313	transposition, DNA-mediated	GO:0004803	transposase activity			MPRRVTLTDRQKDALLRLPTSQTDLLKHYTLSDEDLGHIRLRRRAHNRFGFALQLCVLRYPGRVLAPGELIPAEVIEFIGAQLGLGADDLVDYAAREETRHEHLAELRGLYGFRTFSGRGARELKGSVAKIGGSQR
pBT2436_00207		189893	190657	254	-	tnpA_2		transposase			GO:0032784;GO:0015074	regulation of DNA-templated transcription, elongation;DNA integration	GO:0003676	nucleic acid binding			MTDFKWRHFQGDVILWAVRWYCRYPISYRDLEEMLAERGISVDHTTIYRWVQCYAPEMEKRLRWFWRRGFDPSWRLDETYVKVRGKWTYLYRAVDKRGDTIDFYLSPTRSAKAAKRFLGKALRGLKHWEKPATLNTDKAPSYGAAITELKREGKLDRETAHRQVKYLNNVIEADHGKLKILIKPVRGFKSIPTAYATIKGFEVMRALRKGQARPWCLQPGIRGEVRLVERAFGIGPSALTEAMGMLNHHFAAAA
pBT2436_00208		190853	191836	327	+	folP1	sul1	Dihydropteroate synthase	2.5.1.15	Also known as sul1 in card (cov=62.66;iden=100.00;acc=JF969163:1054-1894;nucl_level)	GO:0009396;GO:0046677;GO:0042558;GO:0046656;GO:0046654	folic acid-containing compound biosynthetic process;response to antibiotic;pteridine-containing compound metabolic process;folic acid biosynthetic process;tetrahydrofolate biosynthetic process	GO:0004156;GO:0046872	dihydropteroate synthase activity;metal ion binding			MLRSRVTVFGILNLTEDSFFDESRRLDPAGAVTAAIEMLRVGSDVVDVGPAASHPDARPVSPADEIRRIAPLLDALSDQMHRVSIDSFQPETQRYALKRGVGYLNDIQGFPDPALYPDIAEADCRLVVMHSAQRDGIATRTGHLRPEDALDEIVRFFEARVSALRRSGVAADRLILDPGMDRRLVHGETADLAPTGFGQQVREAMDQRREHHIEQRDATRNRDGRIFYRRNLLATLREREVARAGAEMAEGKALPFRAAKDGESVSGKFTGTVQLTSGKFAIVEKSHEFTLVPWRPIIDRQLGREVAGIMQGGSVSWQLGRQRGLGL
pBT2436_00209		192053	193267	404	+	floR_1		chloramphenicol/florfenicol efflux MFS transporter FloR		MFS superfamily; PRK11102 superfamily;Found in card (cov=99.84;iden=86.82;acc=AF231986:3308-4523;nucl_level)	GO:0055085	transmembrane transport	GO:0005215	transporter activity	GO:0016021	integral component of membrane	MTTTRPAWAYTLPAALLLMAPFDILASLAMDIYLPVVPAMPGVLNTTPSIIQLTLSLYMVMLGVGQVIFGPLSDRVGRRPILLVGATAFVAASLGAACSSTALAFVAFRLVQAVGASAMLVATFATVRDVYANRPEGAVIYGLFSSMLAFVPALGPIAGALIGEFWGWQAIFITLAALASLALLNASFRWHETRPLDQARTQRSVLPIFASPAFWVYTVGFSAGMGTFFVFFSTAPRVLIGQAGYSEIGFSLAFATVALVMVTTTRFAKSFVAKWGIAGCVARGMALLVSGAILLGIGQLFGSPSFFSFILPMWVVAVGIVFTVSVTANGALAQFDDIAGSAVAFYFCIQSLIVSIVGTLAVTLLNGDTAWPVICYATAMAVLVSLGLALLRSRDAATE…
pBT2436_00210		193474	194100	208	-	tetR		Tetracycline repressor protein class G		Found in argannot(cov=96.21;iden=98.52;acc=S52438:113-745;nucl_level)	GO:0045892;GO:0006351;GO:0046677	negative regulation of transcription, DNA-templated;transcription, DNA-templated;response to antibiotic	GO:0003677;GO:0046872	DNA binding;metal ion binding			MTKLDKGTVIAAALELLNEVGMDSLTTRKLAERLKVQQPALYWHFQNKRALLDALAEAMLAERHTRSLPEENEDWRVFLKENALSFRTALLSYRDGARIHAGTRPTEPNFGTAETQIRFLCAEGFCPKRAVWALRAVSHYVVGSVLEQQASDADERVPDRPDVSEQAPSSFLHDLFHELETDGMDAAFNFGLDSLIAGFERLRSSTTD
pBT2436_00211		194204	195379	391	+	tetA	tet(G)	Tetracycline resistance protein, class G		MFS_1 superfamily;Found in card (cov=100.00;iden=92.52;acc=AF133139:1-1177;nucl_level)	GO:0046677;GO:0015992;GO:0055085	response to antibiotic;proton transport;transmembrane transport	GO:0015297;GO:0005215;GO:0015238	antiporter activity;transporter activity;drug transmembrane transporter activity	GO:0005886;GO:0016021	plasma membrane;integral component of membrane	MRSSAIIALLIVGLDAMGLGLIMPVLPTLLRELVPAEQVAGHYGALLSLYALMQVVFAPMLGQLSDSYGRRPVLLASLAGAAVDYTIMASAPVLWVLYIGRLVSGVTGATGAVAASTIADSTGEGSRARWFGYMGACYGAGMIAGPALGGMLGGISAHAPFIAAALLNGFAFLLACIFLKETHHSHGGTGKPVRIKPFVLLRLDDALRGLGALFAVFFIIQLIGQVPAALWVIYGEDRFQWDTTTVGLSLAAFGATHAIFQAFVTGPLSSRLGERRTLLFGMAADATGFILLAFATQGWMVFPILLLLAAGGVGMPALQAMLSNNVSSNKQGALQGTLTSLTNLSSIAGPLGFTALYSATAGAWNGWVWIVGAILYLICLPILRRPFATSL
pBT2436_00212		195469	196191	240	+	lysR		LysR family transcriptional regulator		LysR superfamily; HTH_MARR superfamily	GO:0006351	transcription, DNA-templated	GO:0003677;GO:0003700	DNA binding;transcription factor activity, sequence-specific DNA binding			MMTLVHTLAVAEYLNFRHAANALGVAQSSVSARVKALEEDLGILLFERHARGVRLTEAGRHFVERIAVGIDQLDHAVKTAGMAAAGESGRLRIGIHALIPHSFLAKLIGQYRKDYPDVEVEIAEGPAREAVVQLRAGRLDVAFVAGTPQPPDCHSRRTWTEPLLAVLPERHPLAKRSAVTWPDLAGETFLAYRKFKRPFRAVCWVGGGRASPVLGTDRTSVSGISASRGHAAALSAAMLR
pBT2436_00213		196283	198043	586	-	tnpA_3		transposase			GO:0009291;GO:0006313	unidirectional conjugation;transposition, DNA-mediated	GO:0004521;GO:0004803;GO:0003677	endoribonuclease activity;transposase activity;DNA binding			MMCVRSGINAQGDIYPITFHDPKCSTRNRAIVRPSGEWHARRDFDRDILHINRELLAMWFGRREIRIVPLKRLHRGSGHGRLCVAGMVVGFPGCRRRRGFCMAVRILGDGTYRRDQGRCRETKGQAIEAEGRSLPGYVREAFDAYLRCGVLEHGFLRVVCEHCRAERLVAFSCKKRGFCPSCGARRMAESARHLVEEVFGPRPVRQWVLSFPYPLRFLFASKPEAIGPVLGIVQRVIAGWLADQAGIDRASAQCGAVTLIQRFGSALNLNIHFHMLWLDGVYVEATELPRRELRLHRARAPTTAQLTQLAVTIAHRVCRHLTRKGWLEGEGESAFLADSAAGDDSMDGLRMSSITYRIATGRDAGRKVVTLQTLPGDAGSLEGEAGKVGGFSLHAGVAA…
pBT2436_00214		198044	198469	141	-												MEARPHIWPSIDHENANRFADLHLNRLIDVLGGMAIEYHVIHIPGADHSVHVWHFHTICTIGQGEIALYQDQFLRRRPALLRIDDECPIHAGTGVHQRFQRATVVQVGAGPLGPEVPCELFARVDRDEIDIRWGARGVDID
pBT2436_00215		198706	199461	251	-	ant(4')-IIb		aminoglycoside nucleotidyltransferase ANT(4')-IIb		NT_Pol-beta-like superfamily;Found in card (cov=100.00;iden=99.60;acc=AY114142:1061-1817;nucl_level)			GO:0016779	nucleotidyltransferase activity			MQHTIARWVDRLREEYADAVAILLKGSYARGDAATWSDIDFDVLVSTQDVEDYRTWIEPVGDRLVHISAAVEWVTGWERDTVDPSSWSYGLPTQETTRLMWAINDETRRRLDRPYKTHPAAEPEVEDTVEALGKIRNAIARGDDLGVYQSAQTVAKLVPTLLIPINPPVTVSHARQAIEAILAFPRVPVGFAADWLTCLGLVEERSARSTAAAAERMVRGVLEMLPTDPDLLGEDIARLMNAGLLEKYVQQ
pBT2436_00216		199786	201315	509	-	tnpA_4		transposase			GO:0006313;GO:0009291	transposition, DNA-mediated;unidirectional conjugation	GO:0004803;GO:0003677;GO:0004521	transposase activity;DNA binding;endoribonuclease activity			MPRLATSRRQAAGCAPLPSAHTGSRYARHAPERTLLYALVEAHYPDFIARIEAEGRSLPGYVREAFDAYLRCGVLEHGFLRVVCEHCRAERLVAFSCKKRGFCPSCGARRMAESARHLVEEVFGPRPVRQWVLSFPYPLRFLFASKPEAIGPVLGIVQRVIAGWLADQAGIDRASAQCGAVTLIQRFGSALNLNVHFHMLWLDGVYVEATELPRRELRLHRARAPTTAQLTQLAATIAHRVCRHLTRKGWLEGEGESAFLADSAAGDDSMDGLRMSSITYRIATGRDAGCKVVTLQTLPGDAGSLEGEAGKVGGFSLHAGVAAEAHESHKLEKLCRYITRPAISEKRLSIALQGRVRYQLKTPWRNGTTHVEWDPVDFIAKLAALVPPPRAHLTRFHGV…
pBT2436_00217		201542	202138	198	-	groL		GroEL 60 kDa chaperonin			GO:0006457;GO:0015074;GO:0001123;GO:0006310;GO:0042026;GO:0075713;GO:0046718	protein folding;DNA integration;transcription initiation from bacterial-type RNA polymerase promoter;DNA recombination;protein refolding;establishment of integrated proviral latency;viral entry into host cell	GO:0005524	ATP binding	GO:0005737	cytoplasm	MRERIRYLHYSLPTEQAYVHWVRAFIRFHGVRHPATLGSSEVEAFLSWLANERKVSVSTHRQALAALLFFYGKVLCTDLPWQGINEDQNLGIAITRRALEAPLRAIVANAGEEPSVIVANVKAGEGSYGYNAATGEFGDMIAMGILDPTKVTRSALQHAASVAGLAITTEVVVAEVPKKEEPAMPGAGGMGGMGGMDF
pBT2436_00218		202207	202971	254	-	tnpA_5		transposase			GO:0015074;GO:0032784	DNA integration;regulation of DNA-templated transcription, elongation	GO:0003676	nucleic acid binding			MTDFKWRHFQGDVILWAVRWYCRYPISYRDLEEMLAERGISVDHTTIYRWVQCYAPEMEKRLRWFWRRGFDPSWRLDETYVKVRGKWTYLYRAVDKRGDTIDFYLSPTRSAKAAKRFLGKALRGLKHWEKPATLNTDKAPSYGAAITELKREGKLDRETAHRQVKYLNNVIEADHGKLKILIKPVRGFKSIPTAYATIKGFEVMRALRKGQARPWCLQPGIRGEVRLVERAFGIGPSALTEAMGMLNHHFAAAA
pBT2436_00219		203206	203343	45	+												MEVEDIDNLSRNQDIAVGLQVILKPRARPTPTWTSMPERTLDFEF
pBT2436_00220		203326	203826	166	-			GNAT family N-acetyltransferase					GO:0016740;GO:0008080	transferase activity;N-acetyltransferase activity			MDSEEPPNVRVACSGDIDEVVRLMHDAAAWMSAKGTPAWDVARIDRTFAETFVLRSELLVASCSDGIVGCCTLSAEDPEFWPDALKGEAAYLHKLAVRRTHAGRGVSSALIEACRHAARTQGCAKLRLDCHPNLRGLYERLGFTHVDTFNPGWDPTFIAERLELEI
pBT2436_00221		203954	204793	279	-	folP	sul1	Dihydropteroate synthase	2.5.1.15	Also known as sul1 in card (cov=100.00;iden=100.00;acc=JF969163:1054-1894;nucl_level)	GO:0009396;GO:0046677;GO:0042558;GO:0046656;GO:0046654	folic acid-containing compound biosynthetic process;response to antibiotic;pteridine-containing compound metabolic process;folic acid biosynthetic process;tetrahydrofolate biosynthetic process	GO:0004156;GO:0046872	dihydropteroate synthase activity;metal ion binding			MVTVFGILNLTEDSFFDESRRLDPAGAVTAAIEMLRVGSDVVDVGPAASHPDARPVSPADEIRRIAPLLDALSDQMHRVSIDSFQPETQRYALKRGVGYLNDIQGFPDPALYPDIAEADCRLVVMHSAQRDGIATRTGHLRPEDALDEIVRFFEARVSALRRSGVAADRLILDPGMGFFLSPAPETSLHVLSNLQKLKSALGLPLLVSVSRKSFLGATVGLPVKDLGPASLAAELHAIGNGADYVRTHAPGDLRSAITFSETLAKFRSRDARDRGLDHA
pBT2436_00222		204787	205134	115	-	emrE		Multidrug transporter EmrE		Also known as qacEdelta1 in ncbi (cov=100.00;iden=100.00;acc=A7J11_00271;nucl_level)	GO:0006855;GO:0042493;GO:0031460;GO:0006810	drug transmembrane transport;response to drug;glycine betaine transport;transport	GO:0015199;GO:0015220;GO:0015297	amino-acid betaine transmembrane transporter activity;choline transmembrane transporter activity;antiporter activity	GO:0016021;GO:0005886	integral component of membrane;plasma membrane	MKGWLFLVIAIVGEVIATSALKSSEGFTKLAPSAVVIIGYGIAFYFLSLVLKSIPVGVAYAVWSGLGVVIITAIAWLLHGQKLDAWGFVGMGLIIAAFLLARSPSWKSLRRPTPW
pBT2436_00223		205298	206113	271	-	ant1	aadA	Streptomycin 3''-adenylyltransferase	2.7.7.47	Also known as aadA in card (cov=100.00;iden=99.62;acc=NC_010410:3621492-3622284;nucl_level)	GO:0046677	response to antibiotic	GO:0009012;GO:0005524;GO:0016740;GO:0016779	aminoglycoside 3''-adenylyltransferase activity;ATP binding;transferase activity;nucleotidyltransferase activity			MAKTKLNIMREVVIAEVSTQLSEVVGVIERHLEPTLLAVHLYGSAVDGGLKPHSDIDLLVTVTVRLDETTRRALINDLLETSASPGESEILRAVEVTIVVHDDIIPWRYPAKRELQFGEWQRNDILAGIFEPATIDIDLAILLTKAREHSVALVGPAAEELFDPVPEQDLFEALNETLTLWNSPPDWAGDERNVVLTLSRIWYSAVTGKIAPKDVAADWAMERLPAQYQPVILEARQAYLGQEEDRLASRADQLEEFVHYVKGEITKVVGK
pBT2436_00224		206106	206906	266	-	bla		Beta-lactamase OXA-10	3.5.2.6	Found in card (cov=30.21;iden=99.64;acc=KT736121.1:1-2722;nucl_level)	GO:0046677;GO:0017001	response to antibiotic;antibiotic catabolic process	GO:0008658;GO:0008800	penicillin binding;beta-lactamase activity			MKTFAAYVIIACLSSTALAGSITENTSWNKEFSAEAVNGVFVLCKSSSKSCATNDLARASKEYLPASTFKIPNAIIGLETGVIKNEHQVFKWDGKPRAMKQWERDLTLRGAIQVSAVPVFQQIAREVGEVRMQKYLKKFSYGNQNISGGIDKFWLEGQLRISAVNQVEFLESLYLNKLSASKENQLIVKEALVTEAAPEYLVHSKTGFSGVGTESNPGVAWWVGWVEKETEVYFFAFNMDIDNESKLPLRKSIPTKIMESEGIIGG
pBT2436_00225		207171	208430	419	-	floR_2	cmlA5	chloramphenicol/florfenicol efflux MFS transporter FloR		Also known as cmlA5 in card (cov=100.00;iden=100.00;acc=AY115475:3338-4598;nucl_level)	GO:0046677;GO:0055085	response to antibiotic;transmembrane transport	GO:0005215	transporter activity	GO:0005886;GO:0016021	plasma membrane;integral component of membrane	MRSKNFSWRYSLAATVLLLSPFDLLASLGMDMYLPAVPFMPNALGTTASTIQLTLTTYLVMIGAGQLLFGPLSDRLGRRPVLLGGGLAYVVASMGLALTSSAEVFLGLRILQACGASACLVSTFATVRDIYAGREESNVIYGILGSMLAMVPAVGPLLGALVDMWLGWRAIFAFLGLGMIAASAAAWRFWPETRVQRVAGLQWSQLLLPVKCLNFWLYTLCYAAGMGSFFVFFSIAPGLMMGRQGVSQLGFSLLFATVAIAMVFTARFMGRVIPKWGSPSVLRMGMGCLIAGAVLLAITEIWASQSVLGFIAPMWLVGIGVATAVSVSPNGALRGFDHVAGTVTAVYFCLGGVLLGSIGTLIISLLPRNTAWPVVVYCLTLATVVLGLSCVSRVKGSRG…
pBT2436_00226		208751	209203	150	-	arr2		Rifampicin ADP-ribosylatin transferase	2.3.1.-	Arr-ms superfamily;Found in card (cov=100.00;iden=100.00;acc=AF078527:4388-4841;nucl_level)			GO:0016740;GO:0016746	transferase activity;transferase activity, transferring acyl groups			MVKDWIPISHDNYKQVQGPFYHGTKANLAIGDLLTTGFISHFEDGRILKHIYFSALMEPAVWGAELAMSLSGLEGRGYIYIVEPTGPFEDDPNLTNKKFPGNPTQSYRTCEPLRIVGVVEDWEGHPVELIRGMLDSLEDLKRRGLHVIED
pBT2436_00227		209288	209821	177	-	aadB	ANT(2'')-Ia	2''-aminoglycoside nucleotidyltransferase	2.7.7.46	Also known as ANT(2'')-Ia in card (cov=100.00;iden=100.00;acc=AF078527:3770-4304;nucl_level)	GO:0046677	response to antibiotic	GO:0016779;GO:0008871	nucleotidyltransferase activity;aminoglycoside 2''-nucleotidyltransferase activity			MDTTQVTLIHKILAAADERNLPLWIGGGWAIDARLGRVTRKHDDIDLTFPGERRGELEAIVEMLGGRVMEELDYGFLAEIGDELLDCEPAWWADEAYEIAEAPQGSCPEAAEGVIAGRPVRCNSWEAIIWDYFYYADEVPPVDWPTKHIESYRLACTSLGAEKVEVLRAAFRSRYAA
pBT2436_00228		209966	210865	299	-	per1	veb	Extended-spectrum beta-lactamase PER-1	3.5.2.6	Also known as VEB in card (cov=100.00;iden=100.00;acc=AY027870:47-947;nucl_level)	GO:0046677;GO:0030655	response to antibiotic;beta-lactam antibiotic catabolic process	GO:0008800	beta-lactamase activity			MKIVKRILLVLLSLFFTIVYSNAQADNLTLKIENVLKAKNARIGVAIFNSNEKDTLKINNDFHFPMQSVMKFPIALAVLSEIDKGNLSFEQKIEITPQDLLPKTWSPIKEEFPNGTTLTIEQILNYTVSESDNIGCDILLKLIGGTDSVQKFLNANHFTDISIKANEEQMHKDWNTQYQNWATPTAMNKLLIDTYNNKNQLLSKKSYDFIWKIMRETTTGSNRLKGQLPKNTIVAHKTGTSGINNGIAAATNDVGVITLPNGQLIFISVFVAESKETSEINEKIISDIAKITWNYYLNK
pBT2436_00230		211038	212246	402	+	tnpD		IS4-like element IS10A family transposase		DDE_Tnp_1 superfamily	GO:0006275;GO:0007608;GO:0006313;GO:0007186;GO:0006270	regulation of DNA replication;sensory perception of smell;transposition, DNA-mediated;G-protein coupled receptor signaling pathway;DNA replication initiation	GO:0004803;GO:0003677;GO:0003676;GO:0004722;GO:0043169	transposase activity;DNA binding;nucleic acid binding;protein serine/threonine phosphatase activity;cation binding			MREANILQHSLHQYCPELHLKRLNSLMLASKALIECKTLTLTELGRNLPTTARTKHNIKRIDRLLGNTHLHQERLAVYQWHASLICSGNPMPIVLVDWSDIREHKRIMALRASIAFNGRSITLYEKSYPLSEQCSKASHNGFLADLAKILPLHVTPLIVTDAGFKVPWYKEVEAHGWFWLSRIRGTVQFADIGAENWRAVRSTHDLANGQAKSLGCKTLTKTNPINCHLTLYRSKPKGRTNQRSTRTNCHHPSAKTYSTSAKEPWVLASNLPPESRSPKQLVNLYAKRMQIEETFRDLKSPAYGFGLRQSRTNSPERFDIILLIALMVQCLLWLVGLHAQQQGWDKHFQANTIGHRTVLSTIRLGLEVLRRPDYQITEKELLAAWVLFANQLLKYGYAM…
pBT2436_00231		212374	213387	337	+	xerD		Tyrosine recombinase XerD	2.7.7.4		GO:0015074;GO:0006310;GO:0046718;GO:0075713	DNA integration;DNA recombination;viral entry into host cell;establishment of integrated proviral latency	GO:0003677;GO:0004781	DNA binding;sulfate adenylyltransferase (ATP) activity			MKTATAPLPPLRSVKVLDQLRERIRYLHYSLPTEQAYVHWVRAFIRFHGVRHPATLGSSEVEAFLSWLANERKVSVSTHRQALAALLFFYGKVLCTDLPWLQEIGRPRPSRRLPVVLTPDEVVRILGFLEGEHRLFAQLLYGTGMRISEGLQLRVKDLDFDHGTIIVREGKGSKDRALMLPESLAPSLREQLSRARAWWLKDQAEGRSGVALPDALERKYPRAGHSWPWFWVFAQHTHSTDPRSGVVRRHHMYDQTFQRAFKRAVEQAGITKPATPHTLRHSFATALLRSGYDIRTVQDLLGHSDVSTTMIYTHVLKVGGAGVRSPLDALPPLTSER
pBT2436_00232		213762	214322	186	+	tnpR_2		Resolvase TnpR			GO:0015074	DNA integration	GO:0003677;GO:0000150	DNA binding;recombinase activity			MQGQRIGYVRVSSFDQNPERQLEQVEVGKLFTDKASGKDTQRPQLEAMLGFVREGDTVVVHSMDRLARNLDDLRRLVQKLTQRGVRIEFLKEGLVFTGEDSPMANLMLSVMGAFAEFERALIRERQREGIALAKQRGAYRGRKKALSDEQAITLRQRAAAGEPKAQLAREFGISRETLYQYLRKDD
pBT2436_00233		214326	217292	988	+	tnpA_6		Transposase TnpA			GO:0006313	transposition, DNA-mediated	GO:0003677;GO:0004803	DNA binding;transposase activity			MPRRSILSATERDTLLALPESQDDLIRYYTFNDSDLSLIRQRRGDANRLGFAVQLSLLRYPGYALGTDSEPPEPVIQWVAKQVQADPASWLKYGERDVTRREHAQELRTYLQLAPFGLSDFRALVRELTELAQQTDKGLLLAGQALESLRQKRRILPALSVIDRACSEAIARANRRVYRALVEPLTDSHRAKLDELLKLKAGSSITWLTWLRQAPLKPNSRHMLEHIERLKTFQLVDLPEGLGRHIHQNRLLKLAREGGQMTPKDLGKFEPQRRYATLAAVVLESTATVIDELVDLHDRILVKLFSSAKHKHQQQFQKQGKAINDKVRLYSKIGQALLEAKESGSDPYAAIEAVIPWDEFTESVSEAELLARPEGFDHLHLVGENFATLRRYTPALLEV…
pBT2436_00234		217650	220586	978	+												MLSSATISVDDLQARALAADEAAKQEFRNKVLSYANDYRFALKEASRLLGVSAGFLRNYAARNNIEFSDPDLRTKEESKSIFRQYEEIRLSREPKRVEPRKPLLKPDELQLPPQLDLLSKKAHWERQNKFLERVQELAKTMTMKEVSKLVGVSLRFLKNFSYEHDIEFVGSKARPVNEALSPVFIAEEPPCPKLIQFLSRPMPRATDIYEDEITESEEVPYTELVDSLAIVEAVTAPESSECTTATEAQVEVVQDQSVGGNSEFDRYSPKAPALRSDTDLNILTLPHNRADETISTSASVDQLTAAGASPGINGERLLGNLPLPATFVNQRSQGAAWTAWYGSAKAVASVFEQICKAKISALGDTRMLMRVPPHAALTSLFISPQCFTAIVDAFPADEA…
pBT2436_00235	core	220611	221018	135	-												MCMPQQTPTPMIDRSQVEQNRYLDYCLKHKVEISIILISGTHFIGFVLDHDRKGLLLGGKREDKPARYISKGYIALIRPNKDEELELFLEYRGMGTFLQRKRQNQALKKLKARGSQGGKAGVPTPKKLSLRPAID
pBT2436_00236		221317	222435	372	-	dinB_1		DNA polymerase IV	2.7.7.7		GO:0006281;GO:0006974;GO:0009432;GO:0009650;GO:0000012	DNA repair;cellular response to DNA damage stimulus;SOS response;UV protection;single strand break repair	GO:0003887;GO:0003684;GO:0016740	DNA-directed DNA polymerase activity;damaged DNA binding;transferase activity	GO:0019038	provirus	MGLKMGDPYFKVKRFLDQRGVTAFSSNYALYADVSNRVMRTISTLVASIEVYSVDECWCDLTGMPGDLEQLGRDIQARVRQWVNIPVGVGIGPTKTLAKLAQWAGKNWPATGGVVNLMDPQRQQKLLKLAPVGEVWGVGRKLSSQLETLGIKTAFDLASADPRHIGRMFSKVLERTARELRGEQWLKMHDDPDPKKEIVSSKMFGRRVYLLEELRQAAAAYTTRAAEKLREQGSVCSELVVSVQTSQFADPADRYWNGARMLLPTPTADTRDLIQAANQGLHGIYRAGFAYSKCTIQLCRLSQLEGLTHDMFAPQPRRNVDRLMATMDLVNERFGRGALRVASIPVEAGWAMRREMLSPSYTTSWRELPRAR
pBT2436_00237		222837	223253	138	-										GO:0016021	integral component of membrane	MNIKTNELGRGDSLRQTWQVISFWGLPAVVATLTILLADRHPTLFLAASAALAVMGGACLVNAARCRRLHCYLTAPYFLLLALGGLLAYGFDPHGEQFSRLWLLLALGAAPLLIWLPERLAGRKYLGAPGCGEGRECR
pBT2436_00238		223272	224966	564	-	merA		Mercuric reductase	1.16.1.1;1.8.1.4		GO:0045454;GO:0046413;GO:0046689;GO:0050787;GO:0030001	cell redox homeostasis;organomercury catabolic process;response to mercury ion;detoxification of mercury ion;metal ion transport	GO:0004148;GO:0050660;GO:0045340;GO:0015097;GO:0016152;GO:0016668;GO:0018836;GO:0050661	dihydrolipoyl dehydrogenase activity;flavin adenine dinucleotide binding;mercury ion binding;mercury ion transmembrane transporter activity;mercury (II) reductase activity;oxidoreductase activity, acting on a sulfur group of donors, NAD(P) as acceptor;alkylmercury lyase activity;NADP binding	GO:0005623	cell	MSNVMTELKIIGMTCASCVVHVKEALEKIPGVHRADVSYASGRAELKVDEAVSREQMQAAVEALGYRAAFEDITLPTRPGLLDKARGWLSGGTDAGKEGDRLHVAVIGSGGAAMAAALKAVERGARVTLIERGIIGGTCVNVGCVPSKIMIRAAHVAHLRRESPFDGGLPATPPLVLRERLLAQQQGRVDELRHAKYEGILESTPAITVLRGSARFQDSHTLSVELVEGGERIVTFDRCLIATGASAAVPPIPGLQDTPFWNSEKALASSSIPQRLAVIGSSVVALELAQAFARLGSRVTILARNSLFFREDPAIGAALTAAFRLEGIEVLEQTQASQVAHANGEFVLTTKHGEVRVDQLLVATGRTPNTHGLNLEAAGVQLDERGAIQIDQGMRSSKA…
pBT2436_00239		224987	225421	144	-	merC		Mercuric resistance protein MerC			GO:0046689	response to mercury ion			GO:0016021	integral component of membrane	MANSFNLFTRIGDKAGSVGVLVSAIGCASCFPALASLGATIGLGFLSQWEGLFITTLLPLFAGVALLVNALGWFSHRQWRRAAPGLIGPALVLVAVFLMLAHGWRSGWLLYIGLAVMFGVSIWDFVSPAHRRCSPASCPTPPNQ
pBT2436_00240		225434	225709	91	-	merP		Mercuric transport protein periplasmic component			GO:0030001;GO:0046413	metal ion transport;organomercury catabolic process	GO:0016152;GO:0005507;GO:0016668;GO:0018836;GO:0045340;GO:0015097	mercury (II) reductase activity;copper ion binding;oxidoreductase activity, acting on a sulfur group of donors, NAD(P) as acceptor;alkylmercury lyase activity;mercury ion binding;mercury ion transmembrane transporter activity	GO:0042597	periplasmic space	MKKLLAALALIAVVSPVWAASQIITLSVPGMTCAACPITVKKALTKVEGVTKAEVSYEKREAIVTFDDAKTSAQALTKATEDAGYPSSVKQ
pBT2436_00241		225723	226073	116	-	merT		Mercuric transport protein (Mercury ion transport protein)					GO:0015097	mercury ion transmembrane transporter activity	GO:0016021	integral component of membrane	MSESRNGRGALLTGGLAAILASTCCLGPLVLIALGFSGAWIGSLTVLEPYRPFFIGAALVALFFAYRRIFRPAQVCIPGEVCADPQVSTIYKLVFWVVTALVLVALAFPYILPLFY
pBT2436_00242		226145	226555	136	+	merR		Mercuric resistance operon regulatory protein			GO:0046689;GO:0006355	response to mercury ion;regulation of transcription, DNA-templated	GO:0045340;GO:0003677	mercury ion binding;DNA binding			MHNAVESLTIGAFAKAAGVNVETIRFYQRKGLLPEPDKPYGSIRRYGEADVARVRFVKSAQRLGFSLDEVAGLLRLDDGAHCDEARVLAEQKLEDVREKLADLQRIESVLAQLVDDCCASQGTVSCPLIVSLQASK
pBT2436_00243		226698	227072	124	-												MWYSLGRAFPDTSPVRSHRHPAQAERASTPLGIDPIHHLHDLLRGDGLYGGDHDVTRATEQIVSMRDKADAILVAETVKKIEQLGATAAGRGEAKRSPAVRLQGRYVLLDQMQRGPAPLMHKGK
pBT2436_00244		227119	227472	117	-			TetR family transcriptional regulator-like protein			GO:0006351;GO:0006355	transcription, DNA-templated;regulation of transcription, DNA-templated	GO:0003677	DNA binding			MLDKVIDGILSTNGKLSISGVAKAAGVTPGLIHNTYPAVAERIRGLMGKSVRAQRDSKHQALLKERELNRALRAENAQLSQDLARLASVNQTLILELAQLKGVATGKVVLLSSKPAS
pBT2436_00245		227544	229397	617	-			site-specific integrase		DNA_BRE_C superfamily	GO:0015074;GO:0006310	DNA integration;DNA recombination	GO:0003677	DNA binding			MTLLSANRNSRAALKAYDVLFAQPVTASGLSKAERDAIVISAIVNDRGETLVLSRFGDARWDLRPFFDQSNVNEGHKYVSWDFNLPPEMIDDCKAVAYAWFKRGLPGSKPPVARGITTLVSASVIPFIRWLSDLELERFSDVRPIHISNYIHHCKSESLRPMPLYSRLRIIDFLWIFSAETLSPLQCFPWGDSSLWRVSGIGEARGTSAANKNTGRTDIIPPDDQAKIFNYCEQIVHKTKEDLKATGIDTFTRRSPKMIRCRDAVLYIASITSGMRNEEVIGIEVGAWRKEVVDGVTYCWVTTTEHKTGKGRVDYLVPELTLDALNLFAMCSTPMRRELEAELSDLELSCNSVDSADLLLRLEKARKDSKRLFLCLNGYGNKAERVGHIEVLSAAGSNE…
pBT2436_00246		229378	230994	538	-						GO:0015074;GO:0006310	DNA integration;DNA recombination	GO:0003677	DNA binding			MARKKNYKAEMQSVTKGFETVENELRIDLPKNPRNVTKIDHSQYIGFGFDAWAIQSIHVIRALVNGGNFSLATLVGYSSNGLRYFMAFLKSGTIDSPPSTPNSLTKRHLERYVSWLKLKYPNGSTAKNYYTSLKSLIISLIEYGFVEADKDDLLPAVPFPHTAKSTNDAKPLSLSEMQGLITALKSDLVAIHKGLFSGNDAEAMTVLLLITAARSGINTTPLLEMSRDALQPHPFIPNLRLLNTVKRRGKGAQSKTIRQTELHDGYNPIPLDGVAVVNKALAISEPLVGFAPEKLKSHVWLYRAGQNGHGHRVVALASSTLFQSTKSICARHALKDDQGQPLIVNLSRLRKTMESRLWKLSGGDLLEVSAVMGHSPSVADNHYLKINDEIKVEGATFVG…
pBT2436_00247		231005	232162	385	-	xerC_3		Tyrosine recombinase XerC			GO:0006310;GO:0015074	DNA recombination;DNA integration	GO:0003677	DNA binding			MRLVFATKDLAVAGRSFEGFPLLVGADGWPVEPAQSFLWHTLVESGEALSALTWEAYGRRLFDYFAFLEANGLAWNEESQADGLSVLSRYRDWSSGELELDPSTLNKRLNLIVRFYQWAKQRDLIAALPFGERRVRATPHSGFLSHVARPNAESTKPSVMVRERKRLTKFLTKDQAKVCLALDADPSHRILFHLMVRTGLRSCEARTFPFKYVFNPRLKKGLRPGQMISVALEPSDMHLKYGRPRTIDVPWSLMEEMWSYTLHEREVRKAAGNGRATALVLTREGRQYTKDSIVDVMKAYERKCGFYVRAHMLRHTYGTYTLLALRKSRDFKGEPLLYVRDRMGHSDVQTTMVYLHLINQLEAQSVLAHEDEIDMMFMAVSTPSI
pBT2436_00248		232260	232424	54	-	dinB_2		DNA polymerase IV	3.4.21.-;2.7.7.7		GO:0006281;GO:0009650	DNA repair;UV protection	GO:0003684;GO:0003887;GO:0016740	damaged DNA binding;DNA-directed DNA polymerase activity;transferase activity			MGSNQHAAQEHAVSVFALVDCNSFYCSCERIFRPDLAQKPVVVLSNNDLRDCFR
pBT2436_00249		232385	232813	142	-												MDCFTSPGRRLSSLALAQQRLKITGFQSPAEDHLLFPPSLDAAVGWGAPNIWLWLVDTDDLVGVGVHRNDVLVVDRALEPSPGNVVIVVANHEHHLALVERVALERLHLARVGADGRHREILADEEQVELWGVISMLLRSML
pBT2436_00250		233080	233619	179	+												MGRRNVVFREGWSGLILLAGVALLAPEAANAGKIGQALGSAAGSVGGTAVGGVSAEATRQALAAKGMTEDDFFQMLFARGIPRAKQDLPKMVDAETEFYDVTGSGREWGYWYRFRRYASRDLDPAAVKKALGPEIISKVCGTPNMVSPFMEMGGTYRYNYVGRDGQLIMSIRVSRQDCN
pBT2436_00251		233648	234634	328	-												MFANLKAVAAAFILAAVTTTVSADSWKPIRSGASSSGWQKVVCDRSGNGWRSCNMGLTIVIQATPGSLAALGEKATLVATVQDYDGNNAGRGVVINWTTSDGGLSAATTTTDANGQTSVVLTSSKTIGGATVSATSPAEGGTGQINVPFTDKWVSTSAMYSAWQDSGAPYSCSAWSPDASTINQGTAFTQSAVCYQNQIAYQQNREVSLVTGQLRNVGGVIPLYQTIQAARSQQAVGTKQSTPSCAWSSFTKNGVYATGWDHGVSNTGGPKQGYRLFLGQYIGEVTNATDSFAYNGRIYTIGKFRQSTCLGKNCASSREEYEACSVPQ
pBT2436_00252		234618	235478	286	-			prepilin-type N-terminal cleavage/methylation domain-containing protein		N_methyl superfamily	GO:0015628	protein secretion by the type II secretion system	GO:0008565	protein transporter activity	GO:0016021;GO:0015627	integral component of membrane;type II protein secretion system complex	MGRECQQGFTLMELAIVLAITAMLAAAAVPNYMTRVNQKRADTTVQDTQAIIDAARAYRSEKGSWPGDATCSNAIQALGATTPPMLAGVSNINRYNYPITTSCTQYTFSVDQNTTQDWDGVVVNGLPGSQIINSSTYQIRTTVGVPGTEPALDGKLSRLASANAEMNRMRTNLLMGNNDINEVNAVNAQTLNAAGAVNAQTVAATGNISTAGYVEFTGTAAEGGGCAKAGLVATTSTGAQLTCQGGKWVKSVIWSPAIVSTGQSCASFPKGSLAFDSAGNLYVCKP
pBT2436_00253		235650	236357	235	+												MMTDPGPEQASANIREQLESPYTRIRYAGEKALHRLLPIAQGDGIQDQVVRSLLLGCYNGQDYPIDPASLRVLKRSVMEDCIALLLMDSAPAMEVHQYIENGSSVFNGMAERWQPPSRIQMQIPTSEDETSEDLRTLGKKSLQHLIAVAQGFSGQCRHIARFLVGCYDGCRYPFDLTRFRCIDHDLFLECIAVIRLLYETRHGIDKNILEGASVFNRLIQDWSIEPYSADSEAVR
pBT2436_00254		236385	237362	325	-										GO:0016021	integral component of membrane	MSENLFKTFLKPSPDSSPYSLTELQSGTLQEWFSRHAFDLVIDYSQFLLYLSFSLSMILFFRRRLSPKLIAGAFALALVIFRYGENQTLGHLLLPEGANPQLVPTFLAGIAASGLTLLVVVRRWRTLDRIIMLGAQATVIGTTLIFHVALVQTALPGWNWNIAWQHRNLLDLPSAEFQDGCKAEGVACWSGTSLRAEDFPAPLRGQIFGTYVDLSTRPFTEMGTTVGIDNDEKTGSIAAVLLYRKAGLYKVIVDYADAVGAHRVILRLFYVLCSVAHSIWIYLALFLIAFHHRRFSRRGHAMPSAGKISSAQVPPFETGPSGIPN
pBT2436_00255		237547	237771	74	+												MQCRCGAATKGRSSVVNKLEAELSYQECDPCGRVHIEHLKVRGQIVARGRQASEIFNGDLERFLSTPQQAGFAF
pBT2436_00256		237909	238526	205	+												MPEIQELPPEEIPKQITARHVTRSLGQHLEAFLASNNLQGWKAEEEYVLRDDRLADQLLLLTQVTGLYLGQFKRYSTRLLKLARRNGAEIRLTEVQGMVARALGYNSYHVAYKCRSVDDFIDNLWPQGAAMSLVSLDGAVAGMRQQSAVIQRLIDRYRFNKERDRMVNAGAKPGGQADPKMAKKMQGERRRRHSLHRSDGIKLRD
pBT2436_00257		238510	238623	37	-												MQKTGLQARFLHFFWFKVRQRLKVAGLAATTWVNREA
pBT2436_00258		238660	239136	158	-												MVKRSFATLTALAAALTLAGCSSTCFKETPAQQVATFEFVIKEIDANKHERVLQRPRIAAQINTQAEWRQLHIVKEGALEKSRSGYIVAIHPYAVPGKRQSEKAVTFDLVVDQFIPEIGATQLATSGTGAAVNGGESTIFWTAAGKKYTLETRLVSLD
pBT2436_00259		239278	240660	460	+												MLTQHLTVAQSKYLFIGKDCMAYRCTDGLNPQDLERHELRPLVVATLSVEGLGIYWQRLYFGDEPIPLESFLYLAWTEFHTLGGMPGHLLVEPELLDDYPLRRVLGQMDKEKVIKKVTIGHGHPFGSTRRQSQNLVKHSMVSLEELTEHRLESQEAVLARLNQGLEGYHRVWENSPRPGHAEDDFQNHRLRPVHLPHWPQNLVGLDIADWMKRQARSVPPMAPHEELRIKYQTGWIVSVTKKPVATEMLREAFRTVMMTGDREPAGLYDIEDLLWFRSVVRGLPFPPQELFGSVLEPGKWPLFLNGSLAINGATADQLESLLERSMERKGLVLFPESEDAFCDSLNLLGGGGDERCCAELVGGPYRGSFRVFALDDDVWLNLLAIPRGSPADTPGLAEC…
pBT2436_00260		240742	240894	50	+												MYLRQLFLKFTLFFSLIMLGHLFIPKEVAETLVEGAWRYILCFAGGACGL
pBT2436_00261		240901	241311	136	+										GO:0016021	integral component of membrane	MSVRAAEQRLDTSKGARVNFLSHYCRHFTGAFKFKNRQGRTFFWLCLLADVFLVSVLLALNPFGLLGRLLILLALLVIAGNAIQRLKDAGVTPWVLLLWFIPFVGQAILAILLLLPGRKPVDLPAAPPSSPYVGGK
pBT2436_00262		241308	241679	123	+												MSADLAAMRPGYNNIADTLRTGGAPFPFRAGATSAKPNLIYPLVLGSSPESGVAYNNITCGSPGGGAPPDPPTLSNPFKGPSVGAGLPAPRVERNGEKERKERKEKGKGWTGTGGIWCDGPGG
pBT2436_00263		241682	241924	80	+												MVQEERINGLNLLGYVVIGAGQEAPFDRGKKEVALKGKEEVQDDGRSVARYVVIVRSPVSEPLRFQTINLSLNNKDCRKS
pBT2436_00264		242222	242620	132	+												MAISRESLAHPLVGGEQVIVCICHRYDVGEQQQYLLNITGESLASRAALYCQLKAEMWFGSAVQVSTCGIAEALSALYGYEKVSAQQPYSIVDLYQVRETAVLAGYHEDLVNDSTLERTGLRDFLEPYVLGR
pBT2436_00265		242644	243507	287	+	dnaQ		3'-5' exonuclease	2.7.7.7	DnaQ_like_exo superfamily; PolC superfamily			GO:0003887;GO:0003676;GO:0004527	DNA-directed DNA polymerase activity;nucleic acid binding;exonuclease activity			MDQVQLEVLRAEAIAADRSFSKGRLRDEFRMKPKPDATPVAHYKNGYGGTFGVYRIVDCLPMRDRKAVAPSPKQVRAAAILALKGRMQSKVAKASHVAVQWLATAPLVLDVETTGLGTEAQIIELAIADVDGNLLFNSRLRPTVPIEPGAADVHRIRAEELQHAPTWLEVAGKVKPLLAGRPIVTFNSEFDRRLLIQTANAFQDDHGWLATCQEHCAMGLAVAMYGATNRYGTISLAAAMSLAGVTWRGPAHSAAGDVLGTVDLLHAIAEVRRNLDQELDFLLAGAE
pBT2436_00266		243623	244135	170	+												MLRVIPFRAPFKLALTFVFLTTPLFAHAGGTAAAAAIASAAAAAHSDKEPLVAGQSFGATGYLFVDGVGYSGGRMVYCPASVGFVKPEDMFRSKNKITKGVCQSIAGDLPAVPAQDFIDEVLGKGEATVVSVAPVLAQYGPPYGVIYYKDNGNEEIIREGLRKRTKVTYE
pBT2436_00267		244254	244625	123	-												MTRQKLGGLENVVSIRPSMDERTTLRDFEEHLSSMEQILKVFDGSEPEANIHTGRYLLREALKNTPIVAVEIPALLKGRLAKLYQDLGALDQQFQGKSVAQVLEEDPALATYLREHGFGPENI
pBT2436_00268		244636	244923	95	-												MEKGRQALEVARNGFDADNIYRAYFRYAGDLLFADASGLQLRTGWAVCPVCEQMASTIGGSSYAGKTCSEILLGKCSGILRDLSWDDLKPVTAKS
pBT2436_00269		245188	245421	77	+										GO:0016021	integral component of membrane	MLSAFAGTGLANATQLLQLDAKDGQLLDVQFVALQLAANLGNAHPTHVLGAGCSVFIAAGSFVVSFYSLRMLLKQSA
pBT2436_00270		245354	245647	97	-												MATEYTPLSPQSLAALPGVQEVDVVGGILVVLLTDDSSMAVTSAALAEELGLEKWSALFGEDQVFSLSTTEMLDLITRTASAASSNCKRKPRRNPPL
pBT2436_00271	core	245898	246794	298	-												MTISNRFPSGASLDQVKKDAKKLAKSNGLSLHEALDQAAAAHGAQVPWHRIQEFLAGDDDETLLARFALPLYAGGVFTVSLTETRPMISVTGRTGAGKSTTALLIAERYLASCRGRVHLVSPLHVQPTSTVEELSEGCWMDVWDRISLKYPGRCVRVVCPERTAEMYMVGPLDLSHSQPERGDLVVLDERYHCAKGQSLIDVAEIARMWRVGLILCKQPRPWEHETITDESVGDPFSLHIKCSRDLRLDQCRLQLEEMVNGRWGECLIVPGAPYGSSKRKFRFQRSALGALKSHFARE
pBT2436_00272		246872	247207	111	+												MKPWPKPAFAQGGRASAGQRSTAILTQLQCISSEAPMDDPLSELHADFVWCRLSDYWGPVTWSAGDVWITRDEDGWWLDDDRSATEDQVRELLQRARGKVELHGCGPLRPR
pBT2436_00273	core	247341	247874	177	+												MDHLDIHHPPAATEDDWQARCGVQKIVQTDRYGCGVACLAMVAGWTYQRAREHFVSQGLGQRRHGRPPFSTSSGEMRMAVATAGLLTVTRRWRGWADLHGLAIVKLRDIRSGERERWHWAVAFRHPEFEIAVFDPHQEWPGFIQPPMDTLCTIFEAFQPKGEWLQVEQSFPLAPAVM
pBT2436_00274		247933	249006	357	-												MIKTNTSAPQLEKPMIFPAEDYARAWVGCLAGFLPGLKDRSREVFLRLSGWHHWNAMVEACNPEQNCVFMTEDLSPELRLSTLAEHRSILIHEFGVKPATANFFLWANPLGSFELVPLRAAVKESLYQEGESPSSRLDKILIALDQENRALVPGTEENHRRGCHFTNERVYMAMFQHLGWNLELSDGRDYDVPFGLPVARLGYLRDSELGSVPVFMTGLAPDPELNPDQTSYAIYEWITSPQGAKAQTAVVFFREPQLRVLDDVETSIFGSFLEGQSAWHLTLSSNSKSLGSVVVDIVSGQTLPVPEQRDNGFELAMRLARAMERYCDFPELHLPNIDRPVVLAGGSGWGVVKLPQV
pBT2436_00275		249037	250227	396	-												MTGKLSSDLLQRIYKLLTEQRPRLDDRTGLAPAERELLECGGISRSDLDDLIIATEYRGFGVAGRYAEALAAYFRIPKVSLCRKPRRLDDDVLWLDGYAVADAVALLIIMERLGFAVSPGQLVQAIKGNLAGKPMLTESEYLILTYEVSRGCTTTVLRSDVERRPAFPTTKRHRDELGNRLTLVLQGEDVLSLEVAGPRYRDVNSALKTCAYCGTVYLPSSRNDREAHRQVHRETQRLLDPGPNKRFAARLKCGARADRVDASVPMWMHQEVLKRAQRFRADFGYDFVQWPGTMSTKATADWHGYLIPAGADGTIAGACAFLYETETNPSGSPWTLSWIWLAPKYRRGGLLRERWGRFLEAYGDFRIESPLSPEMEAFVRIHGTDWQKSCLSNHGE
pBT2436_00276		250478	250912	144	+												MKKLVTALSLSLFAAAASAAEEPMNILYLGVLPLVVEDVGPVITARVDSWGKTGSDTGQFTKVNQRMVDALHARGCKMTMHVQGQMRIQLSDPKAVLTCESGPGAKAQIELKGALFDREFTPGLSAVGADDSVLFIVEEGGKKI
pBT2436_00277	core	251130	251789	219	+										GO:0016021	integral component of membrane	MTAARKRHNAAWLISTSSMLMTTAAMAAENPAQGDPFSPTTLKDWVSVISTLITMALAIWGIWSGLRSARNAIQEKRKEHRQKQLAAARDMMKEIFTDPLARSAMRMMDWSGRSFTHEGQTYVVHWRDLKPALVVHEKGVGFSKQQEFIRDCFEAYFDHMLVLEHFLKQDYLHEADIAVPLEYYAGRVMAFPDTYDGFLRAYGYSEARALMQRLAERGK
pBT2436_00278		251809	252885	358	-								GO:0016787	hydrolase activity			MRGLSIVLGLSLLVGCTHEPLSEGLSIQNHHWGDEPKIQFLGVGGWLIHWRGEGLLLAPSFTNPASLGIPGIPPARVVADNEKVDRHMPPAADVTMLLVGHAHYDHLLDVPRVVEKHSPKAIVYGSETVKHILHAAKNSSGQRIFGAGAVVVPSEQQITDHRDPSRPGTWFYSDGKVITDGGVNVANSVGSIRVMPIRSMHAGHLFGHNFIPGEYDWDLDDLPTGLLDWRLGEVTLAWMIDLLGEDGRPVYRIHYQDSAAEPPWGFPPIISDSKRVDVEILCGGGWNQVSYYPTALLRVTKPRVVLLGHWENFFGNDLDEPARTIPLLSYKGLLEQLKPYNLVVPEPFSDILLPPPME
pBT2436_00279	core	252903	253481	192	-										GO:0016021	integral component of membrane	MEVGPRMYFLVSGLLYPAALGAALVWTVSALHARVFLESASPNGWSLCMAAWFIGYHCLQFSRLMVRHYDLGKGYTRRAFVSDLVDCLTLLLGFAGLRFLNEPIPSEQVWVVYLALLGVPLSAVIAHPLRMMKGPRGLLVLGMVLVCLLGIDYFKLGFLLPLFKPEVTHWVLLVAMFSMLWAFYHRVYRFEP
pBT2436_00280	core	253600	254022	140	-	dksA_2		RNA polymerase-binding transcription factor DksA			GO:0010468	regulation of gene expression	GO:0008270	zinc ion binding	GO:0005737	cytoplasm	MSTLLTQQQLLSAPESDYMSDQQLAFFKELLLNRKLHLQGLLAQRAEAFRDDSEARLPDAADTASAEEQRAMEMRMLKRDQAELLDVEAALKRIEEGDYGYCAEFGQPIGLKRLLVAPTASLCIDAQEIQERRAQRQRVA
pBT2436_00281	core	254175	254522	115	+												MEFKALGTGRSTFDEHYGAAAYSLGDQLGFIYFRSTGIEPSHWESRIYENGLVAMAPVATDTAIQEAFDKVDLCAAHARAFSRAMEALSAHGCSDEVLCLLTAAEGQIQELISAV
pBT2436_00282	core	254572	254892	106	+										GO:0016021	integral component of membrane	MQTTVKSAAEIEVGPFRYTERAFLATLLCLAIGALALASMLGSHPTSDATLGTRMLSVQMIAAYLIVPITSVGGFLCHRAGSKALAGMLPLIGAGFLAGALGASLI
pBT2436_00283	core	255043	255315	90	+	hupB		DNA-binding protein HU-beta	6.3.5.3		GO:0006323;GO:1903506;GO:0030261	DNA packaging;regulation of nucleic acid-templated transcription;chromosome condensation	GO:0004642;GO:0003677	phosphoribosylformylglycinamidine synthase activity;DNA binding	GO:0005694;GO:0005829	chromosome;cytosol	MNKQELINQIAESADITKAVAGKALDAVIESVTSALKAGDTVTLVGFGSFLVKERAAREGRNPQTGNPVQIAAAKIPGFKPGKALKDAIN
pBT2436_00285	core	255422	255907	161	+												MKYIHTPEAKAFLVDGSTWPATINTSLPHFLAKASGMLFGGKSSQEIRLAEGQVLPKIEHARSLVLRQLRPFLFVDPTGLFNGMEPVAAYDKSLIVADQVLVAVDLLEDFDIFVGLTRLYPALVNDAAAVRAELANQIARSYNGVHKSVRNVNSGRAHPSG
pBT2436_00286	core	255910	258120	736	+	recD2		ATP-dependent RecD-like DNA helicase	3.6.4.12								MTDRIPDGAEALTRERGTLVDIVFRDPAGPWSVCTFRREDNTSFTGTGNFGNAILYEDYILYGKRVPDIDGADFDVSQFTSMPPAKVESLVGYLSVLTGVPRSVTSKAVQHFGESLIPILDQSPDRLVEAGISPQEAQVLGQVWADQRSEQLALAQIDVEGIPPAKLATLQRRLGYAANLSEVLKEDPYLLYVHFEDILFTSALNLAKRFGVTNNTVSAVKGAVVGVLRREAWLGHSYVEGRPLIESVMKMLRLTKDEIKPLIAQAVTDLAMAKVVHASGGQLQLLSLHEAENKLAGLVRKWAALDCKDAEDLVPTEKMATKLLKPLGLENGTAKTFSAGLRSLLGERFALIQCETLSDQMLVIKGLQLFLKAFGADAIYSAYTNEMADEVNRLLDDDS…
pBT2436_00287	core	258095	259906	603	+	traG		Conjugal transfer protein TraG							GO:0016021	integral component of membrane	MSIKSARLEALAAEHAEIQRQRNIAISLPLVGAAIPFVPLPLTVAIAAGCAIWSLLLDRKEAEASTTDIWDAGYIEAPIPDCDFRRSTFLGKAIPWTEWKDRVDAITSTKGIATADDIRRELIDTYPSMIPFMLSDDIMTRHVALLAATGTGKTELLLAIIQQQIKKGAGLLLIEAKSDSDFSGSIYGMMEAAGRLDELLIINFEFPEMSHTYNPFFSGGVRATISTAMKLQANSKEEFWTDIARYSLTAAVLSLKLQPGEPVFHIKDIIAVLSDFDLLLSFIRNIRVSDSIYHSDGVEWLHSYLRFWFDEEKQVWNLRGYKQLLQGLVSKLSAFAHSEYSSIVNTYSPDVDLKEAILQNKVVVLSMSSLADKDGVELFGKLFISDLARAIGEIQLSKA…
pBT2436_00288	core	259943	260284	113	+			Membrane protein							GO:0016021	integral component of membrane	MNWQDKLRQWDWDFGVVWDWFLDITQFHVQRIGWPAYLAIAAVIICLGLAFQPTRGLTSLLINAFVRMIFTYVQIVLSLVTVQLFGFLGKVLLAQFHRTRRWVGQLFDEKKTS
pBT2436_00289	core	260389	260739	116	+												MNFHAWALGIGYLAAIAVQPAFAESDPYVIDQRDPRYQRAIEHLSLAAQNLRMAQDELKKAEASAPLPGLDLVRMLAQVRPVEETINVVLQPEQKRLRYQTVTPDGLFFTPTRVGD
pBT2436_00290	core	260743	261138	131	+										GO:0016021	integral component of membrane	MQMTGLAPQLKTEDLKRFALGILALAVTIFIVAMPDIAMAAFDGDFAPDETIAKNSNNSFLYWWRLIASYGLWAGLALLLLSVLFAGARGWWVFVLVVLISLFGETVVVKAGNLAGFNMAGGTGSSSSGTK
pBT2436_00291	core	261141	261518	125	+										GO:0016021	integral component of membrane	MRLRVTTEAPTYAFATSPVNFGGLTQEDLLFFIVPLVIVSKTTGENLWAFAVAFFCLWLFKRSTRNKPQGFLALMASTFVGDLYVMTSEFPALQKAVGKFGRFTARIWLEIGLIPSPSYCNRYEP
pBT2436_00292		261520	262146	208	+						GO:0000746	conjugation			GO:0016021	integral component of membrane	MSEQYGAPLKYFNLLGASDLRAGRAIITLIAISAVFAVVIAVLVGMNRELQETNRRLQSERIMYGFPNSEGIFISERQIPQRHIIAFVAVFLDNYYNFTPLSARTNAEEALRMMSPRLRALKEDSLKIVANQSVEQQITQVFTKSSPYQVEVTPQGYVVSFTAERHRATLNRVFNKAKYNVKILIKPVKPSKFYEWAVVADDFDIQEI
pBT2436_00293	core	262149	262943	264	+												MKKRLIAAGLCAAMSTTIFASDECNRNPRTVVYNNSPVDIYISNDTQRAEVLFPEPYLDGIYVEVTQGMDFYPSPIKNKLAFQATDPLYTGLVYVDAPSKQTYILKLITRPGCADSQVTISGQPIADRSAMARDSRGRIKGLMNYLYDGKLPSGYREQDFSRLSETDRVVFRQGSLEFKLRSQVVGPKYIGTTYEVINNGRTSTKVAIDQIDYGNKAVRESLGIARQVSMLPSSRILGPSPEYITEVYGESHRGLLFIVSEKVQ
pBT2436_00294	core	262940	264463	507	+	traB		Conjugal transfer protein TraB							GO:0016021	integral component of membrane	MSADNDQKKNVITKQRGLYIVAAVGALGVAMNFMGGNSETTGATSVDAPKAVEVGSDKVNSITIQDKDAALTQFAKKIETLEDKIKRGEEDREALKAKMLEDQRKAEQKSNTEIRALSEEVAQLRKDQVDGVYGGINKLDKGSSMPLPPSSSEGLNLEDFSLEPPMPAVSANPSNSNRYGPNYFLLNGGDAGGQQFNGKSGGGAGSTAETEQQLFANMSAPESNGIQRAGVNTYNETDATLAKLNGRQPNPDPMPAAQSLNASLPTQSPRETYEVPAFSFVEVTTLHGVACPIGANAPGASEEGKIPARPVVLPVRGIFKGPNGAERDLGTIHLMGLCSGNRNSSSNTGRATIRIEQLSYWDETGGAQTVPATGYIVDTRDNEQDVYGRLDKASGRTLA…
pBT2436_00295	core	264473	264796	107	+	traV		Conjugal transfer protein TraV									MNIRPFLALSTALLLSGCASEEPFKNSASMDQIYDAVHGSASRDTVSLLRQGLRARPELGSSEPYFPIRNPDVVAPVWVVPYADAKTGVKHGGRWDYIIVEEADWAN
pBT2436_00296	core	264784	265257	157	+												MGKLTIGFCLLAAASTALAEGVPQMYKDAIREHHTKMILGSGQDLTVLQPDVVLYRKIFQKENTTDHRELIQADEIPWAQLFKNQDLTLGEIVRLSAAASGYDSRFDPQVNQDQVIKLNSHPNSLRDLAEYLTRVSGARVTVYPEGRVVTATLKGQG
pBT2436_00297		265257	268205	982	+			IncF plasmid conjugative transfer pilus assembly protein TraC					GO:0005524;GO:0003677	ATP binding;DNA binding			MAKVKIDDLHLYDTELAGLARRGYQGGMPIQLLSDAFLYEKHGSYFHTIDGRFAKIWKLRGMDASLLNNDDLWSLSKGLGDVLNKYPSGSAGQFIRHTHRDIREVLGIYRAGIEGGEDEFALEIANSIVERQIVAASSPEGFFTKLSTEVLERMREDSLAEIEDEKLRNNVRTLLMGGDPWAEEGEDDVRANVTEQIEREVSQGRYPFVTDFYLVLLWSPDYLFGKFIDNTAKNALASMGLIDANKLAHKEYTKHARRFGQLCHEIGQALATFGFQPGSLNGQGLINLQYQLFNPVRCFKVDPPKYRPDLPILDCLKNPSQVAYRETLNNAPMFASVETEEKGWTIHDSGVPYFIRPVSVLGKPTSSFPGMLQVAMSGIESESLITINWSVPSPVAMMS…
pBT2436_00298	core	268186	268563	125	+												MSTKLLKTLAAVAALASLAACSSKYEPRETIIEEQAKPIKPLYAPKTELERRAYEEGVTQVLTDLKGKMRARDRFTWDPPIIQCGVDIPARVQNGMLVPGHKECVQIAPGRWTEEAPTYLPVLGN
pBT2436_00299	core	268567	269844	425	+												MSNNEEKPSLKDLVNKISSGVGNLARKKPGQDSASQGTEPTIDLGSAAAKESPQADAHGDELEPLEPIIAEEDDQKPKKTNKLSQLTMGQKLIAAILVVGLVLFAKGQMEGSSTSQTPSENEAAQEAPTSSEEGMAFGTEPADHTQAEPGAQDDLSLPIDGPGQTSRSLSSEPEPFQKPTEISSAPPAFGGLDQPLSEAAPHTTASPDLGVSAPAPALAPAAEPFSPHEDSPANPFGAQAPIASQSGAAITSSIGAEKQPPVFAGTPSVNPDSAPVKEAPKSNEALTKANADIAAQAEKISALEQKLSKMEAQLKAEKAKQTKPAVQQRITKAPTRTPVAKSSPVAISKARPRICVKAVAEAARNCSTCVAHAFIVHAGAEDMVGQGDFLDGYRVSIVG…
pBT2436_00300	core	269825	270484	219	+												MAVARSNVLRQVSPDEQLNLERLADEVNRSYFGNSINIRPRWGIPSACESPEPKTEINHLSPQELKDLQAGVEAYHKKDLQQAKTLLEQFSPNGPRDAALLYVRVLTLLKDPTWPDVAKSVNRVCDDTIYVAPGSIEMVSGEESLLVHPILSRSAGNGAPIFVIRYIIHHEMVHKFLGTSSTDPHPEAFRRLDACARDRSRALQWLRKNHFTTIEDSSR
pBT2436_00301	core	270481	271185	234	+												MRWILIALLLITSATVSAQDYDYLIDATAARYGNDRLVFRAMVQKESRKQPWVFNVDGEGFWFQTKDQAVNALWALTSAPWLVKIIPDKNSKAIRRFFPSERAALSFANSYQRSRQAQGFPALLQRMDDAKEVLDGQLRVRKVWLLNTDLGIAQINYRFHGKGKATVQQWLDPAFNLDYAARHLTDLKKRYGSDLQAVGYYHSKTKKYRDIYMKEFMPIYHEERARAGISIAAK
pBT2436_00302	core	271157	271960	267	+												MRVFLLLLSSLLISTSLNAAEKGPSEDQRVGEGLVLMLKGENQKAWDLLFPEAKAGNVTAMYHLGMMMMRATNTPDHLQRAKTFFEAAAKRGHKGSEAMLLQVQKSLAAATPGTLPSIAGRSGLPVPADLEGAKRQAERMRQQVGRFIDPLREAAAEVTIMSFVSDNSDAVEKIRSAIDEVRARFGDRVDAQFYVVIDQATWDPKRVFNQQSGQLPMLGFTPDMGGRIASQYGVRSTPALVLIPKNGQPRVVNNPASLVADLTSFLN
pBT2436_00303	core	271970	272863	297	+												MNHKLKIGLAFVAGALISNAGTVMSNVPNGQDVLAEALSSALDRVNRTARDRENEELDKLPNILDCQNMQWMKNCTELNRNAKKNPNAPLRITNNKGLEFNFQPGTPSAVIRLQLEQSPEAANELVSYMDQTWGQYKQAANLYQMAMWQRGDLQHIKGLDAAMEESAAKKPIDTDSLSISVFTESTCPVCDRQLATLGRLVQKYPKLKVRVFQLDRDAKVFAEKVTARGLTGRMLSQAERDNVTKMGITAWPITWIDNMKVSRRETLVGNRTMNQLEGRLMAMTYVKNTTVAKKDSK
pBT2436_00304	core	272860	274284	474	+												MKLNKLAVMVCSALISFNSATAFADYGYGPIDGNGKSDSSDSPWSRRMDDVTGLFGAKLSGSAVNKAGRGGSASFDTFTPFQDKQQFIVGAYGATQVGVGCDGLNLGTVLDGQIGQYGDMVEQFIQNAPALAIMYLAYSQPTVKSVIDELNAVGQFGLDLSNLTCSGVRQRADKAYEENMQVMAEADCTVEEGYKSAKCMSGDGITSSLITRMKDTKNTITSRATSLMNGVSGMTGGLIGVKGGGSSNGSSSGSSGGGSGNGSGSGAGSAPLPSKNCGAKPEDGKTSLVLAASELGCDDIKKYSGLLPNYSTEEDAHTVTPRTISLEDESKKLTQEYQSLYANVYQADPATFEKSDAYKELVNRGGIVITETEFKFMRKLGTTNPALFAKAQQNLATLA…
pBT2436_00305	core	274277	276325	682	+										GO:0016021	integral component of membrane	MADVDVDNSVKDYDFLKLVDSNFADLVGYYLGLWQDYHTLLVNSAGVIIGGLGLAWTSILMMRSPEDKLRSVFTGLTGTCLMFLLLSVSTFTFPGTGSSVQMARGGGWSLTIVGNIYAIFKSALDKVNEGKITEDAFSRAYHVTNQNTLKRFADSPVYPLYSDYLNKCEPAFIAANGKSPEALSAGRYVGFFGSTGIGANEIEFEDSRGFLDKITGNGEANYDNPTNSTWLKRDGGNAVVEGTKKGMAMLDKIEGDSNPYDGTNPPQGFEIPTEAYWVQKLFPEKAGEVSDQALSLDANDSKYKKYLNSGFKEAPNTGAKQNFYPKTCKDMFLMIDMAQRNFNSAVQKHAPAYQENSFRRDGDDAAAIMLNHIRNEASQRKKGQSELLTYGGMYYQDSD…
pBT2436_00306	core	276428	277366	312	+												MKGKMMLLACLLVSACGNGEVENNAAGVASTGQVDGHPDWKMPNSTVYEIVNSPNKKATYGYEFRAKRTKDWESEGWTVWVASNTYSDAKAQLNNAGQAEQSHVRARREGRAMWDLKLLLKNAGLPVSINYLSYGQMPMSTVRTAQRDHGVGMTFFGDECGTGFRECVDHYYYSPALRLKERGKVSFKEWLAPYSYFPDNEWGQMNQRTMLAQGFGADESSAFYDWWPTMVFLVNPDNEVVRAWLPQTGNAATPHTILRAVVEEMDVDPKTVSLTGARPAQYTTFPNHAYFGTSMEDKAIQDIAKILEDISG
pBT2436_00307	core	277363	277911	182	+												MIGSLHFQINEESVPCYVLDMAGNLIRRAAVGSPLTLIPYAVELVTPAAEVIAPRPWSITPETVMSRVTKVAPLLPEVGRAYPRNSVEQILMPFAPQVETDESDESIIQAIDMLPGLDEESAKAVRETLAIHGIHPIPVSGNYNENLHQARAGEICVGEVVKVADGWFSNMKVYRKALVRSA
pBT2436_00308	core	277969	278406	145	+												MRSIQMNNDFDFDTDTSYLQQDDAFSVNEMLSEWPTTKNAFVKRLANTLGQGAYFEALRLQDFMDLVGSTAVARPRETVTYEVHLRDRDTLLVDVAITSIAGTNPPISADNAGFFKYALRWFAKERPKIKLSARADGLFWVHLPE
pBT2436_00309	core	278465	279040	191	-												MSKVVIRAELIPGHHDALIEALGQHGPRAGNQMVFSISAACQKQWPVTLSDFTPPAHSDERAVEVKMTLREDYYPELFRLYKGLGHGNRQTVFLNMLNRHVSLSFGAPEAVMQAMTDYALARSCPESTRTVLSQDAAAGVAEPSGNPRLDEPVGHANSVASAISAAPQDVTPEPPAPLFVPDPMASVDIGL
pBT2436_00310	core	279048	280100	350	-												MSMKLEQLVAIDLGNGSTSYKAGNGASGEYPSLVAPYAGSSLGGALSREVFTTKNGRRYLVGDDCREEGARSRSTDSSFYKSDEIRVLFLKVLKDANIKNPVIATGLPTEFFATHAAEFEADLKKWAREDGYHPELVKILPQFAGPWFDPELEDEEGNPLDPNEMVKGKYGIIDIGYGTIDGGQFNNGRVSDIRYGESSGVSDIHKAIYTSLSNPEQLNELITKKGAKLPKNFALDNQINEYTMDVWLREGHFIWRGTKIDMEPISFPARQAFTDQTIPRFIKQLWGSTDFLKGMVAAGGGTTVLGRPLLKRHITCPIYSAKDPDKSIVRGYYRFMVSQYFKEHALIRQG
pBT2436_00311	core	280116	281129	337	-												MKKEIRDALAKGYVDEYEHSVRRRSETFLALLNSLRTAARSATEKLMQLEIALSRFPIEQDGRTISTFWKWRASRKSSGSLRLYLKCNERIEGRLQSYRKAILPDAEPDVIDLLTSLLGKRLTTEFLNDLGDLLHFSERVSRWAHTLGMPLDIDVVRFGSVISAWVGAIERLGGSAPMKLETLIGRFELVDSELQEALIEFNQARQPVRYRSIICRQDVDQSDPLGPSQPIFRVVRIFNRVTGARKTEPIEEFKRSMLRAEMKASLAKELGRNPTPGEVAEAIGRQKRRPPTQWITSDVISHCYLGKHSGSILRQQKTIAASMDEWLALRGLFQALL
pBT2436_00312	core	281624	282070	148	+												MERLSTVQAANHLHISRPTMRKLRNTVLPPDEVSGSGRPYWYRSTLDNYRAGLDTQKAIALYITCVVDGIGLGGDVTTMPLLKDVHLREYRPASGTRTEQLIEVLNEIQRVKPAAVILPFQRVLTPPAAVVTDLCYDLGIAVVLQGKA
pBT2436_00313	core	282303	282629	108	-												MIGVHSDAMKAVAGHHAFGAQRVRGWLVESVDGVPSIIALVYQDNGDVCAEVVWMDHTHAADLDLIVAYLNERAGGGEHLVGALRNIYCGARPIDAGTKLGFKGSTKH
pBT2436_00314	core	283078	283809	243	+												MRSQRNNWLTGLSREEFAQLDPWEVVCHPESRPQWIAEVRSKLRVCLTDDEILSILQIGLYKAVASAIELYQDVEPHQRAAHIIGAALNYIRWDGRGDVLAEVPGSSAINMGDLVTELGPRSHSLQSDYMLASAQFSEALEYAPQFLADGVLLPDETGQTCHQYIEQIRHLLSAREHHILRLAVIENQESGAIAEILKISRKQTWKVRRGLKRKLAEIASEAGASKEFIRAVSTGAAECSASQ
pBT2436_00315	core	283791	285161	456	+	dnaG		DNA primase	2.7.7.-				GO:0008270;GO:0003677;GO:0003896	zinc ion binding;DNA binding;DNA primase activity			MQRQSITEFLHEKVYPEIDAVSSGLLDHLKPTKLQTSGTYRMLCPACGMHEAFHHPGTHLIHCPRKKNCGESTSLWDVMEKSGYSRKEIVERLCDLARVAPPSNKNPEGRINGSPAPLSPGRAIIQATQILARKYPDLLQQLQTDRGYNDEQMATMRLGVYSSPEEVLALLEERGISREVAIAKGYILVEENNPSKYRRTMNNRVIGYWPHPDGDVRLWGRLPSGKGDRWNKKYMFADSLKKDTPYLFSMRKPGPLIAVEGTFDGWSIQFMGFWGTAIGQASINAGQAAFLAGEGVTEVAHMVDGDIAGYEGGIVSIRNCEPAGIVTAIVPLGQGMDDPDALRKAGRTAEFEKLIASRMNAGEFLARMCHTYASESPPNISGIRKIHAIVPMLTPVSTK…
pBT2436_00316	core	285154	285471	105	+										GO:0016021	integral component of membrane	MAEGKASSPVRQILTLILSVTLILYIGKIYLRTPEYRHIEVCYLPHKAAHLFWVDVWGALVPDDTASYLKHSRDLEEFFNSCVQRTAHWTWLRSFGPSNQGDNNG
pBT2436_00317		285464	286039	191	+												MADERSNEALHPTKEVRITGERSATLVGMAIQASRVDTTILQMKMAGSPETRRRANEAADRFERALNAFDAEMREVNKDLNLNRNGGGQSARSAQQSGQSKQAPKPVLQKAKKGGEQQTQAQGNAKATQTGQQKQGSNAKPQGQQQKNAAGQKNNGKAQQPAGAASKPQKPTAPAVKEATPAPEVAAEAQA
pBT2436_00318	core	286053	287285	410	+										GO:0016021	integral component of membrane	MSSLSNLKEATRLLPGWVPPFFLSCLVVGLYVLAVFTYKDRPSDLVETATTAAIVLSIVIAFAFLVSAIVKADPGKLGKSMSDGFARGLHFVWATASAGLATYVGAAGIYRAVTDNLGYSISALLVAALLGGAYWATSSKKEVKPETTDPISGMSKALALPETFAQTPAQRPAFQVTMADTTRLAIHQAARIIAYKGSNCLIDGSFYADLDLNARTAKIFSDMNLIATGQFINWRMHMLLIGSAAEQVIRGTASEAAFDDLQSFDDLASKFLMLGDGRHAFYRPANDAEATLKASRLAMIRKNVWSRCMAAVEMNKEAIIQLVRLMRIQPCLTHGDIKHLLEKVEMPLDFPIAEFDTDEMMERALLGLVHEAEPVEEDDHSQTSSLDEQPPSTRPDNVR…
pBT2436_00319	core	287339	288868	509	-	ycdT		diguanylate cyclase response regulator	2.7.7.65		GO:0000160	phosphorelay signal transduction system	GO:0004871;GO:0052621	signal transducer activity;diguanylate cyclase activity	GO:0005622	intracellular	MISSVNHALQTTWWVQVRPRPSLRHRDAFIQLLASATHILRDVDGSYVTGVQDVLTAIRKAPSLTEAVFSEVDRMMEELQSASRRVNDAAAETSGPVALFVPGFGVRAQELARGLQGMGAKVITLCHQIPFNPEDEAGIRRSSMLIVGDGVLNDPEAIPFISKIVMTSESDALVVLVVESCPLTFEQRRTATELGQVRILGLDDDIRNLRSLFRSRNRDIEIEGYRVLLLDDSRTDAYLARKFLTEEGLIVEHIQHPSQVLEALSRFRPDVLVTDFHMPEANGDVVASIIRQDRDATIPIIFLSRESNAEKQLLALSRGADGFVQKPLKRGAFIKALKSIISRSKGLESRMRRDPLTNLLNHGQFMASAATVLAEGPPSSLVLIDIDHFKSVNDTFGHP…
pBT2436_00320	core	289082	290197	371	+												MYPINRDALVCPMHLRTARLRLKGMWKDSDEATNDVVRALEAGWFLIPAGREGNYTKRQFEAFDKCFAAAPWVKQIQHEAGDFDERLRARLGARFERLFSGGRKLTSPLTQALALPHRVARLPLSFEAGAFGPELLVSCLEDTQKVCLRIQDEMQGLEPDWVLAESVDVGALVEHLNRAKCVHLLIPILVATSPSYLPREQQGWLWQVQVGNLTVTEYLDRIARRDQEHTDHVCESWRRRFAQIRTLASVLESLPSYHQATITRRLQSADWRFRAKRWQGSLVIDLGDLHEVGARHQLRDGFELVNFVLALDQALERAEPCWDSYHRGEHSAFAQVERMREEMAQEGPPRGLGDVFRSNQSSQLESPLRAL
pBT2436_00321	core	290167	291075	302	-												MVYGIYILNGVSACQNHPLCRSISPHNLGNHAPVLEQEINSWPAVSRHPRVSSTVLVIGSRNAPECEVAKVFVTCTEVITPHEAGFRIEYTASGSSHALTGKGSLAAGVNRSMNTVSIGASDGFNRGFITVTPDALQGHRLGTYLMWRVVQFLHQFPDAQVNPIRLSDAQAYESNHVRRNRFYEQIGLQFDYYDGKHENGRSRPVRAGDLILVETWKQNIQELGMADYLKHQDSHVRGLCHEISTLANRCSSLQNALDDARRRPIRWGVVTFIAKHLHIIGPAVLVMMAALAAYRALNGDSS
pBT2436_00322	core	291089	291601	170	+												METTINNLKAISAARIRLKDLHTHEDGEGENLAWSCIVFLKGKRLGSVQDPGEEKPLSIEIDSIQQVAMVKTLKEHGYQLNLEAASRIDASDTHEFLEQALPQMADEVEWFNKAKPLLKSNTLFRIRGDEEGTFRLILALYNEKTEHALQSRFGDQLEAVLNNQLKGITL
pBT2436_00323	core	291601	292497	298	+												MWAGRASNTIVGHRRPVLATRLAQILAMPGFWHPPPDMNMDSIDTDAEYTMTQQPHITYPIPEQWCLVFADYPLGEPAMDAIQGPLFFSSKREALIEYLKYLSPRLEQEGGLGEFLDALSDLGMVPKTLVADTSGELLRLAETAELEILEGICAGYGQDRTSEGREVIFLLEAVPPARQPSFPPVTAPLAQYLANDDTSEDGPRVYATFHPQAWQNDNAVGVDPGPTQIDVTPEVLAMDRPYVLAIMDNTHESDGFIHARLAPEWVRDWQGPFYIECKESIEKFFAGTASVDNSTVTG
pBT2436_00324	core	292599	292901	100	+												MRPLDVILCLALAATYHRTDAAVVATAKRLLKRVERRDRQSLFDVINHKTPCRYIIHHLVNLPDEVICMDLPAERVAPHIKLSMAKSQAASAIQKPSPAA
pBT2436_00325	core	292933	293370	145	+												MSQQNARCPYCKTINLLAEQSLAGHFIQCQCCGARGPIKDSEAEAIAAWNGVDESRSNSTGDLQVLGFLSTEAVEALLTDADVAVTCFNKARMIPTGAIAVVRYDHAQAQVELAEAGQSLLTLEVDPKSPSNTWTPSLGSTVSST
pBT2436_00326	core	293379	293834	151	+												MEYFDGKGDGDFNTLRLIVEGRPFQDTCGIRILGLPEVDAAIRELCAHLRVPPEAVQTRSQFILAMEHFMASDLPEAQKVVLVQRLTQAIFRRSADQLADSTDLAGMVGHRVMARAAAGERVTLAEFKQVARLENHRDQVAGAPSASQAPA
pBT2436_00327	core	293950	294312	120	+												MFDLNTAGARQALCMQQPDEEMEVRVRYQGRIFDITFLPDEDGTQPTDPNDHPVTDEQAKGWLRGEWWYHHIMVHIRNHDGSEIDDVKATCDSYSRLPSFAESYDIIVRLCDELLKEHPF
pBT2436_00328	core	294461	294835	124	+												MLNLDDPAARQALRMPRQDQEHTVELRHRGEGWWLDFKVTFIPEDPKQCVQPETSETNALVQPAAGENVEWWYHRMVVTFLNLTEEPNERDPLSIIRHERLVSSDDHYDLVLEDCRQLMKENPF
pBT2436_00329		294761	294937	58	-												MRSCTANMRRTGRNIRSTFECMRTSSAHYGRRRNLERVLLHQLPAVLEHQVVVIIGRN
pBT2436_00330		295125	295769	214	+												MNPAFAQALAARSLWINVAVLSSIEGCDSQAEEALQEAYDAVHQLASDDVLIHRHYGPRAPLLLLDVPELAEQYNLAHELYTELYYENYRNGSIGQLSAGWLKPASPLDQPYTKWLVAVDKQVAALMEISYSQVAEATQGQAKTLLLAWSRGMDADEAAEAVVQAHIEREYERELAEEEERQAHWEDIQDTYASIEADLWAGWREECVELGLVD
pBT2436_00331		295821	296213	130	+												MIQLTTDAAARALQMKRPDEPHTVRVAYKGHTFEVTLATGAPSIAPLDSTPWLFEHDDPAFYIDGEWWEHHVEVRLLVPDAGACQTRMPDSKVSASIPSFINPTFDVIVLCEDLIAEWVRMGSGTHASRR
pBT2436_00332		296303	296752	149	+												MKFKPFPHRLRRLDFNQRKASLFERKQQREANALPLFAEMIRAEQHDWETEKEIRQRRDDATLINWRAREARVWRKARSMFFALPSDDRASVIRDWNTIWRNAWTPTNLIYLVEKYNGVGAQREAAMREERQQMDVRIMARLSHQQGLF
pBT2436_00333	core	296974	297438	154	+												MQHPHAPTQFSLTFSAEMPPASPALALCPAHLLPDAVVALDDPMLQISDMDIREHMRARFSFDEMLAEMRAISHLAEQRQQFGSRAEMGLGGPRSYQDVGTAESVMDWMHEHELRRVNQIKLSLPSSGEEALAARERIQKRIAARRAARTPAAA
pBT2436_00334	core	297466	297825	119	+												MTMNTPSASKVQPHLNLGPHFFNALSWVRQTTFPEDLERDLVALGTAPALAQEIAETYRHSMSRDIVRFYEEYAYSVSSAEWQQPLAAYISARLADYDRYGKHELPMAKYLLAQLDTPQ
pBT2436_00335	core	297822	298106	94	+												MNELTQEQIKAVYRSAIDPNARDSEGMDWWEAVGAEIRAVISAPTAKEASMVIAWWHHDWSTVADTPLKAAQRIRSSARKSGLYDAKNLEVNAG
pBT2436_00336	core	298086	298520	144	-												MMNPLREPSAFSPNYWAERAAVLRSAVNNANPDIDPVLLEIALEGAEDVLQMEVELADQPLVGWTYNDNEISDLVAARSAAQALAILHASFPDHTYYPECLEQVDENGFRNRTWCFDETPDVKLPWSEFIKRITIPRHLTGVYF
pBT2436_00337	core	298814	299233	139	+										GO:0016021	integral component of membrane	MFRLLMAFVWPMLVIWAALQVGHSLQVIDPAKVIVRDKAACEALQIPYDTSCRVVGRVEANLDGTWWLQPRDAGDIYIRLPEGSFPYLYSPDDYHIRGGKPATIALVVVTALLTLLGPLISWRIQARRAKRAPGRGETI
pBT2436_00338	core	299314	299883	189	+	orn		Oligoribonuclease	3.1.-.-				GO:0016896;GO:0003676	exoribonuclease activity, producing 5'-phosphomonoesters;nucleic acid binding	GO:0005737	cytoplasm	MMNNDRRLAWLDLESTGFTELHKQMVYRHRILEVGVLVTDGQFNVLAQHVVVVHHDPADVLPLCDDIVRSMHTRNGLFDDVSASSTDLASAEQQIIEFLVEHGVQAKASPLCGSGIHFDRMFLEAQMPALNAHLHYRNLDISAVKEFLKTISPAFEPAKRQSHRALDDILESVEEARLYRDLLAPILAA
pBT2436_00339	core	299948	300394	148	+												MVIPELEALNAAEQEEESALQACLAFARAVLPVSLLVRFQCPEGEKALQQVARSIDLPTLPAEQSHLAPMASEAHALLSNEPGFTAIAGRWQRAYDLYDLALLDFIVAEEERAANERQHAQELADTYALIEQELWHDVQVENLELGLM
pBT2436_00340	core	300506	301009	167	+												MTKKWIELELLADSDARLPVVEGGRITVAEASIRTITGYSDQMLGDGCILVLDTIAKNGVSRLIRVRDAYSEIETQLSDLTEWIEVDIVNDSLAKLSSLQTVGLLRREGIKALNEVKDSFTGARSQLTLDTVGDHGVARALLLKQSYEDLKPALPERSAVVKHHQDA
pBT2436_00341	core	301019	301234	71	+												MARARLHLICGNCGCADMWTHCIEPKGTDIDGELFPAVYLSCGNCATLHDLADKAPNSKPNQRLEEIHEPR
pBT2436_00342		301221	301643	140	+										GO:0016021	integral component of membrane	MSHASPTEKRPRYTPVFAVLIYAFILCTTVLVAGMTIPWDIGTYITHCHAVVGCLLALPVIAKGRQFKEIGRGVGALLVASLVIGFTLLRSVFGVQPLPEDVDFLDLRPFAAALIVISLGILAELLVRRSFWPGFRALGR
pBT2436_00343		301680	302117	145	+										GO:0016021	integral component of membrane	MTITEAGSAPARSLAVIGVLTYSAILVGLSLLAAWLISGPVGSTISNCFALVLVMLVGTGRKTLKAAYGTPLMSFMAIVSGIVFSAVFIVVAAGLKADVALAFDVTSLSDFDVSLIGAVLVVFTAHFVAHFLVRAFFWRELASWA
pBT2436_00344	core	302263	302643	126	+												MKHTPANIAIQAPEYKAVKQVIAVNLVAHGWTAASQLDMDICCLVASQDYETAVGIKTATLSLEPRSEGFQLVGNYQSEGNNVLSTTWLNIPSGMTSEQIAEKVPEFLEKVDREVNRSYARRLFLL
pBT2436_00345	core	302833	303828	331	+	parB_2		putative chromosome-partitioning protein ParB									MTTKTIAANLITETAQAALAGCNSLRSIHDTAKKLITGKQLGLDFDPKRQNAFEMPTALLVCNVEEAIRSEFDQDAIRGFADSYKAGEPVEPLGVVAENGKLRVVTGFTRHAGLMLAIAEGADIKRVWVSQVEGGRAVEIVRQCVSNQQVPVSPLDLAEAYRELIDDHKFTVAGVAAAVHRKVSHVRKMLALVNVAPEVKEMVEKGQASVSTALAADKQCKANGEDTVVHMQEQLAKAQRNGSAKITAKSVGAPSALYGRKDLDVAAPVLVQLADQLEKALPFMATPESVKVELTLSGADLNLQDLAKALANIRAAVKSAQSGTEPAANVG
pBT2436_00346	core	303905	304114	69	+												MATFAFCDFDDALDVLRSAITEASITTLIDQIDQQFNAGYLDVSPAQWGHLASEVMVRLDHVRQSAPSV
pBT2436_00347	core	304127	304384	85	+												MSIRLELQCINQEDPSTDDCYSMNEQGVFETADDTQADLIRAYKYLQDLATRKGWKAAKLAQGKKGMLCPNCVKLYEAQTGHILS
pBT2436_00348	core	304436	304621	61	+												MAIVNVHEDLIRRMRERKYYDLSQWCAEELEETEHEAEQQGEWRIAKEIRAEIERQKAYYP
pBT2436_00349	core	304662	305018	118	+												MADKLYKCSRCDGAGKIWLFTAVLGGVCFQCGGSGKQKTKPKPRAVKWAVFGHSRETGKIGRLYNVSARTQAEAINKARDTYDRANSAWRDEWSMQQAFAQTWAELQEAGTLETAGIS
pBT2436_00350		305056	305343	95	+												MKRFDDRTTCFHSGKKISPPMNERRLCACCGLRIVKGFIVEIGHVGEDCAGIIERRNRDRDFHGGTVKDFAERYKRATGWTIKPAVLKTLEDHYP
pBT2436_00351	core	305475	305951	158	+										GO:0016021	integral component of membrane	MQQDKQSPQNKSFASNVLAVALLIICAAIGMLFYGQHIMATATQGMGKLAAKHLTYEIPNALILLEARRGPCATIPITSEELMKRGAPKQTANGSPWTASFTGESVEVIYPYSDEDDYRMTKHDLLKVIQESSNVQNAEIAVEGVKVTYSCQHPVTKS
pBT2436_00352		305948	306214	88	+												MTDSLGPLSPEEEEMIRRHRDEKAQRAAALAFRLKALKVAAEYEAWLQQDEECGDSFSTFVNRFGYQDSDCQPMHEYVKRIHKAATPD
pBT2436_00353	core	306228	306605	125	+												MEGRQFIKSVTGNYPVYPGHPLVLATAIMEFYSDFPTANAPTEHGWCAALSDSRIPGAGDHVGAAVRCLSIGSEGGSVDEMVAAACSYWERGQAGGHHGYVSAGIEQAKAVEPKFRELAERWFPN
pBT2436_00354	core	306719	307558	279	-												MPWIDLKSALKSEAGFLEFIRSSYRHGTVVALCAGAIGILNRRLEAAVARKDRDGQRYLYTQIEVLRSEMHVRLEIRTDQALARGVLHLAGEAALARVHDYQRERYLSEFSKLYPEIVGAVGVIRAKFWEAGVYGQDFPLWAQQNGFTDTQLLQAIQVSKLRAYDALVELNRELEENGKGARSWKLKTEWDRRRKEIKLLSDLQFRSAIYKCIRDVLGEGFMPELEKWMTLNTRIPHFRKLRDRSRDSKPNLKLQLLPGRKFRPERTLHRRTVSSEPRA
pBT2436_00355	core	307711	308532	273	+			class I SAM-dependent methyltransferase	2.1.1.72		GO:0006306	DNA methylation	GO:0009007;GO:0008170;GO:0008168	site-specific DNA-methyltransferase (adenine-specific) activity;N-methyltransferase activity;methyltransferase activity			MSTQNTQIELGQYPTPAWAAAAIVRKNFSHLSAKDFVLEPTCGPGRFLQAVPQYVPALGIEIDPHLAQQARDLTGRPVITGDFFQVEFEERPTLVLGNPPFETKFIERLLDRVHGLLVDNGQVAFVLPCYFLQTAARVCRYNERWAIQQEMLPRNLYAGLKHPLTFVTFTKDQERLMIGLSLYHELAYLQGLPKDVQEAMSQGPATWREVVGQALDLFEGEAHLSQIYEYVADRRPTANPNWKEQVRKVCQQTARRVGPGRYAKPEQLDMLAA
pBT2436_00356	core	308558	308989	143	+												MTTTNQQQAVQGKQPEKISPEELQAMIAQYQAGEVIASRLPFTFPSGFKLTEVVPQCKLCGSEIRKQDFRGSWNQVLPDVVVIDGHGVCRSCRCITAFLFRVRGESPVVLESISDEGVWQQYTQDQTMWARIKRQLRLLTSRF
pBT2436_00357		309046	309522	158	+												MSLNPMIMDEAKTEVLSCLDNASRSIHEFHDAPAFMTWWEQYDSGDLGLTHDQKIDLYCQLRVEVYTFQGCLDEYRRLLAGKSGMALQIGDSQYAYLCAGGELIGLTVHRNSTIDEAEPYDFDSSAFNTCIGGWMDEDFRQTRKWIAEPYFVSVSTQF
pBT2436_00358		309575	309802	75	+												MGHSEHFEFVDYRVGACGVAYVAATQPEISALAVKVGYSGGFKQVVKAYPPCPSTETLKNRALREALEDDDTIPW
pBT2436_00359		309887	310303	138	+										GO:0016021	integral component of membrane	MILVVKSQLQNPVSQVVFATLLFLAAWFLWHTDYMTERSVIAVVDSKYSKEDSDHASIRYRIQAENLFVSRPASDAVMQQSKVGDKQVLIMRPFDMRPTPWETGLFFILPTICLSAGISLLLSIACIRFFPLCPNTPR
pBT2436_00360		310300	310554	84	+												MTELGLATLVAFLICVPWWFFENYKQRPLSEFPELEQMMGTLFPDDLADIRAKGSLSRVEHLRYLKTQLKAIKAEIKRRDGYIE
pBT2436_00361		310688	310969	93	+												MPKINSKLIGYLMILSSIILGVTGISTITKIQSLIISQAVKMANASERGIDQWPELAFALCLPLAMVTVFLFFFGLQLVSKRLEIVRPGVTAQ
pBT2436_00362		311332	312087	251	+												MTTSFTDFFPENSKWSRPENFIKESRPIHQVKKLIIKGAVDVVFFRDQSPRLVVAGETKEAVERVHTTLSGDKMVIEQEGNVIIAGGGSINISGNGNIVVGRDIRINGVQMQFNGPVGSIDIKGASIGTGRVLVAISLPIAPRVRVKGSGDITLYGLQQDEFEASVQGSGDVTVQGTVQSLEVEVAGSGDVDARELTAATVDLSVAGSGDISAYASQSARARVAGSGDIVVYGNPAQRDHRVAGSGKIKFK
pBT2436_00363		312110	312637	175	+												MSNTLTLARDRANAFARLHLPECAAELLSWKETSLLPTDGRIRELAKLCAEFTGPVASLGVAEATVFSVALQALTGAQSEVRRFSIDTDGNGAFAEVVLAEDYEHAVLARQSAEAERDQYKAELERLKDQAPVAFMFRGADGRLRMDACRHKPNEAGWEGVFGEPRPAPTPLPTI
pBT2436_00364		312667	313446	259	+												MAKDIDVQTDLLRETVGWLPSRGVGGILRDRIESLLRACKVLTGTAEAPNSQAASHAGFRRALAWEQAFERLRSQLDKISPKDKVLDELQQLMEQRLRDLPAGTGEQADVVGWLTPHDPACIRWKEGITRGDLVDGAALMTVLQHERICGAGQEDLQLTVNEGMHLLEEWIQVSHSHDEVQASLSVASREYIDRAPAVKSPKPRLDAVEVGSIQRALEVINWISCRSDIAPKDMSRLERSSAELTALLATLPQAEALPA
pBT2436_00365	core	313535	314245	236	+												MSNETESTIPATLPQQPEVLAYLNYHKQDVAGLSFSPLSGRCKQLMAVEQYHQSVDALTAQLDIALQDLATAQAELQRNKVTIAGMNEAHAKLAGLYEGALSQIKTLTATPTFNLCRCGDQCLPAVTLERNSLGPFWKAACQACKHSVSTFTEPGLVQLWNALSKVPRPIPAPTDVEGHVGLVTYTAFWNTYVSGYEDGKQDSRTSNCAKYNPSGAAHKSIALLASLSQPEQNSHE
pBT2436_00366	core	314238	314753	171	+								GO:0046872	metal ion binding			MSEPQHNLSTSAGGRGYLVDYFQTKLGRYDFTRYIRDRLAADFACILSQHLTNEQAETDTMRAELQALRADRTAGWRCFHCGEHFLDEAAAALHFGTHEMQSPACLIDVAEYREMEARMRSYNDEDAEIHRAMARQRTQHQIELRRAEEQGYARGLKEAVGLILDKQMQED
pBT2436_00367	core	314758	315015	85	+												MSRKQTAEDKIAKVMDSYHAYLKEWKYDEKQSLFSSGGWVFKGKNHTAHEMNSKILARRNQDVQKILKITSESNAGTGDTSLSAQ
pBT2436_00368	core	315060	317306	748	+												MSFIPSPSKSGGLTEADVTPQAMGLAMNGYEIRNALEFLAPERTPEQMSHRLVIELHSAAQEIRCPESGLYARHERLPDDIAIYLVDHEPAQVLPTQGMAPYDKDDLDADDQPQHVPSLVLNGYQLLNAIEFLAPDNTPEQFEQTLVIELHEQDEDFPVAGLYAYHEECPEEGAILLLDHQEGVPAGGGQEDTYETKIAKTLELVKQAADAIQVFTGHDSSANLRHHYGEKWWEKLDDLRDKLRAIGKSLPLAHSDQLLALDKQCRDDVGRALGLIPSEDRGFAWSYLLAAIKKVVGSHVLSSIKTAVEQAGAHEAVQDQRPSDWSCFDPTFVIEYLRESSTFDADLIGKMLEYATRPVEAGQASPSPVLGCDYRGKHFGAPYLDAQCQNGYLWDEDSC…
pBT2436_00369	core	317303	317518	71	+												MKRRPTGFVATCQCGVAVGAMDINRTERADAGRLLGKWLYDGCTVEPRFAGTWSAEIGPCKCPKAEGDQHE
pBT2436_00370	core	317511	318095	194	+												MNKVQRYSVDARHLHPQGFLVGQGMGEVVYVEEFDKVSTESQANANALAAAQKEIATLRAMLRMAPEWMALTGPGQIKQGDMLRFKVGDSEIEAPAQLVLHEGTGREEIVYNRGKNHYFITGMAVDGTSSHKNVMVKRGQARTGNEQLLRRLGQVIAWQCFGDCRMFSEEAVPTPAEVIAELDAVLKGAESGHA
pBT2436_00371	core	318088	318360	90	+												MPEKLKPVCHRAFFLSAPQHWGPCSKEHHDMVKANPKEWPDYEVQELYVLPANQVVLPRDLLERIAHDDEGMADLADFEELKRLLRLQQP
pBT2436_00372	core	318424	318558	44	+												MDLDQLLEAIRAYYGDTSRSRKATREGLEEAQSEIETLIDSLAD
pBT2436_00373	core	318643	318867	74	+												MHHAPETASLTAMTETQVLAWFDEQTCYSDLHKPTPSNLLYFARTRGNANLTDIDERRWVLSHTPAGYELKCLD
pBT2436_00374	core	319033	319410	125	+												MAFEYVRQHYQVPACVGRRVTAYGEPGTIMADHGHYIGVVLDSDPKKRIRNYHPTDEMVYGEVTSDLPLRQFEVLIWGRNWWDSARQTMQVWAANHAQAKYKAYQELDDCFEDATAMFGFKARLA
pBT2436_00375	core	319413	319676	87	+												MQVNARECEAAGLDPKEVRRIAAGLSRYAREAAALGLEIFGGSGTGDLRTEADARRAGLILARLDGSFNGGDGASDYDEDGLLRGES
pBT2436_00376	core	319706	319843	45	+												MSDAAKTLLHHVKGWRSGGCADEPTRGYAFHAARAWAQAIIAGTE
pBT2436_00377	core	319884	320174	96	+												MEQLTIDGKPVEKTISLRCFQVDDHDYYAAADEAEARRLHCDLNELESSDVDSCTEVVGELLDKPWQEEDQPGVVVGTLRQWLTEAKEPGWLAGTE
pBT2436_00378	core	320185	320370	61	+												MTTETHRDYPPLECPLCERLTKPRSLNKDGSVTYSCPPDHVNHGQRYTWRIAIDGELVEKW
pBT2436_00379		320533	320763	76	+												MVTIPNAEYANLIAQRDAATSALEALQKSFCLEEVGDDTSEQAAAKQQARAVLKEYSTAPEEPHPAALSLVEQART
pBT2436_00380	core	320787	321083	98	+												MSKLFNAEKVLWLAAQEKPLHVSPKEAACFSDLDGIVEERLAAGHLEKCGSDDSGDYYRCTRAGLIDLYKMKIAWRKKNGKSIEKEMAKLNELLGSAS
pBT2436_00381		321230	321652	140	+												MAVPIDSIQVGRVFEFPGGARRVVKLSPPLGTGFNVEWEYADGQKRQGKHGGSQWVHYFRKSAKRELMVDGPGGQTRALRTSEVVPVLDAPINVSIHTTCPRKWAFVDLETGEVWKHDGQAFIRASTDEVKSITRALGGC
pBT2436_00382		321730	322089	119	-												MQRQIQLPVCMCLFEDLRCLFIIGIAASPSAEALGVHFLQRLLSGIAPAHLVDDPPGLNGISVQVAVRVEHQAAGKGVVRILDQCSAIPIVTKRDTQVTHLSDTAKATSIAWIALGWLV
pBT2436_00383	core	322338	322517	59	+												MAQSLDEFIEEMKKDLESFASEYRKSHAENPEHFPLVLDDNNDGLWLEFLVDHATRDRS
pBT2436_00384	core	322599	322745	48	+												MIVKVSLTADELADMDMTEQQFHDHVVAALDDAQPDLPGFNVEVEIQD
pBT2436_00385	core	322749	322925	58	+												MAAKQEKSIAFEAGRQAYHCGVPLEQSALRKLRIGSAQYEDYVDGYESATAETSKRQQ
pBT2436_00386	core	322972	323856	294	+												MRYEAMLPFKFRMRNCQQGSEASISLKISSAGIVALPLGRDYGSIFCHGTHHMKTLDLQGNLLNLYVALALGGFDESSGSWAPFDYWEGTIRYRDQEFSPLTDIATIWPEVLRLRLSTHWDDDGLWSISLPRQSPSALGVVDQPAGESQAFRVADPIHGYCLAIVWNQFGPEVPDVFESSWAGCVPLEHYNVPLDTSVDFDGVVQPLQVQKAAEMLRASPLDASQAGPLMQAAHVLGVQVVQITPQEPGRRWSIQVGNRADSHILASALTAAGIAAEAASHHSFHAVYFEYLQD
pBT2436_00387	core	323936	324637	233	-	uvrC		UvrABC system protein C			GO:0006281;GO:0006259	DNA repair;DNA metabolic process	GO:0004518;GO:0003677	nuclease activity;DNA binding			MVKIFVDAREVPSRIPDALREMGAEVEIVNLEVGDYVLSADLVLERKTAIDFCMSVTDGRFINQSSKMMMNFKRRIWLIEGDVYSTRAQIHPDALDGALSYLAVVLQQTVLWYKAPRRAAGMIYRLAKHEQDGLDYVPATRKGKVPAGVGQSLFTLEGLNGCGPVAARKLLEHFRSVHAVINASVEQLCAVKGIGPKKAQAIYDGIHFQVSDGMAVEEQPTLFADPPASDPLV
pBT2436_00388	core	324847	325185	112	+												MNTLTSPVEQLANLGYDLVNGAMRFEAAMSMGASIIVRDENGNDLQISSNEGKLVVGAAVAKQGLTVPAMMVRRNDRQPCDSKGGMSVTPAHVAKKPNVPASMLRLLARSQK
pBT2436_00389	core	325239	325730	163	+												MHISIFHSVQAPLDGHRFAYGTLAEDYQGADVIAKVVFFNGTAQIAGRCNVNINKGQMPSSEDIVKAYVGRQFTLLDNQAIVDELQTALKAESKKRAQGVAHINLAVLAGEVLHWRQRGSLPESGKFQDLARICAEYASSGYEYQEAERLVEIEALKHAQSAR
pBT2436_00390		325747	325878	43	+												MLVDDDDLSLDRMDDNPSEIDADEEALDAQDDELASTWTDTED
pBT2436_00391	core	325882	326376	164	+												MARKVEKARRIEVSAGSAELVCVPSDNFDFNVKACADAVAAFKRIDPTLAFKDWEEGTTGYSIERALADAARRCRVVTEREGETSSRRAARLKVFRPGQEDLECVKASDYDKVVKACTAAAKILARLDPDLNFRDWQDGSGRIIEKVLAPAARKCKAVADAEAL
pBT2436_00392	core	326400	326768	122	+												MDANLNLKAALAVALKTAETQRATVPALPEGWIQAASQAFVADDSQAIEAAALTIIDAHSGYAASWDKRPWLADLRTAATEPLARRLAKRLVAEEGHERALHAYMRRTGADEPRARSVLASF
pBT2436_00393		326858	327019	53	+												MINETTYAGISVPKSLMEQCKALIANGKVIDAIKAFRAETGCSLQNARRALEL
pBT2436_00394	core	327038	327379	113	+												MRSQQKTVLGSHPTSLPPPSDDELADMKASGYFLDTKRFPCGRVAGVIKFMFTYAIVADVTVTSYSRRWCYSDLMATLCALEDWDDYETRPEGWHRETHSGERRSADGKVEFY
pBT2436_00395	core	327470	327691	73	+												METRLWTVARFPVGSWTTGGSPEDSDYEFSEVYQIPAESREKATKKAQAVRSRLKKKGLPFPTQKQPYREDFK
pBT2436_00396	core	327718	327966	82	+												MAEEFNGRPLTDELRRLARKSIGDCQTVMVLAADAIQNRTPAEFKGRPLHLALSSMAYRNMGDAKTAMLVAADVLEARLTRP
pBT2436_00397	core	328056	329003	315	+												MEREDFLAQPDVEQFVRWLTNHLPTLQVHLKCLPSQFVPGGLDVQVQGIEAVQGQYQWKGKWATVKARLDALREDLRSAVQAKDQEDTFSACAAILDWGNVPSSKGFLQELSQNGQLVKYLTDRQPFLSPAGTQKLSDLTKQRFSRFNSGLTKVHALMDTDGSPIYDGRVGAAIAMLYHLYRGSSEARAAGQASHRMFGWGPGLDDPESDRIRQIRNPAMLGRGYNGTPQLLYQSPHIWAQRQLILGWIMRAVLERTTLFKGEDSSLAHRCHAFEAGLFMMGYDLRALIPGGWSIPDPKKKVYRRRRDAGTPLVA
pBT2436_00398	core	329043	329591	182	+												MEFHEVVRLVSTVSTHASKVLSEALAKPRTGDWLALVDDEALQAHSAMEQALREVRELKRKVSEDAPEEAYDFLSRCDNTFEYSLATITPRRGDEPAEAHAGRAGSANRQLTYLVKLAGVYITAWDENDAQMRDYFESGCLCILKDKTLQKAPAEMSNEDAVKLYMDNCKCSRHPEHGLRKG
pBT2436_00399	core	329594	331099	501	-	fic		Cell division protein Fic	2.7.7.-		GO:0051301	cell division	GO:0016779	nucleotidyltransferase activity			MQAAGYALLHERLALSAVPLRLPAIVQPVTRLERIGQTLAVPPAIAPAPEDILGNVLFALKHEGINLSILAQTLPRIPVEEFERALQAAPNGIYIRKASFLREAFTGEQLAQHAPVRGPFVHLFDPERYITRPGNRNSKWRVEFNGLGDLTYCATVERTPAITELLEHDILGRAKAFMESLPPGMMDRAINWAYLSETKDSFAIEREAPTEDKSRRFIQLLRQAHERQPLTEEYLVGLQNATVANPYDLAAAFRHEQNHLAGALQGAAGVTYVPPPPELCRELMESLMGFANEAPMQIDPLVAAGIISFGFVFLHPFMDGNGRLSRFLIHQALCRAGALENGLLLPVSVAMKREERMYLEALQTFSRPVRDFWDVQWIDYGQLAFQFRGHPAVYRFWDA…
pBT2436_00400	core	331308	331937	209	+												MQLRNTSDQDINLSADQLEEKYSPAGGGQHPTFTREDWRVAVEADDTISGYWSWVHSEIQSLLDDSLVESSVSKEVETPMGLVADEKGVRQLRFVATIHGTVDVNDGEPGSGSVTESELGRQISDAINTMIGNGGLTGDTPAVVDSKSVSICVAEVLHTSQQTISMLREQGYAVVLFNKDELGNASASALQNRLIELAADEIQYLQPAE
pBT2436_00401	core	332023	332472	149	+												MTEQALMTTEALLTQSYRDTRDGKVIWSNNGEDWHNESLAEVLKRNDHLLVGSTVFRGEMQYPDPADYVPDVDDVLIHMQEEAEGSDCGEWVEDYPEPSDEAKAELKALLEPIKAWARLHCRPDFGLVENVQEHVLTQEDIDQAMETEA
pBT2436_00402	core	332469	333506	345	+												MNTYIPSQTTPNRLGADSRAWSARVRAEMQEMLQEWFNSATQGEEADVDHEFNRALEHLMIFAERPQDLVAEDTSYDLATLPRFDQFCEESETARLSGEGAFIRYEHAAQLVRALELKVAQADFNYDSDRAAWQRREAELLALLGSPTTTPIHQCREMHNPLWEDCTTEDAEKARAEGLEVRTMYCLPEDAVRVGLEQENQDLRLQCGGMEMTIDELRSSLSQLQHQLAEISTDAVQGVEPVAKCGRGPVTSFCHLTDYGRQVLPEGRHSLYLAAQVKNGVLLIPDNLLSHRQSWRAAFERLIDLEPESHQPDHDERGFWKHELRAFDHMYADLDRLKAAHRDKV
pBT2436_00403		333669	336326	885	+	radD		Putative DNA repair helicase RadD	3.6.4.12				GO:0005524;GO:0003677;GO:0016787	ATP binding;DNA binding;hydrolase activity			MHFDLNSLAEHQHEGLNGTLQVFQRGNRAQVHMACGTGKTRLGQAVAFATEADCVLVLLPSLSLISQTLAAWISLGQLPLDRILCVCSDPSVAESEDEDVGIVDLPVEVTTDPLAIGTFVERRSTGPLYVFCTYHSVPTLAAGLPVGFLFDLGIFDEAHRTAGYVDAGFTFALHDHSTLKIGKRLFLTATPKHLPETARAGFEVYSMCNEEVYGPVAYHLSMQEAIARGIICDFQVIITVVGESGPELRDAYEVVEEDWAGANATIHAVELVRAMQQVGARKAFTFHNFISQSRLFSDTLNKVGDRLAPGIQGWHVDGRMAGSERHLILRQFIECDMGVVSNARCLSEGTDAPVVDMVGFLDPKESSTDIVQALGRALRRAPGKLKGYVLLPVRLKLGH…
pBT2436_00404	core	336328	336552	74	-												MVAITALKKDDVLYDVVSQKAGNTTLRRQAVYRVLVTEVAEDHSYVMARWNGNAERKYREGQVKKWRRTPPKKD
pBT2436_00405	core	336974	337198	74	+												MKNLFLIALIGLVIYAVHSQKVEKAAEEAALAQACNAERLAALNHKPGDSIPKRNLACISFESNKEKTVFAPQG
pBT2436_00406	core	337513	337929	138	+												MSKQERLEHANQLIQVIARHGRRFFFDDTTNTTARLELDQRGKVWFHDHYSKARVYTHPATFGNGWHGFTHGGTMRSLVEAMRDYIQHGRQIPVFWLGFQRQSDKSNIWGYEDEAMSAVRMEGSALPIIHGKPEEVFD
pBT2436_00407	core	337929	338252	107	+												MEAFTFTAHLYKNFGIALQVWDEESLPYCTLSVNIPDALLKTDEFCVNWDVDEDLAQQLLATGRFKDTGLTCTAGHAVASIWRLVCPELLEHVRQQRDLARHHVQQS
pBT2436_00408		338267	338587	106	+												MVHATGPQVRNELLARFMPTSSPSNGVSTTKERTTLMQDPVQIEKLLRARDRILAFIDLDQRALERTPGIQALELPLTSWRRQLVSIDSKFTALTGLSPQQYQAES
pBT2436_00409	core	338654	339274	206	+												MNELISTIDVSSLPKREALEAAAQENAFRIARDAPWIVNAGEMAAEIGDQKGSLKAKYMRLRKLGDRIAEAIGPHSACQKTCSHCCHIAVAIHEVEADIIAEATGRKRTQSPSGEPVGELANRYFRQPCPFLKQNACSIYNSRPMACRLHFSISGTNAMCDTRIAPIDSTAINLNLNDFWFGYMSVMHVSPMEDVRHYFPNPQTRK
pBT2436_00410	core	339271	339606	111	+										GO:0016021	integral component of membrane	MNHRMDTVGRARPQTCTRSLDELIARRTKIDKYAFALAATAIALGFIGYQAPSAVARHLGLVGMIVSVFSTTYLIDMADGMTNTIRALTPKKGQSLKTVPTPPKHQPTQAA
pBT2436_00411	core	339703	340407	234	+										GO:0016021	integral component of membrane	MHKFRRSLMTDEIFEGTDLRTQWELHAPIDKRTFFALGDILICLGWMTWCVIGDGRQLLEASLSTAVVFWISNTIAAICLLLAFNRIGKAMEITREYKRQAALLNNWLAQGSYDHISVDHGVLQLEMQTFPLDRLQITAVHGELDPDSIPSLTVYGVARDSHQTEDRRGNRHSHHVVAVDFLIGCQEAGWGVAEAMAFVGNEAVGTRLQRGFGDAAGGQLLRALNEKARDFSPV
pBT2436_00412	core	340522	340782	86	+												MESENHRQTPALPAVTLDHVQGFGEQLCRAIRELRCDPEFSAKNLRTAYQQGHKDALEQAEDATREALERLMLGLAGGDSGTAQSG
pBT2436_00413		340815	341192	125	+												MSNLIPAEILAPEVGALVNYGTDSFGKEPGRYRVTGYMCRVESKPHFGDDFLGEILFDSCRDFQGSKMRYCLREQATHVTLTGIAGAIAPIEECTVTGMVPWPDELLEEAREKARRKGERGEMLF
pBT2436_00414		341176	341400	74	+												MKCCSDHSLGVERSETERLDWVLKYRPEFSDGFLRVRLEAAAAPDGLSGMFMAVGLDARSCIDNALAGFLVRLR
pBT2436_00415	core	341448	341999	183	-										GO:0016021	integral component of membrane	MAKPEIDWLVYVNGVEVGQVPHEEMERITATVKRDWVVYVSQGVEVLKTALRMLKLAVMCAPAVALLLLVFDALSSPVEFDRDFQLRSPHELVLAYAAFGYLIAGGTTLVMLAMGCRFGFQNQFTARVVRSTRRFLAVPADGEVQIEGIHRHPQPPVMSWWQILRAALKPLCKKGEVQPPAQG
pBT2436_00416	core	342174	342833	219	+												MKITNAFTRQVGQLENTDDPATPILFRSIHPAQDQDLLSSIRHDVGLAPGLALLYDDEHVLIYDQEEVNLLPGELQNFYRAASSVSTWLGVAWELCVNTDNPDSPIEVLSSGCQEHIERLATALNDSIQPSTSVLVPLRSVVHEVDPNGSLYAVTCRLADDDDDSVYHVRCADEGTAQEVAIRNLYEEAGSSPDPTAEDHRQHYIITSQLVATPVASTI
pBT2436_00417	core	342882	343373	163	+												MSYRVIPNEHAVQHLELKIGRQSSNFANNLYSVMNSLMEGKFSGGLWELREYNNGAVAMVLPQADRVVVASQACQRNLEMSLEALSLIANSMLLVGLCEQAAFHGDEEEALHLRNLNDVLRDAVDGLMTCVLRDGELQEPTEADRLQPMAKHPESAQFRRFID
pBT2436_00418	core	343467	343700	77	+												MSQQQSPLQQLTALGYTVASGAMRFDVAMSMGVSILARDNQGAILQISCSKGILAITAAKQTPQLTAPAILLNRVIA
pBT2436_00419	core	343743	344168	141	+												MNMVEVQTEELIGAALDWAIATIEGLPIKYDPMAFGNTANGGYWIWDKAPGGMMAKIGDKYSPSSNWSQLGPLIEKRAIVLGNHESGDPSRQGEFWGSAHCFDSGTSFETYKGVKVAACRAIVAKEMGPVVRVPIVLVQPG
pBT2436_00420		344401	345330	309	+						GO:0008152	metabolic process	GO:0003824	catalytic activity			MTSAQTKLNQSIQAGLFDAAEPAPVLLQVVDLTFDEKVKAAVEAIKQQVREGRRLVVAWSGGKDSSVTLNLAFTALRDLIAEGHSVPALHVIHSNTGLENPVIEIYNKGQIRAIKAYAKTAGIETRVWVASPNLSNDYLVGLLSGRTIMSVGNNTKCQQMMKKSALDRIKRQVRAWIAEKDGVKAKDANLVSLIGTRFEESAQRAARMKARGESSTEAVDAMEDGQLVLSPIAEWDAFDIFTYIGHVRSEKIEAYSDFEELVDIYRDANGGDCMVNQYISGREQNRPPCSASMVAGPADVSRRTPAPKT
pBT2436_00421		345327	346214	295	+						GO:0008152	metabolic process	GO:0003824	catalytic activity			MISAEGGKHAWMKPLLDLRNYMLARHFDPSARCWLARTINEETGTIKVVPNAYAPGYTLELLRLILTIQVREQIAARKLGIAPRFHLLDHRQLIALDCLWGRYQYQRSFMALRTWKEIYEQGKRYDIPDLASIPKYTEKDVSFRAEVPFADEEYFAAWRGFRNVEAAAVDWEDTTVLPNGKIVQNANVGDEFEIDEEGAALFWEFDLDYALNRISVLDNPSGVVHYLVGLGTVTLYKGSLGEWDRMMRVGNQAWFHGLMPIINDPHALVETLQAKFQKKEEDKRNALIGQLALFL
pBT2436_00422		346238	346447	69	+												MVLITSLAIEEAAETLTEDGGRFGDTLFGGQVIEAARALLKQQTEDQGPPLPLGEFMNAGRIWAKDACG
pBT2436_00423		346423	346626	67	+												MGQGRLRLILDGDSDVCVAVISDEGEMADVEFCVPFSGGGRSPKVREALLNLCRAIRDENETNPIPD
pBT2436_00424	core	346785	347117	110	+			Arc family DNA-binding protein			GO:0006355	regulation of transcription, DNA-templated	GO:0003677	DNA binding			MSNSQFPLYASRIADKFVVRFPDGMRNKIADVARGNFRSMNSEILARLEASLEAESQDGNENLPAANGEGLSADELRLIARFRKLDVKQQSALVELLTPVAQAPHLAKAS
pBT2436_00425	core	347220	347669	149	+												MTDTPTGKCTLSDPIPFSGKGKTPIADAYAEAERMLAEYRHALNDGVGADIDRYELICYPDFMGKKNVGVAYSTELQRVYLLFIGADRPEPDYEPVWLLDQAKELTLLSRTLVVPDQTSNASTFWGGIKRGPIISYRFKLADAPTFINF
pBT2436_00426		347679	348014	111	+												MSQHIVCVPCAKSNGLVRVQLGWDKPMAEFYLVVFAEPPAGQQYSDERIIYSNLDDPRSHAQELGYFKGVVRELGCDVPESMWRAAYQDREFNVVNKTVFYSQSGDVVEHL
pBT2436_00427		348110	348766	218	+			Hisitidine kinase					GO:0016301	kinase activity	GO:0016021	integral component of membrane	MFKNDTFSRIGSYHQISASVYNLILGAVLLWGFALNWWMVATIPTETIKAINPLVFIIGYFASAIVGCIIIFSSKNPIISFFGYNMIVVPIGLVLVMFIPGHSQENIIAAVRVTTLLTVSMMVLGTLFPAFFKRIEAALFWALCITIVVELLQIFVFDVKLGVMDWIVAAIFCGYVGVDWGRANQIERTVDNAVDSAASLYLDIINLFVRVLEIISKK
pBT2436_00428		348871	349200	109	+												MNQNTDATKPQDTEVSSQTQLAILLSIRGGLTSGFTAQRCISQIAKVGPVGNWEAAASKYEVGSSLAQALLTSGAFSSDVQLLIGFMDDHQVNPVQQLDPAIDYLKAVL
pBT2436_00429		349210	349437	75	+										GO:0016021	integral component of membrane	MLRLIIFAVFALTYYLGRFKSDWLYALFDQDMTADPDRIFGLLTTMGAGALCLLILMFVAGCMAVGQRSAVDQEQ
pBT2436_00430		349540	350082	180	+												MPKLPMLALAAVAAAVISVPASAGDRITIQTEVTKGGVVLSSGTQEISKGATAHFNDGRFKEIDTNVTVTCREGISRWLNPFKPACDKPTREKEKVPVGFMADITAREASDDKFAVSVDGSYVQVLEEQKLKLGDTELESASFRIQSLNSSMVVMANSEVEIANGIGADEIKLKVKVQRL
pBT2436_00431		350181	350864	227	+												MTAVRKLQPSPETHTVEGIAAMYAHELGGRAGREIQVRDYHLHFAEALLARDAYALNFLANGLNNVGKAVFTAVTGVQLPRTQSGTWATILEWAGVDPKQDDLKKAEHHLQVLHTSLCSRFSEVDRLTRFAESGYAQGFVQVIKDGRRYLMADASGKVGLNLSTRGLHGEHTRPYIEAYLAVQKIKVELGLQKEPVYVPADAPAGNHSPAPKPAPATQLTEQLGMGF
pBT2436_00432		350971	352860	629	+	ftsH2		ATP-dependent zinc metalloprotease FtsH 2	3.6.4.3;3.4.24.-		GO:0072593;GO:0010206;GO:0006508;GO:0010304;GO:0010205;GO:0051301;GO:0009735;GO:0010027;GO:0030163	reactive oxygen species metabolic process;photosystem II repair;proteolysis;PSII associated light-harvesting complex II catabolic process;photoinhibition;cell division;response to cytokinin;thylakoid membrane organization;protein catabolic process	GO:0008237;GO:0016887;GO:0004176;GO:0008568;GO:0008270;GO:0005524;GO:0004222	metallopeptidase activity;ATPase activity;ATP-dependent peptidase activity;microtubule-severing ATPase activity;zinc ion binding;ATP binding;metalloendopeptidase activity	GO:0042651;GO:0009535;GO:0009941;GO:0009534;GO:0031977;GO:0016021;GO:0009579;GO:0005886	thylakoid membrane;chloroplast thylakoid membrane;chloroplast envelope;chloroplast thylakoid;thylakoid lumen;integral component of membrane;thylakoid;plasma membrane	MKDSLLTRIRRSLRNKYVQSMIGCALTLVLFGGYWAYNQFLQPQGPDTSAGQHQATIMDQISKNPSRWTDNRKTLDNLMEDVRLGNVIEADIGKEDIYITTKDERAYVVSDQFGQVARQLLNLIYNEKTPLFTIQELKIGPQISAARSLDVAVQLMMVLFFGCMLWPMLSPYLTIRRKKATSKVTFKDVIGCDEAKRTLMDMTAWLRTPENFALLNARPPRGVLFTGDPGVGKTLLAKALANECGVNFIEANGSSFSSMFYGVGIQKVKGLFREARRKAPCILFIDEIDGIGRRVDQGRLADGEGNRIVNQFLTELDGFSENAGVMLIAATNHVDALDKALRREGRFDRTVHVPLPTLEDRVRLLQLYLGKTKPAEDLNYDRLAKNCMGLTPAAIAFVA…
pBT2436_00433		352956	353294	112	+												MKLQHAHLLYGSTTIPVLPTTSTPIPEEFDFASPEACAKSIFAIMGRAAGGHSIDACQLRINRERGTANLIGRGVHVFYRDDTLPPLTVDDALELVSRKVQETFHLGSVAPC
pBT2436_00434		353291	354139	282	-												MSTADDGFPRRVKEDLRRDVGGYCSAPFCGIQTFVYDRARRKDKLTGDAAHICGARPDAARYYDLPMDVDRHGYENGIWLCAVCHRMIDHSAHLYPVEMLHEWKRLAIDAHQAGGRRPPALMVGSDLTRDHQNAAQFLNEVWQVRVRFRQEKFRVSPGDRFNSIVKFDTEFARLIRNRAGMYMAKPWNAFHPHWTFTPEIQVWESEIVRMAGRLAEMPALALMGEGVFDFYHQVDEEGNLVFRDESTRALHIFVQMLERFDEFLTDYKGPQQNPYGSSPYGF
pBT2436_00435		354295	354636	113	+												MITSSESCPVWQRYLEIVAEAGAMPNHIPDKSSLYHRLRAGKQPLVLPPPLSHSYPWYDVVESQKIFAPLDGPVAYELLTEDEPLVDLKERRTAMDMTSAQTFRYSISDVGCP
pBT2436_00436		354985	356418	477	-	oprJ		Outer membrane protein OprJ			GO:0046677;GO:0044179	response to antibiotic;hemolysis in other organism	GO:0008289;GO:0005215	lipid binding;transporter activity	GO:0005886;GO:0016021;GO:0009279	plasma membrane;integral component of membrane;cell outer membrane	MTSHFMLRRALLPLAIAALAGCSLAPTYERPQAPVASHWQAADAEGARAQALDWQTFIVDADLRRAVDTALSNNRSLRQALLDIEAARAQYRIQRADRLPSINANASGNRQRLPADLSQTGRSEVTSNYQVGLGLAEYEVDLFGRVRNLSEAALETYLATEEATRATQISLVAEVIQAYLTRDGALRRMALVEQTLDSRMASLELVSQRRAAGAATALDYQEAVGLAEQARAERESTERQLRQADNALVLLLGTPDAARLLPATPRDDLMVLQDIAPGTSSELIERRPDILASEHRLKARNADIGAARAAFFPRISLTGSVGSSSAELSGLFDGGSRAWSFAPTLSLPIFAGGRNRANLDLAEVRQDAAVADYEGTIQTAFREVADALAATDTLRREEA…
pBT2436_00437		356423	359557	1044	-	acrB	mexD	Multidrug efflux pump subunit AcrB	2.7.1.69	Also known as MexD in card (cov=98.24;iden=80.25;acc=U57969:1486-4618;nucl_level)	GO:0051301;GO:0006855	cell division;drug transmembrane transport	GO:0103111;GO:0005215	D-glucosamine PTS permease activity;transporter activity	GO:0016021	integral component of membrane	MPLFFIRRPNFAWVVALFISLGGLLVIPFLPVAQYPNVAPPQITVTATYPGASAQVLTDSVTSVIEEELNGAKNLLYFESTSNANGIAEITVTFQPGTDPELAQVDVQNRLKKAEARMPQAVLTLGIQTEQATAGFLLIYALSYTDGDKDSDVTALADYAARSINNEIRRVPGVGKLQFFASEAAMRVWIDPQKLVGYGLSIDDVNNAIRAQNVQVPAGAFGSTPGSSEQELTATLAVKGTLDNPQEFAAIVLRANQDGSRLTLGDVARIEVGSQDYNFGSRQDGKPAVAAAVQLSPGANAIQTAEAVKQRLTELSANFPDNVEFSVPYDTSRFVDVAIDKVIMTLIEAMVLVFLVMFLFLQNVRYTLIPSIVVPVCLLGTLTFMYLLGFSVNMMTMFG…
pBT2436_00438		359573	360736	387	-	acrA	mexC	Multidrug efflux pump subunit AcrA		Also known as MexC in card (cov=80.17;iden=75.42;acc=U57969:295-1459;nucl_level)	GO:0046677;GO:0006855;GO:0042493;GO:0055085	response to antibiotic;drug transmembrane transport;response to drug;transmembrane transport	GO:0015238	drug transmembrane transporter activity	GO:0016020;GO:0031226	membrane;intrinsic component of plasma membrane	MNKFREWITFSVISCLVAVTLVGCDKPEEQGEEAPAREVDVLSVQTEPFTVVAELPGRIEPVRVAEVRARVAGIVLKRTFEEGADVKAGDVLFQIDPAPFKAALSRAQGELARAEAQLFQAQAMVRRYEPLVKINAVSQQDFDNAKAALQSAQADKRSAQANVETARLDLGYAEVRAPIAGRIGRAQVTEGALVGQGEATLLARIQQLDPVYADFTQPAADALRLRAAIAEGKVAGASDQPLSLRVDGTDIESKGTLLFTDISVDRSTGQIALRGQFDNPEGVLLPGMYVRVRTPQGLNQNAILVPQRAVQRSADGQASVMLLGEGDTVEVRQVTTGAMQGSRWQISEGLQAGDKVITSSLAAIRPGAKVIPREQGAAEKAPQSQAQ
pBT2436_00439		360916	361473	185	+	nfxB		NfxB protein		HTH_6 superfamily; TetR_N superfamily	GO:0032410;GO:0006351;GO:0006355	negative regulation of transporter activity;transcription, DNA-templated;regulation of transcription, DNA-templated	GO:0000976;GO:0003677;GO:0003700	transcription regulatory region sequence-specific DNA binding;DNA binding;transcription factor activity, sequence-specific DNA binding			MDLTAADEKLLKALAIAIVDHPRATFKEIAQAAGVSKATLNRFCGTRDNLIEMLLDHGSVVIYRVIADADLESAPLDALHRLIEGHLTHRELLVFLSFQWRPDTFDLDAGGCRWLPYSETLDEFFLRGQKLGVFRIDIGAPALTEIFSSLIFGLVDAERRGRIARAGMAALIEQFFLNGACNYQT
pBT2436_00440		361913	364603	896	+	recF		DNA replication and repair protein RecF					GO:0005524	ATP binding			MPLLDEIIGWAGGLRPWQQEALRRIFARAELTQDDIETILRMVREQEREDATTGGARPFTLDDVPGAGSGATVRLVGVSGLDQVNGFPSGRAFDLAPEGMTIFFGHNGAGKSGYARVFKNACNARHRVEVLPDAFGAATPARLPSADFAILVDGTPETARWVQNGPAHLHLSSVSVYDAACANDYIDAEGTPAFQPYGLTHLTRLVLLQRDLQARIGTERNALALDTRQFEPLKGDTEVGRYIAKLGGDSDRAVLARLGTVGDDELRRLEFLKRTLLESDPVPQALALERLATRLDQAQRRAEEVQRWVNDRAIARAKELITTEKTAHLAMQLAQARLQDRDTLNAMELPVTSSPTATLLEGTGAELWQTMYRAAEAFSQQTAYPEHPFPHLEPDAYCV…
pBT2436_00441		364671	365135	154	-												MSSGKHESADPAKRMSAGEQYRAAFERLKSNKPERLPKGTPVSQNNVAKEAGSDPSALKKARFPLLIAEIQKYVEGHAEQRPPSVRQVSLLARRKNRGLRERIEEITQQRDHLASLLSEADATILELYDRIADLERQLPASNVLPLDPRGHKKL
pBT2436_00442		365116	367155	679	-						GO:0015074;GO:0006310	DNA integration;DNA recombination	GO:0003677;GO:0016740	DNA binding;transferase activity			MTKNILSELGLGIDSPLAIPDAPNYRPPCWPPQRDWPVIIDAAGQVVSRWGDAIWRLDPWAGKRLTLNFGDGPDKKYVAAIDPANADLLRTVIGWWLYGPNGARGYRGLKTRFDQMRRLFVLCTQEGILASELSHFPRVADRLPEVLQASRSGEFLALLHELYERRDALGFTLLDRAGLARLAAAMPDHQKLQTPYIPPRIWHYQITRLRECLDDFLAHRGQVEECFRFCLAAYRHNSASLQGQRRPQSFYPFQWPSDGSNGKWTGRQYYGPFIDTAHRFGMVELFRRWLGVSDDEIRIQTLSRYLNLVSRSGLCYLLNFSLMRVEEAWNLRADCLHIERDPQFGDIHVLCGRTTKTMSDSEALWVTSPSAQVAVEAMRVVADLRAECDSPPGEASVPD…
pBT2436_00443		367152	368882	576	-			Phage integrase family protein			GO:0015074;GO:0006310	DNA integration;DNA recombination	GO:0003677	DNA binding			MDSSEFDLTFPMLEYGATETPWDLRPLLFRGGAAAKVKHVGRQIAQGELGSPLPERFELVTQLHEHMTDDLAGGGSRFSVQNKISALRRFFAWIDSENVNLSLETAADTFIRWTDHLLQRHRVERNFSDGSLYDLTRLTATMLDRALDRQASLSKSTRIRKPRGKGKVHTSKADKQNLQNTFAFGHLLADVCEALTWRGTMAPLPVCISLRTGQVLELWSGLQSPEKVAARRTRPQNQAQIEASLAARAAHDADRTLRTRFPIVNLRIESELLMFIAQTGLNLQQAHTLRVEQFHYTSHIDGYQVRTYKNRREGEVLFEIFASYREWFERYLEWRSEWFPNEPDGLLFPLIRSGGRILEEATQFTNVTRICRELGIPIVRPRKLRGTRINWLLRESQNP…
pBT2436_00444		368875	370164	429	-			Integrase/recombinase			GO:0015074;GO:0006310	DNA integration;DNA recombination	GO:0003677	DNA binding			MATLERIHFVPHYLVRRENAVAYSPSSSRPSIEGLPQIFWADYAPWREANLWAVERATTGDASLKTVASNMNGLLNYAKFLESRDLQWFEFPARKADRCLVLYRGALIKMRDAGQIGPSTASEYMRNCIMFYRWVRHRELLSPHVQLWREKPYVVKYFDRVGFERTISGTTTDLSIPNRKRPGQTLEDGLLPVSETDRDAILDFAAENATPELYLMLALGFFTGMRLGSICDLKIQSLERAAPDPSAEGLLRLAVGPGAAPPVHTKFGVTGQVWIPEALRDELLEYAKGWRRMEREAKASPENRDLLFLTRFGNAYGRRGTDQSSAVNVEMSEFRKRGVKAELQVLRKFRFHQSRCTFGTELARLALSACADVAIVIATVSDALLHGPNSEATTFKYIR…
pBT2436_00445		370307	370864	185	+												MIVSQPGWLDLGFRWRYWHKPTRADQSEACMIAHYDRSVGRITTSAQLDLECRYQAEQWKAHLEIAASSFSNEVKLMGIDPDLKDSENTLRGRMNRAAAQMRLDRAVRDAQTRAEKGLPSVPSDAEVKAYAQRYRTSLLEGSFQELDGWLYVDGWALQRISPEKLGPEHYLPGAPASQPQVSLED
pBT2436_00446		370868	371128	86	+												MLQPCNETARNLLLRLEAAGLRERATPGLDGIGSYCIGVRATNAIEVFELGRTLGADFGKVRVESYAEGHIIAFPEALVKLDHGSA
pBT2436_00447		371221	371853	210	+												MSTNNPNALDLNRAINTYSSDEAERLAYQRMQEVGFKIADILIEMPLGTMADLGQGECLFVAPYAGRIEVFSTPDWHDNCRWGDVNWFFLNDYQGLAAEDLDEHRVTMENWLKNPVFRQCVPADNAFKVVAAQEEWAQSQTGAAPSKLNRYDHENVKNLIGGYMVTSKSKPQETRVEQFSRAKAELIGHLERQLQQVKGFTFSDLSKKVS
pBT2436_00448		371997	372539	180	+										GO:0016021	integral component of membrane	MISIRDKKVFESADEVQIEVQQDDIHLSALGQFTAVRCGFGGHTSFTAIQEDNPFDSQKPLVQVKEGYNTLAWFTSEEEANKLLARLREVFLEIRAKQKENYRHEPDSTTVKVIKRSIEWIGIVLTALVIAFVGGMTAYPGWKMGEGLYHSVINSSETSDGLSFDSAGELLPPAESPAAD
pBT2436_00449		372642	372944	100	-												MQNANNISAFEQRYNEKLEELATELDVALPSYRELMTQVSGLLAEDGHPIDVIIGYDDFEAFFTWLDTLTAYDQMDEDGSLEDHKPLLAVIYEAIRAGEA
pBT2436_00450		373113	373562	149	+												MFPKQNNFYRGTKARTTNFQPASRGTFGSGLYFGDQACADEYAGPGGSVWEVKLNMSNPLHCLASLEHDYDLDSPAVPLIEQIFSVETAIELITRAIETDGYFGVEIQQRLEQLGHDGLVATYPDGSYEVVAFSPVQVLNVRRLDSRAA
pBT2436_00451		373737	374468	243	+												MVKFTPELLDGYTYMLDGDRTVDTAVQELKEAFSPQAIFDSAERRLIKLNPGTTQDLHAYISVGYNQFGADARAVAFKILVTDTEQTAGNALLCAEGYFIATTCKGLDLVIAMDNISQDVYLAGELFSQGWPRRNGTFTLFTQLIVHPDLRSPVLHDLMLELEGGICSLSPEIPTLSSGLMLVFNRDSEPTNVLLEQCSICTVHEQRDQLRLFSIPTESFVTDRPSARTTRKRVCEFRFDACA
pBT2436_00452		374556	375572	338	+	yejK		Nucleoid-associated protein YejK							GO:0005737;GO:0009295	cytoplasm;nucleoid	MPIRHCIVHFIDKKPDGNPAALHSRDAELEHNEAADNLLADLNDAYNAKATKGWGLFHGQSGAYPLSGWLSEYLDGGQDFVSFSRQAAEHLVRLMEESSLTVGGHFLLAHYQQGMTDYLMLAMLHHRDGVALTEGLEVAAIKHLDVGQLHLAARINLSEWRNNPKSRQYISFLKKGGRKAFDYFRDFIGCEEGHDAPSETRTLLKAFSDFVESEDLPEAAAREKTDTLVDYANAQARLGQPVTLDELSSLIDEDRPKAFYDYIRNKDYGLAPEIPADKRTLKQFQRFTGRAEGLAITFEAHHLGSTVEYDEDRDMLIIRNIPRQLKDQLAKRKDSQGA
pBT2436_00453		375623	376051	142	+												MPSLQPDQILKDVRTMYESMLHSSLGHERTNGTCLYAAILCEALLRNFAALDPIIRGGDGKEDGGLVIDGVPHGHYWVEVEYQGGIHVVDITADQFGLDAMVFASKDSISAAYVAGDQATVDAHVQDMRNKIKEEYADRELP
pBT2436_00454		376150	376329	59	+										GO:0016021	integral component of membrane	MLLPIALFASLICAALAMTWLANTLPVAFVTEIQGVAAILALLALALLITACRPNRYLQ
pBT2436_00455		376326	376766	146	+												MTTKNSKPEVLDARWADWNHQVVTIKSGRKHACKVPCKDCPWRRDSVGVFPAEAFRLSAATAYDMSDRTFGCHTTGKEKPTTCAGFLLRGADHNLSVRLNLINGELDMNQVSDGGVDLFDSYAEMAIANGVDPEDPILKPCRNNYS
pBT2436_00456		376834	377547	237	+												MNVTFTYSYNHSIVPPRCRLPRTVREHDGLITVEIREIPPEQAPVAIISRNTSDQGHDPVEYRTFEGCLWTNCKLFAGARDNKAEGGPNATHRMPEPEISLVTESVTLSHWEQGIYIGAYQGKAGIDEYLERWARDRIIIDGQLFLPVGEPMYVVMTFGLSNNHGGTSLHCTDFLNANIKDSSYFSILEIDQALEYARQVAANRGDTIKFSVDPGFEFQVLIPKAVQWKNPGLSVAA
pBT2436_00457		377712	378680	322	+			Methyltransferase					GO:0003676;GO:0008168	nucleic acid binding;methyltransferase activity			MAKLSKEAAKRHKQALDLVYSDKSLRLEDRYFILEHFHESATNMNGLAGAFFTPEGLANDFSIEVPECESLIDLCAGIGRLAFACRERAKRIVCVEINPEYAEVGKRVLPEAEWIVSDVFSIPDMGRFSTAISNPPFGSVKTGQAFDGRYTGASFEYKLIEAASKIADHGVFIIPQTSAPFRYSGQRSYSVEITRECEKFMSQTGIVLDHNCGLDTSAYKNEWHGVSPICEIVLCDFTQAPAEIPAAPAEAEQNSVSKAVVTPPALIPPPAPAQSEPTLATVPDRAVAPAPTAPARMKASRKPDTGSANLQSFAQLSLFDAA
pBT2436_00458		378808	380166	452	+	lig		DNA ligase	6.5.1.1		GO:0006281;GO:0006310	DNA repair;DNA recombination	GO:0016874;GO:0005524;GO:0003910	ligase activity;ATP binding;DNA ligase (ATP) activity			MMSTTVYHALEQIANTPGTNDKLALLKTHVDSEAFQRVLIYMLNPFITFGIRPARASQFGAEEFSQETWSMLDQLAARGLTGHRAEEAVTRALTSLNPESSELLWRILSKDPRAGFSETSVNKVCSGLIPEFSYMRCSLPHHTNLSEWNWAAGIYSQVKADGMFVNVTIEANEVSLTSRAGTLLPGAPFQELLDGLRQLPTGQAHGELLVECDGKILPREVGNGMLNSVVQGGQFDLGCRPIIKLWDQIPLASVKKGGRCDTPYKDRFGQLTDLVTALAHSAISMIETRIVYSFKEAIDHYVEQLELGLEGTIIKKPEAIWFDGTSKDQVKLKLEAPCELEVVDFLPGKGANAKTFGSLLCKSSCGQLVVGVSGFKKKKREEIHLNRDTWRGMIITVRS…
pBT2436_00459		380217	380615	132	-												MKTEFMGVSSQDWSDVVKQQIRPWVRRADDCGVPMLPSRIQNRVGELYSQAVERYPTYEMVVLTCFCAAMRSEFGDEETASQEAIEAFQYAREKYGYRSPQEEAEDQARDREEGICSHGLTWLTCPCGCFEF
pBT2436_00460		380813	381454	213	+								GO:0016787	hydrolase activity			MPLNHTELEDRWHRLWRALGAAPAAGAFDYLLMQYSEPGRHYHTLEHIAACLEHFDSWRHLADKPHLVELALWLHDVIYDTHRVDNEACSAQYAITLLTAAGVPEYIPAVEAMIMATNHQTGSQADDCGLVLDIDLAVLAQPPQAYKSYQQAVQQEFAWVPDDLFRAGRADVLRGLLSCHPLYGHPEISAAWEAIARSNIESELLELEGPQSN
pBT2436_00461		381474	381665	63	+												MCKLNAQDRATLEKAKAQAAELVEALTKLGSAKNGLLGLEGLDLQQQAISIEKRLGAIQSVTE
pBT2436_00462		381671	382021	116	+												MPTKTTGSELKAFYNDDGFWKPNGEDDVWHEELELEVNGQVMDDSFSIGEDLKPEDQVRILAGWVQSNDGSVDVSFETYFKRWKKKQNTVFLSVQAPKDKLDAIKEAIIAAGGKVA
pBT2436_00463		382018	382221	67	+												MSLSIEGFAKVQQWLLDEGFCRDEVATAEQVQALAQKLEGEGNRLISLAEDIRIQLSAARPADKTAW
pBT2436_00464		382229	382462	77	+												MSWADRAAPIVAEVINRVGRKDMTALRKALAEAYPWGNRANRPYKAWLSEVKRQLGHPLNAPRTDLNNRQIDFLQDQ
pBT2436_00465		382541	383137	198	+												MNNTSVSAGLGFMRAAFHGIGKSVGDRERSKLLHEAMEIAIKGKMAFDLDDVEPMKRLQMTTSVGVFRPFSDHNYFTACLSGGTFCRLWEKAFDFKPFKAPLVAISTSEVLKDNRVAPGVALLVPGDDIDLMMPRFQDLQVWWCTSLSTSKDTITLSRYRLTEDRRYPFSREGHPANLKRLTRATWKDFVCGANGAEQ
pBT2436_00466		383134	383373	79	+												MIPLYPALDLPALDVARLRRGLAVQTRIFFADSIPGNKAKVIRFWDTPKGVFVRCNYGKNQGGQSLLKTMPANVLALAD
pBT2436_00467		383439	383729	96	+												MISTIPPKSQLEELIGDSQNLTVGRREFAVSNIRREGDLGLFATFKTKRAEFIAMNIPARVIGRPNAEAWSVLSLRNRGSKIVDFAIDQGRVLVLV
pBT2436_00468		383745	384146	133	+												MLTIFMASASLACWVCTERTAQRGFGFNPAKGLAKLIDNVPHLLAFVASAGLAAQSPILGVVLLAMHNVVLLLLALMVRADTLDARSPRLRKRSDALATMDGRRIWRLTSMYTTILMIVLGVPAFSLLLHLLN
pBT2436_00469		384241	384990	249	+												MSTKINHGRIKRRATLEQALAELVRIRPAFIQEARKAVATVIARKLAFGRDLAENYCFVDEDRNRWTRNHVLGQIEDAYRNQDNAIKTMNWDFIGSVSVLPFRGDVLMLTYWRNHAPFARLIEDAGFTDYHYQNSTDRPDTISEAEWDTRRDAWDEALPTGRAVDVAFEFQLVDWYDILSARYDADLIRDCAPSEKARRERVAYHLTEIEQFHGCDTTQGAMRIVRKVREIYPERVPSIHLCATPLQEV
pBT2436_00470		384994	385575	193	+												MPSPLFSLLLNAALHSAQLRVCRAIYSDLFGTGSLYEPRLQGYYSTLDLARKAIKELADYCRRQSIDASSQPLFDSLDLKDEFLARVELGREFVLDDLTPSQIYETGEKGWIVQFQGWMLRRGKLEEMTDSYGLPAFAHPLVLISPTGERHTFEMPDARIERARLAYSLIMGTEYVGDDGLGSDPEHPFERVA
pBT2436_00471		385637	386248	203	+												MPFYRNPISSDPQAVPPLTADSMDFRAYWKGNEAILIARPGRGLILRCPESPHFKEVNFMVGGEVCSAPLHEDGLIDVDEIGCLDPRGWDFEGEEWVVRQLNKPELIDIRLRPYGEVSDLYFEHDDFEIRDPTLSECGRFKVEPRHYGFMKTSPDDTLWYRPVPQGSLVVTPTQVVLMDESGRILAARDIDAIPVPGEEEAPV
pBT2436_00472		386322	387497	391	+			Phosphoadenosine phosphosulfate reductase family protein			GO:0008152	metabolic process	GO:0003824;GO:0016740	catalytic activity;transferase activity			MSFQRSFISTTPDIDRLLAANAAVAVGVSGGQDSQACQLAVHEHLNSIGHTGPRIAVHADLGRVEWDQSLPKCQEMAEFLGWELLVVRTGSGDMMDRWLTRFENNVRRYIDLECVQMILPWSTASMRFCTSEKKAKPIASALKKRFPGQDVINVVGVRREESANRAKQPVSKPDSTLVTRGKEGATWNAIIDMKRDEVIDFIESYGLARHVGYTSYNMTRISCAFCVLASAGDLKSSTGYEGNHDIYREMVGLEIASTFSFQSGKWLGDVRPDLLTPNMRLALEEAKRKAITRQIAEARLPKHLLYVKGWPVAVPTLGEAELLAEVRCTVADELGLAINYRDAQSIIVRYQDLMAKAAAKGKGIPPTFERQASGMLIPVQQIDAQEHAWPF
pBT2436_00473		387617	387832	71	-												MSIEREEVDGFEVAYSVQVDNSRMLELFVDEIETGDCFWQITNSCGQILDRSDRYEDQAHCLRDGLNKALN
pBT2436_00474		388193	389305	370	+												MLNAINYYGHNMKSIIAILLAGISINLAASPAPVPADDPRLQPAAVTFLKPSEDGGFPEIYIDGYIHQPTVEAFKRIGNLNGAGLGMVYFNSLGGDLVAAIELGQLIRERGFSTRVGRRGAAGTPQPGRCESGCPFAFAGGHFRFLDEDSKMGVHRFYRAAGQQANDLSLAQVASTLIATHLRAMGVSLSLMDRMVSAGSESMRYLTPQEAYDLGLINAGELPAQWGIEEVQGAIVLVGTQEKVQGTGKIALACSQDASVELAALFKSWYSPSLLRRMDTIKLTVDGAPTGQALAELNPELRNGFLTFTTEPSAEQLIAISRARTVGFRYGKSGTDLRTGFDVEVDGASAMIGSFIQLCQGKRLRLAARL
pBT2436_00475		389391	389987	198	+	sspA		Stringent starvation protein A					GO:0016740	transferase activity			MSKLNTLTFFSNSTCYLSHIVRLVLAEKAIDARILDVAVPANARLMAQFGSTMQAPALAERDLALHEVDMVVEYLEERYPHPALLPSTTVARAHTRMLARRIHRELYPLLDKTQDGCSDSRKELASTLLALAPLFEQKKYFMSDELSVADCTLAPLLWRVKSLGINLTKVRGISEYCQRIFNRPSFIASLSEQEQKLA
pBT2436_00476		390028	390282	84	+												MKICKKLHLALDNAAHALAVAPEVHSHYKDPPPTLCDNIRYWILAFIDGLIGDLPLHILRCKFSALKQKAAAKLRALLHQFNQK
pBT2436_00477		390571	391200	209	+												MNVPAPITEKEADMIGLASMQATYAALEAICGDHFHDSYEKARIVFNKDGRFTTVMRDGQCVAHMAGRFSKQELRDALKGNIKDHGRYVAGKIKSILEQKLVLPDTYLFRMDIEDDLRWVDSIRSRQFSAWVVPKVPDNDDPKQVRAEFRFWIAEARAIIFADKGKAWAWQHKAIVTDGLQHPKADTHEELAHLIADTFNKAVEHAGWD
pBT2436_00478		391434	391715	93	+												MPSTQLEAYVAQHGSSLDFAGERIQVRNFIQRTAESVTAEFLGSRNLYLGRCDRLDDDASSSSHSEVWELIRISGRGNVAGRLKVENQTITQL
pBT2436_00479		391798	392178	126	+												MSTSNQAFEYYTRCIDLHDGESARSKGQAISDLVEAARKITFKSLAKHVTGLEELNQQLGYGRGLRLQDDYHVTYWKGVYRGEPAYFLIHSAIEHVFIRPSSRAAIRDVIRAETDLQNSLLQRLAA
pBT2436_00480		392199	392663	154	+												MTTTPITLVFNTDDGLDDAVMAEAYVLTPDGPAQVLVDTQKLWGAAAIQFFYRYPNAKKYGLSQCACHAGAASFAAAHGFVTTNMSLKTEDSHDDSGDHIEITVNAPNDSFVEGGEEALQEWVGLHYQSHFPSLDSTLRQAYLQRYVEIHHQHL
pBT2436_00481		392687	393256	189	+												MNATQSNLALEVLQGLVDAMNQDEDGDFLLFGSNLPLINQAFAVCGYAPAAVMDKSARNIDILSPGFRREDCPPGESYPDWLNAQLLAAHSEITASLASDQGPRTILVSRPLLEVALANLVSNSPKVAEVHSALYLHLRATRKYEPTYVKTCVPLLDEIWEHLPKDSFAEQRVADAIGGLIEKEPCLQD
pBT2436_00482		393317	393595	92	+												MPAPTIQVTCLSCLHLDKETFDMLAKHGDDNDWLVCAVYQDGMFLYIEDLPDTVPQSLRDIRQWLMTHNRLGWVRLDEQFDTVEGLAIYDQS
pBT2436_00483		393714	394202	162	+						GO:0006355	regulation of transcription, DNA-templated	GO:0003677	DNA binding			MKNKESNSRTAPKVMVRLNSQCHEGLTDLALQHGRSMNAECVMGLISWLDHQKRCALIRNMLISQLDEAAVAVLLATLPVVTEEPGLASDKISTMLRYTPYIRDRIAEQAKSHEVSVHSMLLTALAWWVNVSRQVNALLEAIVDQGGALQAQLLDQPARSAA
pBT2436_00484		394261	394926	221	+												MSSSRSYCPRTQSAALALRRNFVVGPSYAQPIVEINTIPARVIDIAARQKTSGFVWMDYGQEVLQVATYDGNGLVCLGTDISGPKASPESLLVYAESIFPTVRVTSTPAVPVAGIASFYRPDPAFRGPIVPLEVSDDRMDALLLSNKMIFSYENSDHLSSSELVDQTLHLLKTKPEGFGGWEARVAARIQALGDALSFYEGAVRQAVKNDDERAPGTPAAA
pBT2436_00485		394960	395157	65	+										GO:0016021	integral component of membrane	MILRVLAVIAFVLLASGLQFFVVEYGHWAESNIIVGISIAALICAFFAGGLTAFDDQATRKRKEG
pBT2436_00486		395204	396025	273	-												MGNTVFRRLSFLIAACEAEEWLPGLISKLLGQDHANEIEVVLASDDGVDLRTRLPSDPRLVHCPPAFRTGPAAARTRALVAASGSHVVQMDADDDVSDGFVEAVISALKVTPAVALRTVYVRGGEEVKRFQSPTLELGSLLDFYGSVICAAPRNWIRLYPAAIAEDVVASIAFLHRAGGRLPVVDADYRVRLHPHSFCAQNACSFTSAYRSGVVRAGWLAQEVGCPGIEAALIRMYRSRIAMSRAFDAFLLGGGEGDYHDFVQQHQNHPVMPA
pBT2436_00487		396193	396480	95	+												MQQISITLPSELKSSGAVPALECPVQPMDHVIFTPHDKSMLKPTIRGRVMNTLRTSAGNWRCAIVLQGEPFPNGNSVNVYSHEGCFDVVEGHFNG
pBT2436_00488		396473	396772	99	+												MVKRTPAPGSAAELIEQQGIEALRGRPLKDGNTIVYIANTEVDRLQAEEKEDQESGEFLFPAWRKRVYGGESPDAQMVRWVNLNSVLPTQDLIEEDHHG
pBT2436_00489		396765	397151	128	+												MVDRKALHLMARNPRLHAQYVRTGRVPEFKKPESPLITLLESINPRDRLAITAVVIGPALGYSGRRCFQNAAQALNWLKPQYTAASYPSESWRIKRFAQRLGIDDLAECAQVPEGIIKEWNRRHHPGR
pBT2436_00490		397161	397469	102	-												MRYPNSLMTTYFNGCAGGQSEPCVVIFRDEEVVIEYTRKGQPSTYRGHLKDGIYSLRYWPEADGFVGEATLCAPEGNLMDGDWCEQEGGSKDVGTWEIELRR
pBT2436_00491		397569	398420	283	+						GO:0008616;GO:0006400	queuosine biosynthetic process;tRNA modification	GO:0008479	queuine tRNA-ribosyltransferase activity			MQEAAFTPPSWMTPYKEGSRVGYSQAVMAYADYYNLDGSADLEPECEERLPVHRREMVSYASRTGTKQNLAAMREAGWRLLVSPTGVLRTENFRYCLDNGAWTAFQQGRPFDERAFGRAIDLLGEGSDFFILPDIVAGGMRSLEFSLKWKERLSGIPTLTLLAVQDGMEPDDVREYLNPACGIFLGGSTEWKLATANAWGVLARRRNCYYHIGRVNSAKRIHLCAAAGAHSFDGTSATRFSKTLPRLDAALDHAERQVDFFSPQAKPMGETDFDCGWPFKLTR
pBT2436_00492		398507	399016	169	+												MQPIQRDQTQDQSWTPFYSKWRHGGWYVSNLRYPSGACGCVSNNYPDGKWRIVCDRRRTDLGKEGDFIFETRDAAARAEFDLVQNIIAEQALQAALQDGYLTWGGSPVTGPHLPHGLSEASQVEVIFRNGQRHTGSAQAFGWNHSGYNPHAQIVAYRVVDTTAHSHFAG
pBT2436_00493		399035	399316	93	+												MSTQSVNEPYSSIIQQALTKRGHDADDFSRHPQYSAPNYVVRMCTSLTEAVHKAGNQAVTLEQLIRLESTCTGTDYQHKLALRCNRLAQGIGC
pBT2436_00494		399392	400054	220	+			OmpA family protein					GO:0008237	metallopeptidase activity	GO:0009279;GO:0016021	cell outer membrane;integral component of membrane	MNKLLKPFSVLVMLACLAGCATNPMTGEREINRTAVGAVVGTVAGGLIGAAIGDSRAALIGAAIGAGIGGGTGLILDRKHGELEAKLKGTGLTVEKQVDDANTTQALVVSAPADITFSTGSADLQSQSFPSLARLAESLRNQGNLRIEITGHTDNTGPFQNNLRLSYNRAQAVGQFLYAGGIQADRIAIRGVADTMPVAGNETPAGRQANRRVELRISAI
pBT2436_00495		400070	400771	233	-										GO:0016021	integral component of membrane	MKPSTITRRQLLAAFLAAPAALTLSQALGSVPSGRKYDWRVVALNRDRWLDLERPDSGEKASFCYFRGGKGWDVGGYQKACSILRDVKFKSTVRMSPKLLDLLYLIQVWLRINRLPYKILVNSGYRTPQHNSKLEGAAKQSLHIKAMAADIRIPGLSVDNLGKLAQAIGVGGVGFYPTKGFIHVDVGKVRTWRVAESTVLEPEHWIVELIDPSTDAQWLANLAPDWPELEMLA
pBT2436_00496		400922	401488	188	+												MHQLNEAMRKRVAAAMEKSGWQMDPETPAISAVRCWFYSVNIHRGPRVAAMVSQDLYRSVVSGDGIIAELLRQDPKHKPFEQYLGTVAEFDSLPEASQRDLGKRNTVIACLASFARTTQTWGLAPPLNEVPGLHFVAIDWQAKNGAHVLRSGLAIGDAPLTKEDLAEIASIQLGLHLARCPQESPIDF
pBT2436_00497		401550	401789	79	+												MGVLKLESHHMKRLRELQKAHPLWEISITRGTHLRFSRPGCPPVFASYTPSDWRADKDLARKLRLAERSCPTSTIATAA
pBT2436_00498		401800	402246	148	+												MPIYLEGPSYDPRGPDGDGRNRLRIDSIDPQPRCALRPRTFAGLRESMNTAIAQWGSHFDVCSGGGECSACFRFTRRHNIQSPPDALIVRLHPDGSLHYTSDVKAGWNASLTPIAWDDLASLEEGWSLGRVLRDEHSQYIPLNRARPR
pBT2436_00499		402713	403240	175	+												MDKDLRNRFIEQARAVRQTFGDGEDLHADQAGLSPSVRQMLRESMERHEALTALYNELDRVGVGLILKHWSGNQWALVLPDASEPGKFRYQAFGLHGWITHHTCTTLDEVVSDAFCAGFRMVASPDTLDRVASTVEWKKGCERLEFITRHNCGEISYREMLDQFQNIDAKYASAA
pBT2436_00500		403348	403725	125	-												MPEPLSEFHRVNLTCIAQTLLYLGHITGDARSWQREAPLIRRLAVMATLTIAAGCSSHATSETPTSLNGQVSAQPTPLTASQARSLAFDDCNYIVDHLASTHKDSARARALNYCMGVDVAKFGMN
pBT2436_00501		403774	404229	151	+												MQYAQSNLLSFLAHAPVAVTTNLDHGTETPSGHILMNAARPLLGQTTFQGDFLRGRFYATLDPEDSISEVFARENLKLDGKVVFVVDRATATELILDGCRYRSQYMAMEEEERWSILRDRISDLQDMPLAGFMDKLAKVKGSATENQTQAA
pBT2436_00502		404229	404543	104	+												MKRGYLEWPFLKGRPCTNAVCSSLWRSETRSQFLNRIAHPLELHGTFYGLITDSVMVRIVAKEISAAHASTSREQKSEENTPPPTPRREPLRTDPESASHSPLD
pBT2436_00503		404606	404821	71	-												MKWTLVVVTFLQGGYGTPAGVQYPIVSVTPYQSQAECVTVLNAIMDMSGYQSRAKCVPPPAKIPAKEAAVK
pBT2436_00504		404974	405315	113	+												MFHTNQLQALFDQLEALQQFDLEILPADLKAVLVKVNEERQKLITLDQRLMIGVRDTRHSTDYYPVLVPRSRSYGDEDFKGTFDTSADTSEDYTYVVDCAGTKVDIISREGEA
pBT2436_00505		405312	405872	186	+												MKDLPYEEVKTSLTSGESIPAAVVQAFRIALAGLRPHLAAQVYMNLSQAGCMDIEIAAIAGRSLRHVKTLLEFSKAPTGLVEMVANRKASIASAHKAMRVAEATGQDVMAVIQEAAQEEDRQRKPRKDRPVAAAKAVVRTLLKAKVPSQLRAGIAGGAEVVQIRTNDAQRLLNALEQLSPTTKRRA
pBT2436_00506		405890	406294	134	+												MPWISVLIAPAATNTDHYTTRSEALQGLFKDGTQAVVRWYPPDEDECSGRWKTTCSSAWDVTEQITHWRDLFPPSFESMKGFFLEGEQLRCLQSIMQGLYGDGRIVTSDARRDLANRLHQLIGVIQAQTIEIDV
pBT2436_00507		406184	406471	95	-												MFLIHWPHSYWVGPSEVRYVRKHRGGFNAICRSGISDTEAHQRNDGGQAFSLKWSEMPRLHVYLNGLRLDNANQLVKAISQVTTRIRSDNSTIAV
pBT2436_00508		406477	407118	213	+												MPLSASPAPIPSTSADTLRLTAPRLMRQRRWRDDKRFQMRRIVILKNQDGEIVGYRPTIQQGTKEHRRDYYQTFKITPEVSLSEALRAAMDWRDLTEKKLGIDPGSHSAACSSKPIASISLIVSQSPPYRAHWATNQTADGAPKIRVSIGVRNYQDAYEETVLRLAQREGIPPPEQIPLAPPPRRDQYRRMVKAGLQDIPKPLPARSRQKCRP
pBT2436_00509		407199	407531	110	+												MPSMQSLIRIALVMSLTLIAGCDNSIVGAYKATMESEGGQARTVGIAVIQEGNISADGQDVKVSSWSRESGSITALDQEGNRIVRFEILENGDLTQDTPAGKLTFKRFDL
pBT2436_00510		407540	408595	351	+												MKIRNLAGKALGAAFSLGLMFSPATAGASIKVLQSTYPDGTAAPAELYLSGEITTSTKQEMLAALDQIGRKVPMLYLDSAGGDLVAGMELGEAIRRRGINTSIGKSSGNYGKPLPGICYSACVLTFSGGHFRFADQNARIGIHRFYRRTTSTSDLDVGQVVSAAITSYLIRMGVSPLLFEKMAQVGGGKMQLLPISEASGLSLVNNGILSPQWGIEGKQGTVYLKGEQETWNGTGKLIVTCASHNGVKISALYDAGTNNQEILRNARNYTLRVNSQFLPIPHLQSAPKISGDYLTATFTPDSSMIWDMQSAEQLGFGFHPTGSDSFYGFLIDARSERDLIRSFVQHCQSRD
pBT2436_00511		408672	408908	78	+												MLIPYDQLQPETLHNLMADFVSRDGTDGGDDTPEAVKIERVMRALKIGEAVILYDVTYQQCILTLRSEVPAEMLKAWS
pBT2436_00512		409010	409537	175	+			Putative phage-related protein									MSSLALPAPILAGNQRSYSISALWEGTPARTNVDQERQLLNLVLPPWQRPPSWNLDQQVQFIEGIFLGLGTGYYVINGRDYDDQGHDKPMSGWLIDGQQRITAIARFFHGEISIFGGIFFQDLSLADKRRRFNNLIFPCIEMDYTDDEKVLKELYRRLNFSGTPHTEADLELLNA
pBT2436_00513		409667	410785	372	+												MRRLSIPTTFLLTLIASGCTSQVTREGNPFDEPLAREPLQAPAAEPGRILKASPRQVPADLPVAQIRQTADIEPDVQVYPAGAVPTPISSTPNVPVAVTPAPDSGREALAEAEKVATTGDTTAMIELLEQSAFRGNMDALYRLAKVYQNGEGVPANPELAVAYLTTASGLGHVESTRVLAWDYLLGKGVTKDIPYGTALMEKAAETSVRAKREFALLLNNTYQPNLNDPSRAKDLLSQAAAAGDSESARALSMLNSGLSVPRTLGASASLVVQPRTEGDPADVRAESLKQKAYNGDIEAMYRFALGLSLGKYPSIDGQFEAYCWYAVAANHGHAEAAAELSALAGVKTLSERKSPGKLDQCIQETNEAVDQG
pBT2436_00514		410823	411392	189	+										GO:0016021	integral component of membrane	MTLFHEQSRLQHIHSNKDLLMKKSEIGKGRFYSDGKVGLREVLDEGPQYKLYAGVEDEDCLRFRCLNAKSSTDIGQESNSTRTSFAAWAKLEIPADQVHTHLIGLRADKIAGKLTEPQLRFVRSFDNDLTETESVECDREEHRVALSCMKKGIVAEMPDRLDSDDRCFDVKLTALGLAVIANVLSSSNQ
pBT2436_00515		411437	411769	110	-												MTPLTQIKIERGLFKAPATLTEVDRNALAVIQNLGGEITDAGMLGTLVSTKVASARNQRLLGGRLIKRLEGMGLLERRRSDESVSRFALTESGAEQARASKLPITARILA
pBT2436_00516		411920	412246	108	+												MNRNHTPQLSDTVEGVLYGWKHQAGQSPSSSTFARICPGPTFTILSDGKMHKVVDTISTVEATPHDEQDLRDAISAGQVEIYRLVRGAKRKVLMHAATGNPLKSGGEA
pBT2436_00517		412243	412464	73	+												MSKAVQGWYRSRPGIYQHETGARIWSHTAPSKAGNQALQWEVRLSDGSRQSGFKSMSDAMRLAQEFDPEIRRF
pBT2436_00518		412566	412961	131	+	pilG		two-component response regulator			GO:0043107;GO:0000160	type IV pilus-dependent motility;phosphorelay signal transduction system	GO:0000156	phosphorelay response regulator activity	GO:0005622	intracellular	MSNLSPLRVMLVDDSRTIRKTGEVMLAKAGCEVLCVVDGFECLGRALDFKPDLIFIDVLMPRLNGYQTCQLIRSRDSFKSVPVVMLSSKDGLFDIALGKKHGATDYITKPFTQDDLLTAVRKHCPQFEPEV
pBT2436_00519		413037	413492	151	+												MSSNSRLYPYHPISGDRLAGTFEVIPAWVPREIHKTGDTITLEDGSETLVNWNGQELLQINNQLVLVTEGGDTCLKSEAIWSEQDTQHIEVSLPGPASSYPTNNTLMHAYVDLHVAASCALHNLQQGDIEGALKQLQGQLNAILDVDRLTP
pBT2436_00520		413640	413882	80	+										GO:0016021	integral component of membrane	MITESFLRVAFMAMTLFVVACALTTTLMFGEGTTLNPIAWFCIGSLWMAFTLFALLVAWATHLHRAHRKGHPAPDLAPAV
pBT2436_00521		414013	414393	126	+												MSLNQTHNYLCQQGSSNKFYTLMLNSTSGGWVVLSHYGRTGTAGTQRVVKSQSSYFAALEAFEAACKKRLARGYVLVGTATDAPAEKMQLKSEMTAEDQAARQQRLDQLKALPVRAVEIDPMRLWL
pBT2436_00522		414485	414886	133	+												MTNRGSTLNERIDQHLNALRNTPHGHTSGRFLSFVDVPGDSEGNVEGPDHILRILMNDVGNTVGEDFLSNVDSVPLEQFCLMSVIRNEGTGGMLRSLLDSFMSAYANPATSDEAIAILKRLEELKTVPVPASN
pBT2436_00523		414960	415283	107	+										GO:0016021	integral component of membrane	MDLSPASQSTADKHEAMNEIFEWVGTICGITGAALIASNVRLSPWGWWLFLISSLALCSYGLIVGAYGILLLNLCFVLTNLLGIVRVWLPYMRSRGRITTVHSEIHL
pBT2436_00524		415399	416115	238	+												MKNTRSIVRAPQMALDFSFQLPTHVSINSRSPALVRAEEDDQVQAPSKRSAGAELGDMVVDDRVLSQGITTWRSLIDFAIRTGHTELYESEDGRQGLRRPGFRYAPISRLPERAPEYVKDVLTGRLASYLEQKKLQLTSARVAADDTFKAQVVLDSSTFQISIFEGRKLDSTWSFKLMDLPRTPGLKSDDEEAQLAFVAKRIKRIQREGRIAGGDARLISKAVIRAVESILKNIEVSK
pBT2436_00525		416112	416567	151	+												MTTSTVNHQVIQHLLGSGHPDLKYGGVTAGLVAIAAEEVAGQLLDFGFRLHSAFQDGLAVVQNYYEPRSGAYIPDVGLSIGLFECKGSPTLKVMLRVAPPSADMPPGPDGLFDPAIRVRRVWFMPLNDAARPSDLVEYLRKFPGQSLRAAA
pBT2436_00526		416564	416974	136	+								GO:0043565	sequence-specific DNA binding			MSTPSRPLVTPIDLAALREAFRLSQQQVAEILGVHRTTVIDWEKGNQPNWLHLACLGIPTTLVLRSAVSALTAEDLISARGYLNLEQAELACHLGVHVRTVRTWESKTPPTWLPIALIGLSLQLQAPFWHARIATK
pBT2436_00527		417027	417242	71	+												MITLSTPNGPTVQYASTDIAVAMMDFARTHMTGYLVQAIEDPEAKFGMRFEAIQINNELTSTTTTTTITVH
pBT2436_00528		417254	417940	228	+												MTLAKTTSSTFTVDVLGDQKVPGDLIHHALMQFLADFSIKVNEVSTRELGVAETLLSCAEHGSDPTFFGLQVDADRLDETIHTQLERSVTSSLNEGVLSQISWVLTHRGPDAALDILGELEMATNHAVSSFGKAMIREVSLWVMLEDNRPQSLIWSQATIDEYQKAQLATRNDDVDIDSLLTDVILGLVGQTGATICNRTVFERVQWLSQAIGPQAANGVLADLTLLT
pBT2436_00529		417953	418180	75	+												MARITFMTDRVINGKKSYHVTKDGPCVATIYYVDKAALKENGGGLNRPHWVLKHLSGRVDRHPSLAEAKLDAAKI
pBT2436_00530		418293	419213	306	+	rdgC		Recombination-associated protein RdgC			GO:0006310	DNA recombination	GO:0004527	exonuclease activity	GO:0009295;GO:0005737	nucleoid;cytoplasm	MWFKHLLAYSLTQDLQLTAEVLEQALKGKPARPCESQELTTYGFTAPLGKGADAPLVHASQGFFLVAAKKEERILPGSVVNDAVKEKVEEIETAQCRKVYKKERDQLKDEIIQAFLPRAFVRRSTTFAAIAPSLGLILVDTSSAKKAEDLLSTLREVLGSLPVRPVSVKVAPSATLTDWVKTQKAAGDFYVLSDCELRDTNEDGGSVKCKAQDLTSEEIQLHLSAGKLVTQLALAWSDKLSFILDDKMAIKRLRFEDLLQDQAEQDGGEDALAQFDASFTLMMLTFAEFLPALFEALGGIEVPQGV
pBT2436_00531		419259	419504	81	+												MFSPKQFAMNHLGTDELPDTLAMEQVLDLLLAAHTAAGDQRSDLDETRIRDLRKALADIESATKDPVSALVAMRALTNDED
pBT2436_00532		419511	420215	234	+												MTQDVTRNLCARPALEIINKGRTETTTWYQVVQGLKVLFNFAGIDVTEWKKAEPDMLELRLERGDQSSIIWFKPLERGVTDMPVFPVMVGAKFMACKPSATPHDDCEITYFYLPWECTAQDLIDIAFGEVTYPWIESVQNFSAAYDMSAPIERFPRCALVMLMDSSTKGDQRGSVYFKLWHQTENSVELLDLEPTNSPFSAAEQAKQLGHSPTVYRCHSGCIVPFLPTSGFDFL
pBT2436_00533		420212	420658	148	+												MNMRAAIAALLTLSPMAAVAADLLEFKNPISSELRVEAILCKSPESLFLLYEGSTLAMKGGGQNAFQSYFQASATALEKAGECVLEKEPQKVKVTAMATLTNPLKMPAGGKVYGRFNMKGLNRDVYAMSEDLPGLTAYINKAVNTADK
pBT2436_00534		420745	421251	168	+												MKVSALLHRYNDSVERRQSHALQLDTQIRRLESSTRRSGGRLETRLSLARHRRDNLDREHRAAADWKTTVAVPLFNILSKQLGRYYRGTILAGDTADSLRISFRLAPDTDQMIGPRALTITMQPEGAPLRLSIIRAVCDEHGRWHEEHLSSDTRIADMASCMMEKARQ
pBT2436_00535	core	421276	421611	111	-												MLLRNPMRSSLIIWAVLVSGCAAGWIQNPSSTTRNLVEDLKLEGYVCKAKWSAIECRQEKPYEKKAPKICTSEKGCVEQPGELITNVYSIEQDAYGIPAVRQWVEAEPAPN
pBT2436_00536	core	421598	421774	58	-	csrA		Carbon storage regulator	2.7.2.4		GO:0006109;GO:0006402	regulation of carbohydrate metabolic process;mRNA catabolic process	GO:0004072;GO:0003723	aspartate kinase activity;RNA binding			MLILTRTVGETINIGDDITVTVVANNQGHIRLGINAPKDVPVHREEIYQRIQEENVAP
pBT2436_00537	core	421932	422366	144	+												MKQVSPHKRLILIVSFAASIAATIGAIQYSHTTPGAMPATTSTESSDEIVKASIQEDFLKAPAKFDLTTAAKRLSDVTIEEGYHICSPKDEITADQYIDISRMLDTQRSHAVEFKKAVDLALSAPDGVSDCTFRVLTLIDRATP
pBT2436_00538	core	422414	422773	119	-	mvaT		transcriptional regulator MvaT, P16 subunit			GO:0006355	regulation of transcription, DNA-templated	GO:0003677	DNA binding	GO:0005622	intracellular	MVSKVQQVAAIEAQIQELQKQREEIINSPGYQSEAEFNGKLNELLGSYGKGLKDVIAILDPDRRVPEKVDRKGTRRARTLKRFKNPHTGEVVETKGGNHKTLKEWKEKWGADTVKGWAQ
* ID correspond to the Prokka-based annotation performed in this work

## Sheet: pBT2436_InsertionSequences
Start	End	Match	Match_Accession ^	Match_IS_Family	E-value	Features in region *	Origin	Host
187019	189839	Tn5393	M96392	Tn3	0	APH(6)-Id;APH(3")-Ib;tnpR_1;tnpA_1*	Erwinia amylovora	Erwinia amylovora plasmid pEa34;Uncultured bacterium clone TRE-1611 plasmid pTRE-1611;Corynebacterium sp. JZ16 plasmid pCRULAC2
189840	190718	IS6100	X53635	IS6	0	tnpA_2	Mycobacterium fortuitum	Pseudomonas aeruginosa;Xanthomonas campestris pv. vesicatoria BV5-4a;Mycobacterium smegmatis mc2155;Mycobacterium fortuitum FC1;Arthrobacter sp. KI72 plasmid pOAD2; Pseudomonas sp. NK87 plasmid pNAD2
190719	191393	TnAs3	CP000645	Tn3	0	sul1_1*	Aeromonas salmonicida	Aeromonas salmonicida subsp. salmonicida A449 plasmid 4
196041	197651	TnAs3	CP000645	Tn3	0	tnpA_3*	Aeromonas salmonicida	Aeromonas salmonicida subsp. salmonicida A449 plasmid 4
199530	201151	TnAs3	CP000645	Tn3	0	tnpA_4*	Aeromonas salmonicida	Aeromonas salmonicida subsp. salmonicida A449 plasmid 4
201895	202152	TnAs3	CP000645	Tn3	0	groL*	Aeromonas salmonicida	Aeromonas salmonicida subsp. salmonicida A449 plasmid 4
202153	203032	IS6100	X53635	IS6	0	tnpA_5	Mycobacterium fortuitum	Pseudomonas aeruginosa; Xanthomonas campestris pv. vesicatoria BV5-4a; Mycobacterium smegmatis mc2155; Mycobacterium fortuitum FC1; Arthrobacter sp. KI72 plasmid pOAD2; Pseudomonas sp. NK87 plasmid pNAD2
203219	206109	TnAs3	CP000645	Tn3	0	00219*;00220*;sul1_2;emrE;aadA*	Aeromonas salmonicida	Aeromonas salmonicida subsp. salmonicida A449 plasmid 4
210931	212259	IS10A	AF078527	IS4	0	tnp_D	Pseudomonas aeruginosa	Pseudomonas aeruginosa JES
212260	213590	TnAs3	CP000645	Tn3	0	xerD	Aeromonas salmonicida	Aeromonas salmonicida subsp. salmonicida A449 plasmid 4
213616	217308	ISPa40	NA	Tn3	0	tnpR_2;tnpA_6	Pseudomonas aeruginosa	Pseudomonas aeruginosa DK2
223274	224651	TnAs2	CP022426	Tn3	3e-128	merA*	Aeromonas salmonicida	Aeromonas salmonicida; Aeromonas salmonicida subsp. pectinolytica 34mel
225438	226335	TnAs3	CP000645	Tn3	0	merP*;merT;merR*	Aeromonas salmonicida	Aeromonas salmonicida subsp. salmonicida A449 plasmid 4
NOTES: Insertion sequence (IS) regions reported in the table were identitified in the pBT2436 RR1 through BLASTn searches (https://www-is.biotoul.fr/blast.php) against the ISfinder database (https://www-is.biotoul.fr/index.php). Not recognizable IS were found in the RR2.
^ NA: Not available
* The feature is not completely covered by the transposon region

## Sheet: pBT2101
ID*	Pangenome_component	Start	End	Protein_size	Strand	Gene	Alias_gene_name	Product	Ec_number	Notes	GO_ID:Biological_process	GO_Description:Biological_process	GO_ID:Molecular_function	GO_Description:Molecular_function	GO_ID:Cellular_component	GO_Description:Cellular_component	Protein_sequence
pBT2101_00001	core	1	1188	395	+	repA		Replication protein RepA									MDVIESQNDLLTGLDCNSQSLSRKETGVVARLNSIRSKATGKRIQEPAASSTLPLFSAYQITLDDNDLGNLVSIYDALPRFAWSGKTVRSVAEMTIVKEGTINGEPFRVILKAVPMQKRLKVDGKLSKQVEDVGVFPGAREEFVEEALRKFSTQGNAKFNEAECSVQFTLYELQKELQSQKHTYTYAELREALEILSEAPLTIQTRTADGEVIDIKSTYLPFLAIRSRNKRSSAYVQPSPDDDPESSVLCKAVLHPLISRSIANGDYRLYQYTTSMGLTNGIARVLYRMLSFKWRNASPSHPYTFSLVDFLSNTARGLSNRMPEDFRAMNIALEQLVKEKAIQRYEHTKIAKSKGKGAKDYTYKLWPTNEFVSTIIKGHQAEARREIQLMAKRAR
pBT2101_00002	core	1335	2030	231	+												MSAAPSPAQTIASARECGALAPLNRKKIRAQFGLVDEVTADHVRRATALLIERIQDYYTVVQYTGPGYVYGRVDSEWPSALYATPQFNSMEGEWSHKEMSPTHPTCTSERLFNEAGWLCLDTACRVAVYEMCLEVPEAKMVLEQARYAILSMCNDRALSETDWRSSRRRIGTRGIRKLLERLGSVLHLVNIGIGSVRPVVMAPGSTLAGLKHITDWSMGSEPGRMTGHVSW
pBT2101_00003		2038	2418	126	-												MDGSFVRTVGQAAGPDPDHGRSLGAGGGRDTGHGPDRGRSRGVRRGLVAGRGQNHGRSLRVRRWPGAGPGQYRGVNLSVSRGWPVRLTKHQSWTKPQCSMSPEVMVDQNQEWEKGGIMFQTSIGMH
pBT2101_00004	core	3151	3549	132	+												MPNNSQNSLTSRAKTWLSAPRTLEEIQDAHLRLVKKTQKDKSIDPQDGRTALEALIEGYVDAGGEMFDLYQAPEEHQGAQTDKAAVTTASVIDLSPLCPDVQPTPPLTMEEKAKAIQNIRAMLARPSQVSPQ
pBT2101_00005	core	3546	3878	110	+												MNALGQAQQWLQSEMPSPDEIRQSIDNLCHQLAGCQSLEGQKDLHAAIQLLMKQFGESPPEVSLPDVPAPTAQLDIGNLIPNEDGEEASLTPEERRARFNALKDELARPF
pBT2101_00006	core	3875	4153	92	-												MSTPQEMAWLTTISVPTVQAGEKYVRLTGLPDNRRKDAWKTITSNHPGLADLLRSPELKEVVAFFDADIYVDAEVVPALPAEPLKGRKQAVP
pBT2101_00007	core	4342	4977	211	+												MRIITLVPLAALAVALSGCANKELQETSYSYESKAHSGTVQVVERTDGPSDQCPKFWRDGEPYQPTGLKQMTGFRLKVNLHSGSDSSHGQDLDFVLPSNNGHQVVMKDFQKERSWLLGVDTNGLVKTGELFHYPEGFFIRAASPQISDNTISFCLGVDRMYVPQADLNSSTNPLIRLDRLNIRFAGESGEVVRYDFGTVDPIRVTVSAEAL
pBT2101_00008	core	4974	5336	120	+												MTQLAAATKSVLQFEGKALACPFSKLTANELLEYILGYYESLHPSFIRIEYPVGKEEFLYNILKDGYGLAPITSWGPAQVEVLVVSAEDLKATPKDQLDHDSFMEQAAWRLITRTFAEKL
pBT2101_00009	core	5345	5809	154	+												MIKRLLPLLLVIAGSAEASQAQVSVIVGTNEPEVFIVPFDGQAHELDIRDSHRYHAAFVDPATKREICRDGEYKTGLVLKLRSLPIEGTEQPIEVLGMVSALSAINDGAKLKCGTNQEVKLTNTALSDTVRLQPNKTKPMVIDGKWTVLLKMQR
pBT2101_00010	core	5831	6607	258	+												MTWSYLRRDFLPPLAICTFCRRPLHSEKGIVITDEVGTEAFAGPSCAKKHLGQPEERLLDVSRLALLVVADEPAQHNESAPTPASPAPEIGAGSSPTSSPQRPPLPPIDEVVQYVRLRCEAMNGFKFAVSKVLKLAHDEYKQSGEIEDDLRKQIGGAMRNAAANKSVLSPINVKRCIGLNHWLVEAVQHTNKDRREFLEQMQTHLHRFWMLTPKQMAAINRWGEHIRKRIDDFPLLDEEAFSGVTLPEFMQRNPSSRR
pBT2101_00011	core	6755	8587	610	+	spo0C	parBII	Chromosome-partitioning protein Spo0J					GO:0016740;GO:0003677	transferase activity;DNA binding			MTAVIQHIPTQDAASAEQADMQHVAVARIRRNPTVDPRKGRNTALYSQIKESIRQHGVQQPIIIRPVDEPEFDYEVVAGNTRWQASVDLELLTIPAIIRDLTEAQARIIAAIENMQRADLTPIEEAQHAVVVLADCGNDHAEVMKLLGWSRTRLDSRIMLSRACPEVRDALLQGQIKIGHAELLCRLVESEQAPILAKIIDQNLTVKDTQDRLFTIARDISSARFDTKDCASCRHNSAAYVDLFDTSVAGAKCQNATCWNQKTSQLIEVKLIEARDEFGVVHTDLTLPKDGYVQLEAKGPNGVGDSQITACLSCSNYGAVVSTTAGHEGTVAGGYCFDRNCNKDMREAYKAALAEAAGQQNTHEPANNRSTEPLSKTASATTPASKQAAGKSKDKPAQP…
pBT2101_00012	core	8621	9115	164	+			PRTRC system protein E									MNTFFTAISQALTDSNKRINIDVSGLEGGRVKVVLSANIGPTPAKASEAEIKLRAAIAKPMMLSGTPEEVETALFERVRSHAEVVNHGMSALDEIRKLSEAAVQAAKPAPSAPTAAKGNSAAAEDDSDDSDLESGSEPATKPSTSPAPSQAAAPAPFANLAERF
pBT2101_00013	core	9127	9339	70	+			PRTRC system protein C									MSIAIVTLDRVFRYAGRDLDDPDPSMEPSDVLKHYSRQFPRLVGAKIVEPISEGDRYVYEFREASFGDKG
pBT2101_00014	core	9296	9505	69	+												MSMNSVKPASETRVKDALSTLMAWADGDSSARSVPTNPDHDLSNEQLRRLWALLNSPASPGTINSQVPR
pBT2101_00015	core	9445	10821	458	+			PRTRC system protein F									MGALELSSFSRNYQFPSSALSPLALPQVTTAMREAHSRAFGEYSHLVDRKSHAAFCLDAHEGGLISDKELDWLNAYPNDYGLHLVTNEVIGAIESRIGFSKVGLIPGVKRRTKLIGTPAYELQPAAQTTLACIEAGLFTAESVEDLVALGPNCAYHLIQKVEQSLVDLATADCPDVKDWLYLGVQGAKFIISAKYFNRYELTLPAEDCEEFREVAVFLFKALDAMSTYLVHFHTPSSFMGVYSYDNHGLADAYGAIKERIQNSSPEELTAYLLETPEDQFPFEAWPMGIEGDDRDEDYIEGVAYQLKELDNLTRRTHFTLTHEQDSNHPVEIQELIEQVQDSINAGSPFKPVLEVIKEAFELCHRYAVEGSRAISEHDLQGSAEEGVGVFETLVVTIHG…
pBT2101_00016	core	10831	11523	230	+			PRTRC system protein B									MLSEKVECRAMLIHRHVETHRLDITSHEVLPLEGGKTFTLGAGRAFSSLDKEVLIDLLREEEPSIEFLPENLLVRGRNKLVWYTAPQVLEIPFRGEIIKAPIPGLIYLAGGVLRCYAYKGKSRPTPETELHFAPLGNTYNNGTFCSGNVNLPREILIENIPIWQRFVLESTNTHGGGVIPLKGIKDFNELVQFYRDLSAKQAKKFPDRCLKLSEVKGKPLTLKAAINGEG
pBT2101_00017	core	11527	12348	273	+			PRTRC system ThiF family protein					GO:0008641	small protein activating enzyme activity			MGAVQNLIPESISFKTPDSWLSSAPRIVVIGAGGNGSEVVDCLAQFHHAMISLGHKHGLHVTIIDDSVVREPNLVRQRFWPCDLGQYKAISLANRYNLLLGMKWEGLPYRFPSRATDDAIGNADLIISAVDLPSARVAIGACEAVKHNCMWLDLGNGHRHGQVVFGGINKVMRDRFPNVLDAYPEIPLLEDDHTKSCSAAESIRTQDCLVNRAVTTAGMGIVWELLRTGETSKHWLVLNLGTGEQMSYPFPPPAPKQPKATGKKGKVSKLRKV
pBT2101_00018	core	12335	12661	108	-												MLNGGGSIALVCLDGRVHIASVQADVLAVNSVAICGDELEGSPEIAYVDTGDLPHLHTFTICPRCTTAYLRSGYRERVLAALPDQPADVSPQAALEAMYVSHNQLTLF
pBT2101_00019	core	12817	14229	470	+	sbcB		Exodeoxyribonuclease I	3.1.11.1		GO:0006281	DNA repair	GO:0003676;GO:0008852	nucleic acid binding;exodeoxyribonuclease I activity			MPTIHFYDTVTAGRSPTEGQVIRFDSAVYPARGSVDLSTTNIKLRDDVYLDPDVVMNSDLALLAFDQGCSEVEWARRVFADFTRPNTLHIAFGSTTRHDPFIRASFYRNLLPYPCLGVPDTAHFLDLDVLLRAILLIRPGECPWDVETLTGGAAGLYQFLMWDAGLGTENRALRVKEVLSKISEASPKLLHHAVTVSSPSQIKALLGLDGGEVWDLRSVKPVVMVHPSLPDNRGAILAMPVAADVSYPDLICMVDLEADLSSLCSDSTESLQHLSRANKGDRSAPLFHISMSRIPFVAPLSAIRPDDAKRLGINVSAVKANIQRLTSAKHLVGRLRDEPVLQLNAQPADVDHRMWAGDFPSTDLDLMRQLHSSGFNSWHDLLLTGTDRRLRDLGNRMLG…
pBT2101_00020	core	14216	14968	250	+												MMDFETPPVFDPYEHRPFQGYMCSEGRQVETYLSLMHFIEAEKFRGLDEGYRRYILSIEDRDDFILETAGITQGVRRPDWDEIKAPMVRAGLWMQLVQHKDAMVPLITHPGCECPVGLVNEAIQEIYERLHSGDPLRKVLLAGDDSPNALRSSSFDEVLDHIFNVRQPDEVIVSADGGVSMRSAAYAARRYIPLRFLPRVQSAGEFAKNAISQATHVFLLGTNGQASFAQAAYDLACETGLVAHQVELPA
pBT2101_00021	core	14965	15954	329	+												MKAWNLGVILFPILMGGCAVEQPRWVTDRPAAYCYKTADKVCLADLISAHLQKAPGGTIRDDAMWRAAAAVRIAGAQFPETLKSLQSSVEAFSCTAKRFYWDEASAAVQEAQQGRFRNALSAAQQIDGKDARTYALSLIVQISSEAKDDKALGKALDVLSKDDERAYMDALLLRLQVLLAQGDLERSSALQNHLLAFFAKDPETGVEPATEMAITYLSQGLKLDARDFLVRAADGIPGVRSADNLKLFNLVGQVIDGYRPIPDDFYQFSSDSARLRAYLVVARYYRNTGNRAMVTSMLVDASRFTQKASFKANRTEVASRLADFLRDSH
pBT2101_00022	core	16125	17231	368	+	dnaN		DNA polymerase III subunit beta	2.7.7.7		GO:0006260	DNA replication	GO:0008408;GO:0003677;GO:0003887	3'-5' exonuclease activity;DNA binding;DNA-directed DNA polymerase activity	GO:0005737;GO:0009360	cytoplasm;DNA polymerase III complex	MKFTVQAAPLAAILKQCGRVASKKAGDINGNFLIDVQDGHLNVTANNGHQQMSLHLQDPSLIVREAGSVCISASKFEQIVSSLPVDRDVTVSVGEEKATVTCGRSRFSIATLPASSFPKALHSDGQVQTALTIESHALRDGIRGIAFCVARNDVRQYLNGMLFEASEGKLTLVGTDGHRMGMVELQIEKSSSMKFILPVACLEDVASFASHGYVTITHSGNLVSFTAVNGTMTSRLVDGAFPNYCALIERAETGQLINLNRDAITSAVARVSLLSDGKSQAVRLKFCQQTVEVVSVSNDALSEAEDLLPCDFDAAPFDVGFNSRYAQEAFKAVSSTDLQLFYSGPASGTLIKAKDCPHQKFVLMPVRL
pBT2101_00023	core	17256	18824	522	+	rpoD		RNA polymerase sigma factor RpoD			GO:0006352	DNA-templated transcription, initiation	GO:0003677;GO:0003700;GO:0016987	DNA binding;transcription factor activity, sequence-specific DNA binding;sigma factor activity			MSHTDRSNLTEGTNTKLDCRIVNQEARKGFLLPNSLPALPSLEGPKALLSLSQEQSLGYRIILGQLSLLKAISSDTSILQGLVTDIWNSIGENDSVDKAAALIFQDGAWVRAGSIPDSEFASILRKKLNTIQTLIAELKAFALPGFEDNLFVAAVRDEIQKKVLEILPYDLILNRAAGEFRTKCKELSSLCKGLVKYISEEVRLPRSKVARIINGKWTSPKLMPGLMLSGGYELKLYPQRELRRLRQEIVEKQRDILSAASTADMPAEQLLAALEGFNSAERVVHETVGFFANANMRLVDQIVSGYRFATDLEQVRSAAQLGLVRSIYRYAPEMGFKFSTLGMTWIRQTILRDLTQQELIRLPEGSHGALSKLTAALKEQPNASKKHLSKVCGLSMDDV…
pBT2101_00024		18821	19174	117	+												MSNLSLPLYGAEIEAFGVLGTFIGADLMDDGDLHFTLKMPESNVRLAHSYAVAEDQFCLVVGASLIQVSKKNCVWRSSPGFDVTDDEGFIAFRVDRHVRAAVTVMKFQRAISRLNRI
pBT2101_00025	core	19141	19602	153	-												MESQILGVIGSVLLLGAIAALWIGRLNSAAGKASAGEEAHSSNHHLDETLPAKPKINMVPHVSATPVQASPTEPERVIEMAKAEVHVEEPVLVTRPEVDCDDAAMNLQLADQLLVVGDFEGVAEYAKLVLEMDTASVRQRDRAQILLRREMAR
pBT2101_00026	core	19721	20266	181	+												MRDNDDSFQTIEVPVNLNGTVKVRVPSHCHPEEVEKLALEQFKARLNQPVTFGESGYCSYEFRGEAWSTRGQARVGNLEFEVRHDMALNVSGAMVALAPAAGQFGADRLRARLTAYVSREAVYITGRKPGTDLEHVMVMVDIQDGEPTVNVMSPDGDDQFDADGSMPMVSVGFPGMCWNLN
pBT2101_00027	core	20416	21312	298	+												MSASIATLLFIDPITLEYKIFGPCCHFCPDHLIVSHYQPVALVEVIKGGGDTVLGQPIGGPLSVGTDNNDYTSMAVRIWQLPDWAIDIAMGYQSCKLCGVDAARTTNFSLTSKFDMCGAVANPIVSKGVSAFNSALPNCFPKLLYSTEFDPTWNTGCRDIAAAEAIAGVICNPLTGSFSIPGMEICIGQWGGLYPRQMASHNDNAAIAAGIAAYRAIHLSGFTIGTFPFSAALSVGKLQQTQPWPTVGFKAGSALLDTAMRLYPVSLEELYAFVWWTPVVCCKEYEEIMGVCSPTICG
pBT2101_00028	core	21375	21677	100	+												MDSFQITTSPLLRQFATRLDPQTIQVTTKLGVATIIRADFDPVSFPADEDLQEDFLRDLINRANPGALELLNQSLGKCLGDQAKAIRQVLGSGTYETGRN
pBT2101_00029		21715	22752	345	+	recA		Protein RecA			GO:0006310;GO:0010212;GO:0042148;GO:0000730;GO:0006281;GO:0006312;GO:0009432	DNA recombination;response to ionizing radiation;strand invasion;DNA recombinase assembly;DNA repair;mitotic recombination;SOS response	GO:0003684;GO:0000400;GO:0003697;GO:0005524;GO:0003690;GO:0008094	damaged DNA binding;four-way junction DNA binding;single-stranded DNA binding;ATP binding;double-stranded DNA binding;DNA-dependent ATPase activity	GO:0005737	cytoplasm	MNEQRNKALQAALGQIEKQFGKGAVMRMGDHERQTIPAIPTGSMGLDIALGIGGLPKGRIVEIYGPESSGKTTLTLSVIAEAQRQGATCAFVDAEHALDPDYAGKLGVNVDDLLVSQPDTGEQALEITDMLVRSNAVDVIIVDSVAALVPKAEIEGEMGDAHVGLQARLMSQALRKITGNIKNANCLVIFINQIRMKIGVMFGNPETTTGGNALKFYASVRLDIRRTGSVKDGDEQIGNETRVKVVKNKVSPPFRQAEFQILYGKGINKLGEIVDLGVAGGLIEKSGAWYSYAGQKIGQGKANACQYLQENPAVSDEIEAKLRSQKITGVAVITDSPGDDDQEVA
pBT2101_00030	core	22798	23730	310	-	cheB1		Chemotaxis response regulator protein-glutamate methylesterase of group 1 operon	3.1.1.61		GO:0006935	chemotaxis	GO:0008168;GO:0000156;GO:0008984	methyltransferase activity;phosphorelay response regulator activity;protein-glutamate methylesterase activity	GO:0005737	cytoplasm	MRVGIISTSNVQVALIQEVLSPVVGELTVYDMSHVENGDLSATGVHALIVDFSDEAILNSEDVLEMLGRDEPVCVLNERELYSMSAAERQAWCNKLVDELKRSIPDLAESLDARKAEIESRNANDTWVIGCSSGGPQAIRDFLGELPTLPVSIFLVQHLTEAAFNTYVQRVRECTSRWEVVAAEHGAKLKAGTIFVVPRDTTVEVRSGVIQLRPVKPNTYSPSINSVIRSVFSSIAGKLGVIILTGMGDDGASGIRDLKGKAKIVMAQDAESSQARSMPDAARETGAVSFSGKPAELARHMYRMYGIGNH
pBT2101_00031	core	23727	29492	1921	-	cheA		Signal transduction histidine kinase CheA			GO:0006935;GO:0000160;GO:0016310	chemotaxis;phosphorelay signal transduction system;phosphorylation	GO:0004871;GO:0016772	signal transducer activity;transferase activity, transferring phosphorus-containing groups	GO:0005622	intracellular	MPKNVHAAHLSWIRPPIIKSVEIAKASIDTYFKKHADLQNPPQGAQAEWFANQKKAMADAFRNISEHVELIHSALTVCDSPGGSALSVEMRVVCTSVQEKLLEEEKVAPAILAMMSGMIMLPNYLKMVIDGAPDAPGILSRQINEIREVRGVPLLVEDSLPPSMLSFEFVDPPRKIHNVDDARQQEVFSTSSRRFQTAFSSYIGTQNKGALADMRQVLRELQEVSHKPEVGDFWWVGECLLEALAIGGLRSGGNTVSQVRMLSVAVQKIGLGGEEAALEVLGIDRFKSLLYVLSLSSKSTPSIEAALRVFNVGKSVDTDSLAKLQSKLESTEATTIADVVLELKPLLDAAMVSLGRALGARSDDIFSVQLSAYSAAMRSVANVFYMVGEDELAGVANKS…
pBT2101_00032	core	29495	30286	263	-	cheR		Chemotaxis protein methyltransferase CheR					GO:0008757	S-adenosylmethionine-dependent methyltransferase activity			MNTVDDLILDEGMANSWMKIIEERFAIEIDEHRRVAFARALTSFACETGETLESLFKLFVSGRLEEAQRFQILHLATNHETRFFRYPPSLSAIRDACADIRRPPRVLSVGCSTGEEPYSIACTLLRAGHAAFHVHGTDVSLPCIDKARQGIYRGHPEIRLDVAAPQGQHEVRFHAWIRDMVTFEQHNILAERPVNFTAPDVIITQNMLIYYRVETRHLILQKLAAMLPIGGYLLTGPAEDGNWNPLGLKRLPNHLLNLFVRVA
pBT2101_00033	core	30283	32292	669	-	cheZ		Chemotaxis protein CheZ					GO:0004871	signal transducer activity	GO:0016020	membrane	MSNNFSFVPLTAVLLIATGSAAAWTGYSFLKDTRADSFYVAETYELKSAAMQTIYLADKAAADGAYASQLVEAESQVERALMHLRNGDPIKGIPGAPESVLRSLESLSASWDGIAPSIAKLISGQSGTEAFSRAAKEAKTAVVKVIESGRSAEALLSKLNATSQQKSQLAQALTELEADVAGVTATTVVDATGLQGAEAGVSKYLGALTAFGNSLPRDKAMMDELIKSYRSAQSAQSLISQASGLSSNSAQNLPHAKEIWQARDKIASSTDTLIASVKALPDARAINPTLVAVLGGLTIGLAILSVLLVARVSASRAQAVETRGSTIEGSQRERSKELSLLLTEIERVGRGELDLTLTDDRDSTKEIAKLLNQVFARFHEIFTETSQTVMGLAAATEQT…
pBT2101_00034	core	32304	32792	162	-	cheW		Chemotaxis protein CheW			GO:0006935	chemotaxis	GO:0004871	signal transducer activity			MSSDISSGRYKCIGYRIGDTYCLSPSLAVNAITQVPVNPTQVPGTKPWLLGATKLDGDIIPFVNIARFLSIPQTMSRAEHSNPVALIVRGGADVGDVGVIVDQVVGFIPSGNLTDAPNANLKIPPGLGACLVGVVTGDARTWAVIDIQALIADPKMQTIDLT
pBT2101_00035	core	32782	33168	128	-	cheY		Chemotaxis protein CheY			GO:0000160	phosphorelay signal transduction system			GO:0005622	intracellular	MSNIRSVCIVDDSPGMRKMGAGFLQKADIEVHLAKDGYEALRVIREARPDACFIDIEMPNLDGLKLASILRASTQFKHLPIAMLSSASSPFDIQKGLLAGADLYLTKPFTGDKIAKALIDMEAIIDEQ
pBT2101_00036	core	33310	33951	213	+												MRKSNHRAAFASDPKFLERIARQLQSEPTSTLPSPADIKPSKAVQRLEKVQTANMDGRKDRISLESTSRVLTICFPGAKLVSLNTMLRVHDAKATRLKNTWLKRVEALRYTYKAVLEEWIAIATYPLLVEEVYITGESSLLDPESVTAACKPVIDALVSNGFLPDDDPSHIAHPLPYTSRGESPGLVICLRPAGRPWGLIEDATIQVASSLGR
pBT2101_00037	core	34013	34873	286	+	parB_1		putative chromosome-partitioning protein ParB					GO:0003677	DNA binding			MYQSETGINPTESHCLGINLVPVEHRDVDVDLMQPGIWQTRRNFTLAELEELGDSMVKAGGNVTPVVLCPRAQGGYFIISGERRWRAAQLKMIPRLHCRIGHYTDNQARFISAVENVLRVQLNPIEEAQAYADIQETGLSHEQIGKELGKSRSHVSNYLRLLTLDITAKDFLIHGKLTATQARPLCSLDSKGIQREVATKAVRLGWSVKRIEDEVAKHLNKPKPKVNLPKQDADIARLTRLVSDHTGYPCVIQKTPSGNWQMGFLMTGDDQFAGLLERLGIKVDEC
pBT2101_00038	core	34993	36435	480	+												MLNRPFPVPTLLAIALTAVLAGCTSTHEPVELASIEPQSQYDQRIQDGLGSQKYTESQILYMRRLNEFKDQIDSLEKQKQALEASLSTTAYEQDLGSGKAPSTESSRIEEFQAATQASQARVAEENSKAAIRQSIIENDRDRALLEAENRAMAEIEQLKAADAAKQADLAKLKAQLAEQKAESSRTLEKQRFAMAVANADAERRAANAVVEINNQISELKGQLSQLETKLAAAQKEHERLADLSRQLQTPVAVTAAITDQPSPEIRSLTESRIAEIKARLAREKTEITAKARTEVAALTAGAEIKKATVVAPVVTGRAVYAGSYGEKPTTYAKVDDKPVKQDAKPLAIASKQAPVVTVAKFEPKISPVVIQRGSDAGSAVLAGGPVTSSVQSPAPIVVS…
pBT2101_00039	core	36610	37509	299	+	parA		Partitioning protein ParA									MAAIPFKKRKLLADVHAVTNQKGGVGKTTIDFHWLVYLVEQGYRVLGIDLDSQGNFSSRLAPDSRNGGLRSAHLFKEELPDLKPLQTALGADLIYALNKDDELSSVEQIGLSAVGPFAKHIQKLAEDYDYIVIDTPPTNGVRMIAASVVSDHIFVPVELAAFAVDGVISLIETFDMVGPLFGTQITPTGIICNKYNTRVNAHRESLEDLRKVVGPKILQNSLSIRGAIDTALRQCKPVWSMRTNGAERETGVEMIRLMEEMAHRAGVEITPVVIAPKVPRKKKPVKKKSQSRAKKVGAI
pBT2101_00040	core	37509	38708	399	+	korB		Transcriptional repressor protein KorB					GO:0003677	DNA binding			MAKTLDLGSLTRLNDLMDLGRAAQENQIILLSVDQIEVKPQVRKDFKEIEELAASYDDEGQQTPIIVGPMNPETQKYPLKKGGRRYAAAVLRPGFKLKAIVDGKKRTPAKEILSQLIENEQRQNLNPYEVGQALAEAKAEAKAAGEPLSNQDLATYMGKSETYISIHLGLADLPEELVDLIKGGVTSDSEVLREMKQLKNLQPETFTAFIERAKAEGSISRQQVRDAVRAAKGKTVPTKAPPAQEPQTEQQAGKVGHPSQDGVGKGGNSSQANPPSQTDQSPVSHAKPEGQSKAQGQGETNTPAAVTTPSQEQGPAAAPNSSSKKNGKGYIPITAERQVIGIKVALDSAVASGYLMNDRVSEDPSKAWCMLMIGGSQQPKQIKVDQIDIVSVAAMETDG
pBT2101_00041	core	38926	39207	93	-												MMRPRGHTPNTKPSECHHNAATSSAKLANGRVHTKTQNRRVKSFTNSRDTDLLKNVKQVDHDDQDAMQLEHRKTMNQVKSTRFTLKRDDQNGD
pBT2101_00042	core	39800	41038	412	+			phage-associated DNA primase	2.7.7.-								MDRQDDNRPKLSEEVLELVKSNGGWLNVIPRLTSSFDAALKNHGHLVDCPFPHRHRNGGGKSDFRFSNKPGYEDRAICSCLQDGGRDPVELLILDGVGRNFTDVMFKVRDALTSGKSYTRKVTPVVVNSRAGISPEDEQKRKAKHIKTAQGLISLTHPDALPGRLYFQHRGIPLNSNLGDVKFHPALEYYETRKKDGQVVKELIGRFPAIVSAFRSRTGRVVNFHKIYLTPDGHKLEGVSKVKKIDSPLSGFKGASIRVANVEGCRTLHVTEGVEKGWAIHLATGESVRVAHACTTLATLFVDRAEFDRVVIWSDNDPYNEARGKYGDGQTFAWKLFIELMRKGFEVAFMLPDVIHTPGAKGQDWEDIIVVEKVFGQPLPQRFHLLRAKACEGGIFMGF…
pBT2101_00043	core	41508	41648	46	+												MTGQVELLEAPSLWQQPEGEQLEIAQGRFFRGEDDQPEKESEVVDF
pBT2101_00044	core	41720	42670	316	+												MTSFVNPHYIFNPLPDEVDITLSPTQIMKSMVCTRLLGYYRARVKPEATPLNLLFGSALHWVIEGFVKGYIPEEEMATQFINKFEGLSDGKLISMAKSKSRETAEVLGKQLAAGFPSYFRNLGLKPLIIEGQFKLKIAERTFITLVIDFVGECTKPIFNPKGEMLADVGDVVILDWKTAAQPEGELFSRYGYQLTYYWLAVKLACQQLGIREPKLCGYASGQKPNITKPDSKSVVNAIWHPVHWVKRTAADIEEAVEYARVVAKRLRAGEFFRAPHMAYDSPCDSHSKRCDMAGLCLEGCLSGYSVKAGLTLADLI
pBT2101_00045	core	42733	43230	165	+												MRESYRMERYAQRAVRIRRDKEAEDLASRKIGDFLMRNYLAEGALLAEEFGRVSYHERLQLIANSSELIMSSDGEEGINVVWGSNKQVLTHRLLSPRIRSDFHGAHYLGSWSRSMPKWKHNELRDEIKAKLEARVKDRVELRKQGMLDFSLETDDMPPLFLQPEG
pBT2101_00046	core	43325	43570	81	+										GO:0016021	integral component of membrane	MSYIKNLMVVIIASIMGASASSLFVGWSTNELRIVFVVSILMTALITLNSTAQGRKKRPKMKPTRTVKRKSRRAKKRARSP
pBT2101_00047	core	43622	43744	40	+												MSFSVTLGILFLAFAIYWGCDYVERRRAGGGVGGTRSSTP
pBT2101_00048	core	43850	44146	98	+												MKTKKSKFVSNLKLSVGFALYVGCGGDIPAPKAIVPMMYWSVIIADYVLRTTNIIRKLLKPILLHTPLGMAFLATRFALDLALAACHAEMKHIGKPAR
pBT2101_00049	core	44193	44366	57	+												MKAFQQGKEAYRSGNSNQPNPYPSMSQEGRAWAMGWLVAKEPGNWDDIASLYDDQPG
pBT2101_00050	core	44447	44884	145	+												MQQRQYSDNELFGIIQEVYFGATSWEQGRQAALRGRTLSDNPETPDTISHDEWKKGFVHGAVYDVPQSELIEEIVMVGILPVIEVQVLPARSFWAVLNNLQIDLHLSVPELARRIGLAEERLCAGMIMFGFYDSDAIPMYDRVAV
pBT2101_00051	core	45045	46166	373	+	cobS		Aerobic cobaltochelatase subunit CobS	6.6.1.2				GO:0016887;GO:0005524	ATPase activity;ATP binding			MNNVAKKNITVEEIKAAHIQAVTSQKFEPVMVHELFGFSTPLKGFEKPIPVPAERHPLSPSVDSNYVFNESLVRRVLLSMATKDSIMLVGEKGTGKSSLINQINGRLNRPSIAINAGPGVDEGYLVGFRTLGKDGVKSVDGVLSYAYRHGLSCTIDEICSLNPGVLLSLNDILQGDEVVTLKHHGIDPELDPRELLGLEGGMNIVRHPSFRLFATDNTGGKSSRDPRYAGTKGQNAAVRSRFTSFKANFMSAEKEMAALHGLNTGVDDLNIQLMVEFAFRFRVAFSQEEAFDNISFRELKRWVTKMALYDDLDESFVDAIYGNLEEADQALARELFDETFDRDLVLPEEYTTSVADQLDALTKAAVSNAAQIA
pBT2101_00052	core	46178	46999	273	+												MFYLTNDSGRFIAVRGDVNTFLVTVWEGSVMRGVSGKKELLCGTAEEAWEHVCAQVADARSNGYSSQPIEHSPVELDAAQSIVAEFDLLSRGIYVRVKSCTAEQFNEGLAHLENVVRVLIDAGHPLAFRMVGNEFEVALNGASIRKGIASVRDWETMSPKGREIFEERGFIDSTNLLPSGKGLWRFRTQESVLDVCARAFLAELNKAGAEFSVTSDSDYTLDFQRPFQRQSVQEMDWYKTFPGLLKVLEDASLLGGSRTKVSVPTNIGMSLFL
pBT2101_00053	core	47132	47389	85	+												MKIAITKLDAALDKFWIGVVLHAYHRLMSAHYRRKAARLAQKVQGRANEIQNPAYQVRAKDQFLSHRHQVLRHDLEAKLIRGETC
pBT2101_00054		47557	47772	71	+												MNLIQKAIKAAKDKVLLKYHRVAARMYLKRATYVADQVIYTRFKVPTQALRVLREKANEHNQKAYAIRKGV
pBT2101_00055		47775	49829	684	+						GO:0009236	cobalamin biosynthetic process					MSKLQRTAKQFQDGWISFLRVLARNSKIKFVIRPNVRPCTDGKVAYLPSLPANLTEEDLILFKRWGYHEVGHIMHSDVPFFQEFSMEHGAFAGLLLNAVDDVYMEYAQTRSSRRSERFFRQGAAIMFDRGMFRDGSQSPQEAFASYTLCFLRSRRWSEYQQPLAAVRKNFDAHFGEHADQVRENLETILLAEYPSVRSTQDAGDLTLRLIEMLKQQRDQQDEQPQEEPEDDNSEGDEGDDQDDQQSSQGDDESNQEDDQTSDNGQGQGQKVDQEPTNGDTGGQGSDDGKAEDESDSKADGQGAPGEDDADANNQSENAQGDSQGQNGVDLAELIEQMLSSNGGDDSEVLDMDKVIQQLATSIQNGTNPDYQDAAPVPAFEVEPSDVENQPSLGAGTVKD…
pBT2101_00056		49946	50224	92	+												MATQTQVYGRSVDSVLHFRRESTGVRLTQAELQGYIEEVGTFARDLRVRDEGNTLVLSFSWMRETYSYVLDKTEYGYSQRTPLGEGTILRLL
pBT2101_00057		50383	51648	421	+												MTQVISAANDNKVVVINLLVSAMAADRQIDLDVLNIKVEELHDEIRKLVTEKIFPKDFLRNYARLRENGETLLKQDGSIMCSIGAVMSRSEAVIKIRELNKIKEEWAQQLAKDEPGYQAMCDKHLLEMSQKAIAKGADSAQVMLLAEHLRKRQPTWEEVAARFKFEFVVTPVTMEDGEFDADLYEAQRDSVVALREGVLGAVIQHVCKESMEILETLDKKTTGSQSGEVKVNPRTVRRAQAMCVKLNSLAFIHPLIRPLHDALKSEMDKVPANGFLTGGEFQNLRECLKSLRDQTIVWDRLKNGQPLIQVATTAAASNTAQQALATAQANLGQAQQATSNQPASTASAATASMPATSVVSTVQAGAAAPAAAVAQTTATPVVVAQATDEEDDTTVPDAV…
pBT2101_00058	core	51722	52492	256	+												MQVDLFGEPMLSNPIQPSSEADAPVDLFGVAINQPTAVEKPKAVRKAPTRLVIDRKALWSSSGYLPGVKELDEDDDLSDALSTSDTRSDNSTIERLEKALGMAPVIKDGKWQTDELGYQYRRVGKPFKGSRVFGKRGSMIWELNRQFVLTSARDALEPVFTDPCCWLIINSVHVLAIRLRMMDEDEDPYACLQAFLQVMTQHDFIDNSRTGETIRRLTKRDQMREKRAAARKAKEEKPVSNSLMRDMENDGFDCDE
pBT2101_00059	core	52591	53184	197	+										GO:0016021	integral component of membrane	MTHVLKAKLTAVADVVVLKLAGAVWKLVKVFDPRPVQEHFAARPPANGVTFGKVFSLPREDAGQSIVRLGWQHIKSENKNTGIVSRKKLVKIFNPANGHFVVLWAMGANEGRPLPRDAMAIDYDAKLALGISKKEEEAELIVGEANLGDREFFHMYTDHDASSRSARALGWYLFMAGIGWSVGVTVEGLVTAMLRMF
pBT2101_00060	core	53298	53678	126	+												MNGVSNRAYDLLKSFGNSGLTLESHFPKGVEGNIARHTAPKLMFPDSMPLELVRDHIERWNQKLQGLFPGMGYYAFSPADEMANPGNHVLVLFADDSFFKAFMGGVQKVDVLTSLWDFDACVRLLR
pBT2101_00061	core	53834	54634	266	+										GO:0016021	integral component of membrane	MLDLADLDHTLIYFVSFLAAFLSIRPTLRAVGTCGALLLAWTFVKLELTFDLADLLLNEGTNPQFITAGVAALGIFGLAIRVSRTRWRTMDRTLILVAMISVCLTTAVFHLVLVNRVLPLWAKDIAWTNYNLVEASTETFAPKCEQAKVICWRGTAFEDGAFKPELREQLRGVDSFFRANPKPFPQGHGFGVFNDLSDDGVAAVLYYLDKGEARIVIDSAGGTRVHHEVRELFYKLCGIAHTVWIAGALFLIVFHRRRFMKRGASC
pBT2101_00062	core	54628	55533	301	+												MLIDFKAEHTQYLKGRPSDSGWVYTPANPKMPAKGKYLAAHQVFSNNALNAAIYIRNDVNSAGEAISVHTALRLTFSHKAKGRYLLNDDPDKLSLNLGLGAVRELYRWLSEQQPRLEYEIVRASASPKRLQGFTLQDGQFARMLTATEFDSEAVGTLTIQVGLSDDDVIHLQFYCLGYAKLIYPTFTDVAILQLLKAPASSTNLASNPFPVSHAKSDNVAAPQRTQDDDRGMAEDEPDPVRLERCRKAIYAVGMQRWKGSRDVIEFIQDSAPIAQMDRLIKDGNAGEFTEWNRIADMFKNS
pBT2101_00063	core	55581	56270	229	+												MNAQIPIFARIKQHNAEYPRELFAAKEINRLLTNVDFPAERIWLDLRFDPSMTDPTSSALDVMMISGEAHGIAVLRIQPLYLQQDMQTMVDEAIPHELAHILHAIDVKQKGEEIGKLHDEDWQEWLFTLAPNATPAAKVKGTFDDRPVKLSKGGLAVECECGGDEAIAVIADTTGNSVKLQEEELECSSCKFPYHRLSQDSALPEGIASDLKFLEGIKCIKLHHPNLQR
pBT2101_00064	core	56234	57631	465	+						GO:0006313	transposition, DNA-mediated	GO:0004803	transposase activity			MYQAAPSQPTALSQAIAGLTHYDPIRIGSDSRGQTVDWVLAKSSNFNVLFEGASGAGKSHTIQNLLARVYSRGMTFHVLDIKGDFSYESFEKAGLSHLVRPEDFNDITFNYFEGGSSLNPLQVPRTKEGGGVLMTVEGMKQLVKVFAPNTGKRQLDYLEEILNEVYRKAGISQDDIESWIRPSPTLDQVLDEIDLVFNSISASMDSGSVSDIMKAYGQAKSKAEKAIVKMKADGKDPLEIEDKVNEILDDLEGVLHGYAKKHLDFQALQNKSTGNGTFWEFWSKDSLFGLRSIIQGMVKSRLFTGNPSKSQAGKINRYVLTDISSEHQQIIMRIVASRVFAMGVMDTRRSGLFNPEYPSHILIADEGKHVKQISSSPLSPVNRIATEGRGYGVGVWAGV…
pBT2101_00065	core	57637	58110	157	+												MKKYALLLCLTLTGCTGGKTILPVTAADIQDRSLILGAQQAVQRGQYQEAEQLLSKYVYRTDKGDLKIQFWGLNGESRKIAIDTVISLLWETGRDQTLAQFAKEYLSGDEYKVTMCRLSERQAHYPEAYACWNNLGHEDRAERTIRTEAALRILGTE
pBT2101_00066	core	58153	59646	497	-										GO:0016021	integral component of membrane	MSASTPKVKASSGVVALIVMIAVVILGYAAYLESTHKALDFQAEALSPHFYMFKPHAVVQLIASGGYVGTLVAVLVEVLHCIFAAAMVYTIARVAASRYFRPRNTPTEATAVSADPYEYECSIPGSTMMILLRNNKDPRTGEEIGGVTDLNPYNQRFFRCNRKQVALSREPSTPIEHLELAVHELLAAHPTVPASVGAHHADATLREHSLAIAKEVLSYLKRQNVQEPLAYLAGLSHDLDKLLAYAEKAPGQWVKNKDATHHNTYSAYIVRQMPEFAKLQPEDQNVLTLALRYYHHPAMLPVSSGPRVEKLVQALRHADGFVIRAEKQDGIRAAKESSQTEELIREAILKFVGEANINKFRATGEAEGWTKDAMEFVIIPMSRILESIGSHLPLELSRQ…
pBT2101_00067	core	59774	60661	295	+												MKKTILILGVSLLSQGAYASAFDDSHLARSETLSPFDRTYEAGRAQQVMQPIDYKRSTQTPAAPAAMIDLSIDNPVASVEETETERQYRKTLEDLERNRQALTAARSEAERNLIAAQKTAIEAAAKRKQDLLAQEAEIRKALELNRAAQSKADQVQVAQLTDIEQIRTESKQLLMLAENNAEMIETAARKRVTLERVDPTVVINEPVEAEYQGATLKEIVEGIMPVGWRVKTAFYNKPELETRRYEFISTDARDIALRKLTASVRDARVRYQYFWDLTDEQGNPSPMILITDRPN
pBT2101_00068	core	60675	62327	550	+			Pilus assembly protein			GO:0009306	protein secretion					MKMKSIALALLVATGLLGCTSSFDISEEAKNAPLRPEAKDALQAARGNTFVREIRTEDIAKARPIFLTAQSKPLRSVLQDTLPGYAIIPKGKVNLNDPIDVAAAGMTLADFIEYIEGTRDLNIEIVGKRVIVSDFETREWNLATFASTRNVNNVIASTQTRGAKAGDDDSNNQQDSNVSTGTTIGLQLSEDEWLKVMEGARTIIGAEKESDKGSRGRTQGSAGASSAAVGGNNNGSSNNGMTSGLNFDAPSPADFGLLTSSEEIEPYIEGIRSVGIITAGGKPSKMKILDRFLKRAIGEATKIVNVQVEAYDVILNNDKQKGIDWDLLVKSTVNGNPLGLHFFNTKTETTDPFWNVQGTYESEHVKADVLIRFLETFGRVELNDQPNITVRNGVPAQIY…
pBT2101_00069	core	62327	63262	311	+										GO:0016021	integral component of membrane	MNQLLLGVPIQIGGEEVIICRDSIGSQALSSSRESEVYTIIEGPREDGRPAIYIDEDELKSMRESYPGINVYGLWQLLFANNLVPLGNEVIIFPMGPDRGLYLRLDSSTDLHKPSSILSSSEFVDNFIPEWMDYDLTNASRINLDNLDLVLPASPAYTRQELFEKQRHDQTKRWYMVASICGLMLIATLVYNYGMYTLYNADMAVYKTKQIQRNELDSKIGELLRERLDKWPDNSAELGKISELVAYDSNLETSPDGETHVGFTTLHRFATSKYLPFDPADKVRGIVSEFTPHLNYVIRIDSSEIGGSDNQ
pBT2101_00070	core	63259	63735	158	+										GO:0016021	integral component of membrane	MIIKRSKLSISTFGFSNLMLIVIAAVAVGAVRFSMTMGESRTLPRDFDQIDAVIETSRQDVQRYTELEKLPKLVSSWKKATASFELDGLKFETFDVNNSSEMGNTYSGPLKGWPGQVIGDPQVVISSVRSLQKEIPLYLYDYSIANGVMKLNFVVVGT
pBT2101_00071	core	63738	64397	219	+												MKNFVIGTLMAAQFVLPIYALADADDADTHRDRSRKIGDMEYKRDQLKLQAEMADSYKKMSDAGFIVDESGSPLGVTDIATLGKEVRKAGSKPDKADLPFGQNPVIPNAAPFMLDQPTLGMSGPNGQGGPGGPGQPGSSQKNVPDDDEDKAKHFLALLEVRADSIVVMTSQGRRIVRNGEKVNDYTLQRFGLDKAVFKGPDGTRELVIDWTKSKRYADD
pBT2101_00072	core	64400	66157	585	+	gspE		Putative type II secretion system protein E	2.3.1.9		GO:0015628;GO:0006810	protein secretion by the type II secretion system;transport	GO:0005524;GO:0008565	ATP binding;protein transporter activity	GO:0015627	type II protein secretion system complex	MSNNIQGIQRKILRNLVEAGKITQQQADTQPVSEVIEQVVPDILRVCKDDEAVAHAIGKALGREVFFEMEEGLSITQGPEGEPWFIYGNTIFMANPFHKRMHERATGFARTHSIHQPKVGVVSLTRLEAIKAIETEDDDSAVHDSEQLKARATQRVEDLVREAAKLNASDIHLQPTQGDQVQVRLRIDGELLTRKLYTSKIHEAICRVIIENNCGLTLELNAAQDGKFDFAVSTHKKINLRVSTLPVTKGSESTPKVVVRLLGNDTSLANLDRLGMSAENKALLRRLGEAPNGLIIVTGPTGSGKTTTLNAMLLDIYGQDPNRNYHTIEEPVEIQHEGMSHTECGKHLSFATALRALLRQDPDVILLGEIRDNETAEYAFKAGQTGHLVLTTLHTNNAH…
pBT2101_00073		66189	66650	153	+			type II secretion system protein		PulG superfamily					GO:0016021	integral component of membrane	MIERKTKRIRQKGFTLIELAIVLGVIAILTAFFLPGMLKAREDSKLSTAITQLQKDFPGAIARQVSRTNTCSTTTITAAKLKERGLPDLTVWNTAWTVDAVTSNQVTISYTIDSTDTNAAADLATALNQSNNIVKNSATATGNTKVTVAYRCN
pBT2101_00074	core	66740	67201	153	+			type II secretion system protein		PulG superfamily					GO:0016021	integral component of membrane	MIERSTKGNRQKGFTLIELAIVLGVIAILTAFFLPGMLKAREDSKLSTAITQLQKDFPGAIARQVSRTNTCSTTTITAAKLKERGLPDLTVWNTAWTVDAVTSNQVTISYTIDSTDTSAAADLASALNQSNNIVKNSATATGNTKVTVAYRCN
pBT2101_00075	core	67212	68375	387	+			type II secretion system protein		PulF superfamily					GO:0016021	integral component of membrane	MAYYQLKYLGESGGVVSVGVEAETKEQAIAMSGIPESVIHSVAVDHLGGIKSALFDKKFPLVEQVLMLSAIASKISSGKTFGKAVQESVNYKALKITFAQIDSCQTPKEYLSLLRFDETAVLLAEAGDKTGRLPDALNRASKAIAERLAAKKEFSALMKKAMINACFGLGFIIGIPLWAGGTIHDFIHVQRLDLQLNSLSQLILLLHTVYTEYLYVLLGIGAGIYVFRARVWEMVRNLPGFSFLNERNKVRMGLEFVQTYQLLLSSGFTNPQSFKFMMQRSRGRAHALYQEAHARLVEGRELSDVFDNPEWPPLITQNLQGFDNQSPAGRDNVLSNMADALKAYYLRHSEKVAQMSSVIGFSMMLLTIMMFAIGFYLPIINLASAMR
pBT2101_00076	core	68372	68899	175	+			type II secretion system protein		PulG superfamily					GO:0016021	integral component of membrane	MTVAMVRSRGFTLIELAVCLAIVAVMTVALLPGAMEKYQQGKINSSIEQARNLIPVCEIARTKAVSSTVGANLKVTHTYGSLTNWSKTADLQNLLSADYRLPATNPLGSNILVKFDSQRCYIAVDLPFKEDNYGGYITENVGANTRIIITTRPAQSSSSAWVSYQKRILHEETTR
pBT2101_00077	core	68913	69899	328	+			type II secretion system protein		PulG superfamily	GO:0015628	protein secretion by the type II secretion system	GO:0008565	protein transporter activity	GO:0015627;GO:0016021	type II protein secretion system complex;integral component of membrane	MGGFTLIELAIVLAVMAMIAVYATPRYMEQLNQKRAILTAQETQSFLDAARSYRMQNGSWPGQASSCANAKSVLESTSPPTLAGISATNKYNQAVTPACNANTFSITQSIAQDWDGVVANNLPGTVISNAATYTIRSTIGIPGSEPALNSKLSRVYTGDPEMNRMRTPLLLGGNSINEVSNMYLNNGGADARVRTDAGRLILSTPYGGEVAIENGTNLSVENVTLRQRGNANLIDLLPNFVQKGTYLVRHSDGVIKPACPGGGSARASLRPGTMRGGWQEGEVNHGAFGYEYRLLDYGSYWIVSTNIIGSEVERNNLQSLVDVYCYYP
pBT2101_00078	core	69899	71095	398	+	atsB		Anaerobic sulfatase-maturating enzyme	1.1.99.-				GO:0003824	catalytic activity			MPYSVVIAKPTKNCNADCTYCSAPPDGEGSWSLDDFKRIFDRLQPSFTPNIDWIWHGGEPMLMGPDFFEACAEYALAQHGGVHFAIQTNLLGYKSDRWKRVFSEIFEGRVSTSFDPYKKYRTVKGSAETYDRLFWRAMDQVIADDFRPLVIGVYDEGAATAAMDMYERALSYGSAGFDIRFNYAYPAGRAREAGMLIHPATYGQMLVDLYNRWIDEVPVFRITPLDLMLQKVAGYKSMLCPWTKSCGGRFLTIDPDGSVYNCSEFSDFGDKRFRFGNILTGEVQEAKPVEVKFYSGADIAPALAASPASREIMGRAVNLPPDCKTCPHFTECEGGCARDAVLFERGMGGKFGYCQSWKMVFNRLKQSVVTGEADRILYKLGITPDSARARLSAYGWAN
pBT2101_00079	core	71095	72237	380	+			Radical SAM protein		SkfB superfamily			GO:0046872;GO:0051539;GO:0003824	metal ion binding;4 iron, 4 sulfur cluster binding;catalytic activity			MLQVYLKPTNFCNVGCDFCYLPEDVRANKSRMSEATLQDSLVLIRNLAEREGHDRVSILYHGGEPLSMSAGVLMDLSDKVRRGLSGIEIQEAIQTSLIPLRRSHIPFLQERCDGFVGSSIDFSGRTIQGSNSKYIDLWLEKVHLARSHSLHVAPIMVPTRNELGRVTEIYGWFKEHGFTHFNIERYNPYGADADRPSNKEHSDFLSDLFNVSIEDLRRTGSCVTNNAVAAAIGGVLHNQPGERWGGTCQRDFLVINPDGALNTCPDRMEYETDLWPKVQDGIDAFQSSPERLGWIKVQHIDHIENHCRKCEFRSWCKSGCPITDHQVHTGAGECAGYRSHLAKVKEFVANEEGRRFATGYLSAAGALPFDPYTIGLERIA
pBT2101_00080	core	72234	73352	372	+			Radical SAM protein		SkfB superfamily			GO:0051536;GO:0003824	iron-sulfur cluster binding;catalytic activity			MSKGAPDFDHMIYVRLIEACNLHCQHCFIPNNPKRMDWNNIEQIPAKVRSFARPGQVLLFQLHGGEPTLVGQEFMRKSVVFLKTELSEFDVRFSLQTNLMTFDLRWAELYHEFFDGIVGVSWDPEIRLLRAGRPESNEQFENKFWANIQALQSLQLTPYMVITVTKPLINRFRNPTDLIDFLLERGISLAHFERLTRTGYAITNWDWLGITNREYSMWIGRFAMAYSRFMSQQREGRQELNISPLDGLIASVERLRRGERGGYGCLSGACDTRFHTFDQNGYYSACTALTSERDNRNAVGVTVVEHTQLEAAREERQMDCSTCQYKPICSSGCMATPRMDESQECAGGYMTFRLLNDHIATRDNPGLIAIAG
pBT2101_00081	core	73390	73764	124	+												MKQFTGNRVMVAIAVSALTASAYAETHKSFTVEQSTEDLAADKEIARLRAILEMNPIKPMVEQHQKVLSEIVVGNMVGGIDNMLLAATATAKDMDSTRIGDWGYCHNACHGACHGACHGSRGWR
pBT2101_00082	core	73794	75020	408	+										GO:0016021	integral component of membrane	MRVSDLEGIFLAQSSHLQTSPEHEIKRDVSYFNVECDTTLKRIPRDACHLGLRAQSHPDSPDLPSDDFTFSLILAAGSLNSVSIDIPYDCSVSPDELLMHAESSGFNINLLPPGHTTVVDEKVERYCEVLRTYGRMWLASPQSNIRVAPIDGYLEYLFGVAAGHIPASISTDEMMNTLFTDGMPEVVMEHVKVVIHDVIMEHFGTEDAFNEILEKVAKAIHLKQAQFRDSRARILEEELDLRTPLPNLIRMVSKSTGLSLSNAAGMLYELKHGVHTVLDKYLPPDEPAVEGQATPPVNTRQAKLANALGAAFAAAFGIDEMDQVWAGVESTLQVQERINLDHGTVQPGSVASRIAVAMDVEPKVAALATGEFLSMIRAVLEAGNHVSPPPPSAPKPVPS…
pBT2101_00083	core	75061	76125	354	+			Radical SAM protein		SkfB superfamily			GO:0003824	catalytic activity			MSKSEAVGFINVTRQCNVDCKRCYLTEANRAAGERLPTYTLAAFLTSDFWADRPVTLIWEGGEPTIVGPSRMQLYVDQARGLLPHASQTMVTNCFSVPNWLIDLSHSDFNGQVETTFALGHKFSLSGSEDLYTRRFLTGLNRFWDAGVVCTVNVELNSETIKRGPTALAELMLSTKAKVWEFDISVDFRTFLAKPIYQASSAPELPLTASYAAVWTFLHTLEATHGRQLRDAGITIGALEQVVGEANNQFNVLSEDRFLTLNPDGSVTTNPLYSDLEGTFLGNLQDAPLDELLSSPRRLARVIAERRRLLPCRSCPHFSYCSGGPAHVPVTDGSGECAGGKGMWDLLLEKMRCA
pBT2101_00084	core	76118	77842	574	+								GO:0003824	catalytic activity			MHKQSRLNQANISITATRWCNRRCTHCYIDPSELANPVEMEEGVFRGIFDRVRDLVALDRGLEEVEWEIIGGEITKMPVEFWRRNLPFALEQCRDFNAQLKTPGSVNVLSNLIFSDQRRRADYIDLFNQYGDWPEMCVYTSWEPETNRFGKRDKLMPAWRETVSALKVRQKILDVILTKTTVELGPDYLLEQFLPLGVTDFSIKMISPYGSGKAFWQPNMISFAQMSDYLCRLFEIAPKGITFTPADEMTSAMFRGTSYQCIGNFRYDLAVEPDGLTSFNASQTTSEAAFGDTRIYIDDPDWAFKVLADNTSELDNKLSRYHDYCFQCEFHSYCAGGWYHYRIAEPEDVRAWDSAECPGYKRLWSKVKDRFGEFDTRMNTHHEAMRAILKSPTDSVTSK…
pBT2101_00085	core	77889	79724	611	+			Radical SAM protein					GO:0003824	catalytic activity			MNILPYALPRNRSIEMMSTTISTNLNCNLACKHCYIQPDLLRRKEYIDEATFRREVEVIVEAFHLDQSVTYLHLDVLGGEATLMPFEFWERNLPWVLDRISDLNAAGTPTEFTFCSNLMWKDDRYLDLLRQFKGHPAMDIAIPFEGPESGRFGKNMAILPKFLERIEALGECNMLNLVLVMGQGLIDLGPQYIIDTFVKRGISDVTCDMIFPWGSGRSYFDRAQPYYRDVARFIEDLTELGAPYGLTVDHLDDMRKSLRTLSRSQNTLNDAYEYHWDHRGELSLNPNQTGTEAVRPYINLNVWDRNAALKVVWGNNSELDAKLSYEHDFCRGCAYLQACNSGWYPHKQLSPEVLGKYMAAPEGEFSCPGFFQLWEKQAQTSFDQVGVTRYGNARRERRI…
pBT2101_00086	core	79715	83182	1155	+						GO:0016310	phosphorylation	GO:0016772	transferase activity, transferring phosphorus-containing groups	GO:0016021	integral component of membrane	MRLTWILGACALGLSCKAQAFPVVIAGGAMLLGGPSTVIALLIAAGVFGYLRFCSGKHGKVKSLALGFAAGLAVLALVLNDQRASQLDANFIDSGSPAERITEIPFREVALDEQAQMPTAMDPAEFIDSLAKRTIRAVRIDPMPEPFFQDFGNGVSAKELGKSPAKLLALIRESSVPVVLIDQYGSSAAAISEALKARLGIEVRFLVGGTKSLHPYGWKHLANEEDPRAILPSQFPKVIAATPGLQIISDTTRDQFEHDGWLHGDMISDLPTFLAGLDNIVATIGDRPILISAAEGYFTGNTWVILTLLRSRGLDPQFILPTEDELLVKPPYYRHFKNDERLFGNSETFSYLERKPRVVFLDFQPAADWATTRERIRGTVHIDMEKVARGQMAEELAKL…
pBT2101_00087	core	83175	84818	547	+								GO:0003824	catalytic activity			MHNALDMLNVCIAPTRLCNLGCTHCYVKPELLRDKAMMDEGLYRKTFDSIEALFKADRKVTKINIELLGGELTMMPLAYWERNLPWTLEVMAGWERDYNAEAALIWCTNLIFKDPGYISLLNEMGHRYGYGLDVFVPWEPDTNRFLKDDKLLPRYFKTLEAITGIKRKTLCITMSKAVIERGPKFIVEEFVSRGITDITCDMLYPAGSGKSYFLKTCTYGEVSDYILALSELVPDGVTISPLVEMETASVTATHFHYPGNDSYDLEVEQNGEVTFNSSYTGDEAIHPTEPLSVQDLRFAEKAIFNNAPEMLVRHSMPYEECGTCEFAVVCSGGWAWHKNLHHNLRSIIADGDCPGLKRVWLQAKANAGAETDRSTYLAVMEARKREGALRLRVATANIE…
pBT2101_00088	core	84815	85996	393	+			Radical SAM protein		SkfB superfamily			GO:0003824	catalytic activity			MIHQPFTLHIRMTKSCNADCSYCSSWMENVSSRMSPAAFMKSIDFILNRALPQIGAAPTFLSAQYIGGEILTVPFQELKECVRYLRKACAQHGIEMQDGAQSNLIGTPEKISRLYDLFEGRLGTSVDDFSQARTVKGSADNYRLIWKEADHYLRNQRSTPGAVFVLDQSGLNSARQQTRLAAREGRMLTLRPLFQGGTPGQALQGAERTMKALLETFDDWFMRYPIIVEPFFHLTTARVASLAGGNHHMPHACAFQADCTQRSLSLEPNGDLHVCQEMADAGLSRVGNALDGVIDTGLLEALAARSGRLSADCQACPFVKECQGGCMFESIQQGSGMYGRSAHCASWKALFRRIDAGIQEHGLEEVRGWLHRIETRHHNHKLDGLFKASLASA
pBT2101_00089	core	86010	86645	211	+								GO:0016491	oxidoreductase activity			MVLNDLFRTGHCVGSIPKDQADALLRLVKQDTFLPDKPGSPDIAEWESDDPSKNLNVPPEYLSFMENLGSSPDLEHFRAHMGDWSRVNVMLQRGRRGDSMGWHHDAYDPMHLICMVYLSDELWTPEDGGLLQLGEGDIDDMGFITKDIHVHSSVSPNHGTLVWCINTNPRWVHQVTAINTDKPRYTLIGQFGYRENVMRSTVRKRYGEALR
pBT2101_00090	core	86642	87403	253	+												MSRNQLSLRRFRFHDALITSPVELSWRGRLLRVIDACFDGIYGSLHPEVLVVGNDVLVSLALALHLAECGFEVLISPDNLDIESWPNPHYSANNLAIFSTWTDEMAEVLGSRFGNGFKVGSIASAIGALCEGCKQTGRVSIIKDTALQSDRGFCRGAPGKHLLFPLRPEIRQQAGLHPFWKVITTRLPSIQFNHRELEFVSTRLVVLTSHPSRFLHPEASTCSRVGQARVSVTDVSEKGRHNDLRTALALRIT
pBT2101_00091	core	87403	88650	415	+	atsB_2		Anaerobic sulfatase-maturating enzyme	1.1.99.-				GO:0051539;GO:0051536;GO:0003824	4 iron, 4 sulfur cluster binding;iron-sulfur cluster binding;catalytic activity			MQPGISSSGATGRNSFLFQINVTRRCQLRCSHCYILSDKKDKSPDMTEEEFLHVVRGIVEHMQADHNFSQRYNHVDIHVIGGEPSMLGVRFFESALPKAKALLRGIPQAVDFSIVTNLVTQEALEVARLFDKVSTSYERSTRFNKRKQEEIWRRNVVTLMAESKMPGVSGPKDFSVTTALVRPVVQAGAASMIEELVDLGFTKMHFGFFIPSGDGDLNAKLIQPKHRETAQFYIEALDWYLKHRETITDLWINPCESWLEAVYRGESLDDVVCPIVHGALDIDSDGRTISCIEKGGTNDYTSHGNIFETREVIQGDGSKAVEFVNTIHDVLTSPSYLKEVANARRLPAACRACDERMLCQANCGVLHEQWNQQDECPGFKTFIKRVRFLVEEEGVRPKS…
pBT2101_00092	core	88653	88970	105	+												MTTDKGPSFLSIFPILAKLLFSYGKRLLSVDTLVSLEKKTGAGSGERTPEEIALDQALERNPHQLQINMEPGHKPTPSIAQLLEQSAGDRLVVNEEAIRAARNPK
pBT2101_00093	core	88948	90108	386	+			Radical SAM protein					GO:0003824	catalytic activity			MLPVTQSEPFEGLTDTIENGYFVFTLMPSLYCPYNCKHCYLSKEQRSDKTLMSLDDFRMVCRKIHTYFEEQQPPRRTIIAYNYGGEPTAAGPEYFLAYSRIMDEELPASAGYEVRHVMLTSMLGVDLDVWAPIWHEHCNGYVQTSYDGDMRSSNYVRKWEAKVREAVGRGLKVATISVVNSALLEQGASRTLDLLAELGVEETGWLPFMLNEQNDRPGQYDRFAPTMTAFNDFMIEMLNHWYRGKVQGLKMPSIGEAHFAVDRAAGGDLSNMAGQTLFLLPDGKFVLPNYRDGWKEYMHSFGNILEPETTFRDILCSRERILYMRRQSTRNNNPECRHCEFRNACLLEFAKPNKPNDECFGAKRFVAHAIARNGIEPLLSGPVTLY
pBT2101_00094	core	90117	91133	338	+	pilT		Twitching motility protein			GO:0006810	transport	GO:0005524	ATP binding			MLLKPKEFDAEAFAKEATNITLSERTMEMVDNFGQVHSPEILPIWKDFYEKMLAEKGKGNKRKSADFTIPFNGYRYRCNLANSMDGWVIAMRRLLQGKLNFQKDLKLDYNVVKSLMKGAGLTLFAGVMGSGKSTTMFSALENMDPLERGLLGTCEDPIEYIFEGGGVIQREVGEHVESFEQAIRDCVRQNRKTIMVSEIRDPETANAALLAASTGHSVFATIHADSAPDAYTRMLALVDPRYERLVPQTLRGIFWQHMLRFSDGQRAPLPIYESIEVTGAVRQILQGGPEKLPMLANEMKRQGRRNMAETAMAWVTANKVSREEVREFTDRRGRINEL
pBT2101_00095		91491	91670	59	+												MNSRPIVISCRVFGGRSPKTGRPVGQRHRWSGGAWGKGYCEFCGRTLEEVQEKPELRKA
pBT2101_00096		91764	92306	180	+												MVNDSLNTARTAAEFIVQLLERSAGVKVEGDLRQTLISILQDLPEGANVRDLQNAVLGIETEQVKPLLDALDQMANATLRPQDEYWQLFKAGELIQLDAGEPRVLNLASSFRSDADSILEVLEAASGTKLSDSQLRAAKTAGLELAAGGEPTVRSLVECWALVEGLEDFAAAVKAAMMPA
pBT2101_00097	core	92369	92557	62	+										GO:0016021	integral component of membrane	MRKTAYHLGVFAFGMLSVGQMVPVLLGDESLGNWQFAGLTLTVLLTIGCSYKASASKDVVES
pBT2101_00098		92649	93392	247	-	yjcC		Putative cyclic-di-GMP phosphodiesterase YjcC	3.1.4.52								MMISRPRSIAVGACAGPDLELALVVQPVMHLGSRHPSAIAYECLLRVVEGTQLAAPARLIASAEADGSIVDLDRWVVSQAARIAGAFPNVHLWVNASQISVSDIRFIEHAISEFDRHEVTSRMTFEITESADGDACKIVKGLERLNLKAMPVMLDDLRDGFAKRQLLMNRAVTGCKLSRRTTRDIAESPAVRGEVEKLVRDCRAAGKRVVLEGIEDAAELEIARALEIEFCQGFYFGRPALPEYLFG
pBT2101_00099	core	93555	96245	896	+			RecB family exonuclease					GO:0004527	exonuclease activity			MKFLKELSDLNEGTLVLTSTERVARHLRLQSALLQSMSGKKAWFNKGRIQTVTSWIENAWLELMPAEQLLYPVQELAVVKGLADSSGLMPATLISSTATSRRIGSAYSEALKYQIPMDQERFRFKRELEVFWQLQEMLRRECSSQGVVFRAQLPGLLLNAVQEGLVELPTKIVIVGILDMNPAEKVLFQAIAARGVEVEEVDVAGDRSTPRLIRATNQGDEFTLVAEWVNNHLSPYVDTPLAAPQLAILVPDIRNFQAPLIEALSLHCSPATLIPGESDSDMRTPWDISSGATLGSRPLVRAAMDLLSITPQEADSEAFSRVLRSPWIGGEASEGRARALLDIWLRDNMGLSMGGEDFLRAIGVYKGDAVPDFRERFAGYLAGQVNGETKRYPSEWAEQ…
pBT2101_00100	core	96297	96866	189	+												MEQTSPPEMLCQFAERALSFLRDIGLSVEVVPGAAGFIDHVRIKDGGLQIDPRCPASGLLHEAGHLAVVPKRYRHWMSGNLYASFNRMLKDPEFLAQEPDSPLYRAVIQATDPEVTAWAWAAGRFLEIPSEVIIQDDEYDGSGRNIRILLQANSYIGINGLSHGGFCVRRKTPYRALPQYPELAFWLQP
pBT2101_00101	core	96928	100272	1114	+	addA		ATP-dependent helicase/nuclease subunit A	3.6.4.12		GO:0006281	DNA repair	GO:0004527;GO:0003677;GO:0005524;GO:0004003	exonuclease activity;DNA binding;ATP binding;ATP-dependent DNA helicase activity			MTAFQSLPAIPHLEPIFAAIAAANPHDGQARADSIDPRRSLALLAPAGSGKTTQLLFRMLACLTVVERPEEILAITFTTKAAGEILERVTSALSLAAAGVEPVQAHEKPLYQLGRLVLERDRLLGWNLILNPSRLRIMTFDAFCAYLAGKTPIMSGLGGGKTVEDPALIYRSAILDTLGSVNSDDIPEELREALEAVLTFARNRFELLVPMFSALLSKRDQWAGEIMTLDIPGMELAIAEMVAKHAAEAITVLGGSPLTQAMDILQHASGVYDGFAWAAQRPALAINQTSLDYLRGFAGFALTSENTLRKSVNVKNGFPAGEPLTKDMNALLKGLKDDPKVELYSEALVTLKTLPDLQYPQGSAAMCQHFTVILRYLLANLTLTFDGTATIDFQEVAQR…
pBT2101_00102	core	100282	100806	174	-												MNLIVVIAVLLAAFFLYLAVKGKSKDDIFRAFGLDPAAYELISSDLGKGHARKRIRWRGVGGEPDAIFRHKRSGRIIVGEFKSRRWARRVRPREYFQIVLYIGIARAEFTSNNVLGVLAFKDKVLEIEHHPELFSNLIQLRAEVLASMKKKKALNSRPLLSRCRFSLPFKLERF
pBT2101_00103	core	100803	101024	73	-										GO:0016021	integral component of membrane	MPTEANIAVSKIAAYAESPDDYIRAGGKAYNAKATRYGNRAHETIGKSPSKLVFLIGAGLFIAALIYFEVLPR
pBT2101_00104	core	101014	101724	236	-	vfr_1		Cyclic AMP receptor-like protein									MPNSTAKRQVTVSVLSTPEPSWFKSSSLTAGSWASWLMMAHQYGRVVDHPAGIEIDANHGDFYILLNGTMVVSTVPPDPNLKPLFIDTLRRGDIIVPSRHTDLKFTYVVRGSASLLKVSKDKFNAFMNDMKNSEVVLMAAELNLLTKHATAASTVQMKDQDKIWRVVVNLASHPDVAHRPGGVEVKATREEIRRLAGVERRSASRAFHLFQEKGLVVFSGYKRFFFAHGKEGLNAD
pBT2101_00105	core	101694	102137	147	-	rpsJ		30S ribosomal protein			GO:0006412	translation	GO:0003735;GO:0000049;GO:0003723	structural constituent of ribosome;tRNA binding;RNA binding	GO:0005840	ribosome	MLVEAKTHVAWDLASPRAKRSQFRADSFYVVIDGLHIQTVRQAATLIKNALLSIEGVQVRGPLALKTERRRYVFLREMVSKGQKGLRIPEAKRLRNVLLVMNPTSIAVASLIALPVPSGVNLRIETYQAQYELKDPAKCQTAQPSDK
pBT2101_00106	core	102213	102476	87	-												MKLLESWKKAAIEAALDRHKKTLTTVLELDDRALLDSYDLVLGMLAGPKSIQVRRNPRVLDVLRIRGSQRSFEKAVYHARKALTYQQ
pBT2101_00107	core	102473	103507	344	-										GO:0016021	integral component of membrane	MPAISSFLSWPRAWSYRSHIIPWQLHAPLFLVMFAVVSVLNSIPSDGSWRDLTLNQVLEDFGVFIFFMALWSGIYCHFRRTVDLTWLLIIFVVAIGQEEFNLWNKLWQQLCLLFGHEISSSERQRGDVFMMALVFGSLLVRFALGGFKSFFRIHITFFICVFVTFQGWIHFIFPYYIQQHLLNERLTYQKELTATYEGRFRFQCDHLPITCFEWVGDAVPITSIAKHVSTESITQVLQSVGNATTSLTGWLSVVDRGDVEVFRGVDANQKVLVTLYKNHELYRVVVDDEYPTEAHNVISSALLSFATPFALVWFFGGLWVVFMHQARVYRIKYGKQFRAMENHQ
pBT2101_00108	core	103632	104000	122	+								GO:0035438	cyclic-di-GMP binding			MTAANRRYTRYAIPENSLQKQQIKTKGVLGFLAGWGDCRVRDISYAGALVLTDKKIGIGDQVLLRLTEKDGGVMDFEGTVANCSKDPITHQFRVGVALSEPEADRREKGFLLQLQDRYRPVA
pBT2101_00109	core	104451	105584	377	-												MYQIQCKRLVDQLAFGLSLSQAEAIVARAYGRESYSSTSDTFGPEIPGLQAIRTPAEILQLERPQQMVEFMRMVLNLTLPGPEPVHQQIPPKNLVATMYNFGNFDALVTYVKNDPIDPNDDKPETLLKFKNRYGYMANSQVIMGRGYHGHTLVAQPDAKLASRYIDQEAILNKLNGLQVIIVRDRVDGDSYINHYSRNHLVMRHAASEDLSSLILGSRAKDACLTVSIVPAERYSLEAIIAPHVAALTKNSPAGRSIILDGLNIDEDSASFQAGLRLASSQGINVVLMAPVLKASQWDHFETRLIFGFDLQMAQTANAEMNRAIVQAAPYVGLKGDRMQFLYYSAASGARYGAIPLIPEEEKRAPLLKRIFGSPARA
pBT2101_00110	core	105588	106151	187	-												MIGNTNLSRAVDTKSRETLLRLASLTRDLSSNDDRCRGNAYRDLLELAEEGSSDAMFQVARCLNQGIGVEVDQVKSDHWLRLACVTNPPSKVALYSFGMQNLLRKRPDADPMLGLNLIERAATAGYVTAILELVKLLENGTADIVPDLRRAYRLLAGAITDHSDMKLHEAYLSFVERNQPLSTLLDS
pBT2101_00111		106148	107119	323	-	tus		DNA replication terminus site-binding protein			GO:0006274	DNA replication termination	GO:0003677	DNA binding	GO:0005737	cytoplasm	MSFPRTIEEECRELIPTLDKSLKELAFLLEKSKAHIRIDALFQVPLRKSPTVDKNAGIEIATPDGETGISLAIETLTTIWLGEGQSAKETLRSPGAIGLPALALDRIRETNRLRMHLFDLIEKAKPAERKRIWKAKDHYGISSLQAMRVTPILHDPQLIRFYWDTGSITKRWLVRDLIKVCEDELHATFGHRPSRDEVVQGSVESSVLLSLEQLEKLPLDEQVAVHRLGTPHIRARVTDGDIEPYICSAPVPFVYDVSCARPLIKPLKNYCPMEEKKKRSIRALLEPEPRVPGMSVHQYDVKHRAFGAFESRSRGRNKRAAQE
pBT2101_00112	core	107304	107630	108	+			RNA-binding protein									MRKLILHLKGEYFDEIKAGRKPKEYRLVTPYWEKRLVGRSYDCIELARGYPKRGDTENRLTLPWKGVQRETIIHRHFGPHHVEVFAINVAVEPKDRSPGAAGPFHNEG
pBT2101_00113		107662	107892	76	+												MAKRNTFKTLKDGVYLARCRESSLLAAASNGHSIIWPEARMVIKGDTAYFYHEGKKVWSCNMTYAANNFDVGALAE
pBT2101_00114	core	108000	109652	550	+												MVLQKALQSSKNLGDLTQAWIREITARTKAENVVSTVKLTVGDTASLVAPAALVAEVILKTGLADEKTPLRVLLIGRDPMIRLDHSVWASLAGEMLGRPGEVEIFLTQAEQAITSMYPVAQALRLPHCGVMLNEEILAADRPEIDLAIWVHPAAEVDSPDEQNYLQIAVHLQKKAVPVAACVFNETDLHGQNIILSSSGLHLVPLGEGLKRGSKAINRFGISSRNVGLEGGWGAVLCHLTDSEVRRADNEVALVKAALSLLRLEGGIASSWALGQRINGVAFNRIIPIGLLGNMAVEPTTGHLLAHDDESNRLAILGHLWNEKRKAMPSGGEELLIWAAGVKLSFGQALPKETEKRKSAISALEHAFDQGALDAGIALARGYEATGHEESREKALQLYR…
pBT2101_00115	core	109678	110262	194	+												MLLVMAVGLAPATVLADPTGDPVVNFKVEHYWVTGRSVQEIQASISENAPTRNGDTFYAGATVWNLDSSYDYVPLASGGCAISNPRVTVNITISLPALRDDVPRSPGVIREWNRFYIALRAHELLHAANGKRTAQTLLSRLSGVRTELPCERLSVVVSQAGQALIKKLGEYDSQLDQQTNHGATQGALLDLRVR
pBT2101_00116		110287	111399	370	+			Deoxyribonuclease	3.1.-.-;3.1.21.-		GO:0006308;GO:0006355;GO:0006281	DNA catabolic process;regulation of transcription, DNA-templated;DNA repair	GO:0004536;GO:0004527;GO:0008168;GO:0003677;GO:0008270;GO:0004519;GO:0004518	deoxyribonuclease activity;exonuclease activity;methyltransferase activity;DNA binding;zinc ion binding;endonuclease activity;nuclease activity			MKGFFIGALVAAAVLASSLTSAADLTLMSWNTMRLGQGGEKSFPALAEVAGKADLVAVQEVMNEEGLSRLEAELERRTGEQWSSLASHAVGSRSYKELYGFLMRDSAVAYEDGAVVYMDRKDRFIREPFSARFKSKRDGAIFAVASIHVLYGKGPQDREPEIRELESYWTWLESIYPDTPVMLVGDFNTPPNDAAFSGLSQHAAPLITKGATTLSARDGLYANLYDNIWVSRKLHLKLTAAGIMDYPRMIGWSNEKSRKHVSDHAPVFVTLGNAKLPQGVVMVRPDAARNRVAGDATKQIFAAAQSQKGSATIASNVSAGAGAVRGNANSHIFHLPGCPSYDKVSPKNRVEFSGAQEAEAAGYRLAGNCH
pBT2101_00117		111399	111725	108	+												MSPEVREWAWCHKRIQGMVARNIKMTWAAEAALFRNRSQNMPMLAPWSDHEQPDGSIQVRFNNQHRFTLNWVQERGQWELRRTGQDEVIETDQYRNDLFSAIQSGRIT
pBT2101_00118	core	111770	112396	208	-	vfr_2		Cyclic AMP receptor-like protein			GO:0006351	transcription, DNA-templated	GO:0003700;GO:0003677	transcription factor activity, sequence-specific DNA binding;DNA binding	GO:0005622	intracellular	MLSTPSSLNSHARLFVSKSQSRSFKAKSYILQPGHPEAGSHLLVKGSAQLVIENDGREMILGLLKPGDYFGDLPFPIAVDGHLVSVQARSQCQVAFMSGADFQQMVLTTPEMLMDVCGQLNERLSAATRKVGDLAFLDITGRIVSVIQDLVHASFAVKASEGTVIPITRQDLGRLASCSRETAGRVLKLLEEQGLIICSGRNITVLKA
pBT2101_00119	core	112597	115017	806	+	helC		UvrD/REP helicase		UvrD superfamily			GO:0005524;GO:0004386	ATP binding;helicase activity			MPSQYSHNTDDLTPVDALPGWKKTLGGVLALGMDLLNARHDSSWVEGYRAGEAYGSEQKAKSQSQSHAVSTTTGPLEIRDLRERSITAPRIDQVLIDDDRLVVSAGLLETMQRDAASLLPADLQPTPGQWKAIATSSRALLVSGQGGTGKSFTLAMRALYLHKYLMQPLSSIRVVVDCKELKEEFAKRLHWLFRRWSIECSEADIQGCITTPAAAALELVNSLVGWENVRPFEVRVNSDVFEIRPFDTRLSSAQTSLLRTTHSKLYRSNPRYAELVVGLFRQSMLLEPLEVDHPDVVKRAAIGWKLSQHDQDLCEKVETLWKEAGAWPLDGIKPGRHKVVVRGCEFSLHGFVPRLDAFVLLGFDRTEDRYLTRGPGIKLEVYKECEIKKTLLQAYLDKP…
pBT2101_00120	core	115166	115732	188	+												MKYSDLIDLPKPGTYNIGLVSAKNSDMLKYFGHPVLDGKYDPKGKCMSPNDPEFQKRVASRKVGPFRATGLLPALDSLKSIFERVEREVPDLYPLLRNNGMLCSRYTRIKGKIGPGISNHSWGTALDMFIDGDTEKQGDNKVQRGLLILANYFNAAGWYWGAAFPTEDGMHFEVSRGLLAQWKKDGLI
pBT2101_00121		115838	116233	131	+												MPSNLPVVAVKRHCNPFKSDAPWGVTVRQKDVRQALIERRLVGTPDSDDHAARIAFLVENPAKDPILIDVGCPSLGYWGPNWMVTDGNHRLAAAIFRGDATIPALVDGELEHAFELFGVDCEEHYPTQATC
pBT2101_00122	core	116306	116620	104	+												MTDIIPFPSMPRLHNNKVQQNQAERKKLADWFRALAQHIEGNEIEREPLAATVVLSSAAGDEVLTVGYDGNQQVCRRQAGSAAHRFTNLGGYTRRGGNFFDRLK
pBT2101_00123	core	116724	117296	190	+												MSPIRTCSPIAKRTTETFVDHVNIGGERQRVEFQREVIWLQESETQLLYVHGGKILTKGPCHNDYYGYLTSLNPQELGALNLADHFSVDQQSTLDIQLVTTVFLIPVHESNENKEHNRTKPADYRDHYSYIPDGWRYERQSDGHMIYPRPEREELGKEIVWSTQWSEEENLRKLEDFKRRWAFTVGQVSS
pBT2101_00124		117293	117691	132	-										GO:0016021	integral component of membrane	MDAERMTQVVAVLEKQESRYRCSAIRWKIGYRLLLILSAVLSASAAIIAKLSFIPEGLGSDLSAILAGGAAIMTTVMAALDFETNFRLNRRSRHQMQILVIEAMKEGADPEALLSSAQKVIDERTKELDKLD
pBT2101_00125	core	117908	118906	332	+	carB_2		Carbamoyl-phosphate synthase large chain	6.3.5.5				GO:0005524;GO:0046872;GO:0016874;GO:0004088;GO:0003824	ATP binding;metal ion binding;ligase activity;carbamoyl-phosphate synthase (glutamine-hydrolyzing) activity;catalytic activity			MIWFLEGQSSQRDILLGAREALPPEVKIFASHRQERPEITGLADVSFLEPKDNQERIDWVIETALTHKIKVILAGRVGSVFEAQRRRFEAAGLVLVTGGSNMSTFELVDDKSKFTAEAELAGLACVPAITATNAQELIDAYETLRAHGDVCVKPAVGIYGQGFWRFKSEADPFRCFANPDSREVQFETYLQAYRAGGDRPAMLVMPYMAGSECSIDMVCESGRPVAYVGRRKQGLHQTFENDSVAVELALKAATHFQCDGLVNVQTRDDADGVPHLLEINPRYSGGIGYTRHTGINLPGIFASRRLGLPEPVSQWIPNIRVKAITVAVPVAT
pBT2101_00126	core	118982	120121	379	+	htrA	hhoB	Putative serine protease HtrA		TerD_like superfamily; DegQ superfamily	GO:0006950	response to stress	GO:0008236;GO:0004252	serine-type peptidase activity;serine-type endopeptidase activity			MMVLAPGANTALGAAQCSWTLECGNSSAFGEYAAVALLPLDDKRHPQGEAALFQVSQPWMQWSGAQEKVSCSLNLAQLPTGADRLLLVVYTFSAMGPVSELRSLRLQVDSQIEVSLDLSDNGESAIIVGEFYCRNQQWKFRALAEGSAYGLSALGRRIGMNIDDAHPHRRSGSSDQNRSAAGATGTGFAVTSTHILTCAHVIEGMQEIHIASFEGRHRAEAIVVDQRNDLALLRVQGAPAFKPVAFRDGIGCDLGETVVVLGYPLAGLAGGGIHVTQGGVSALFGLHNDASLLQFTAPIQPGSSGSPLFDGSGSVVGMVTSTVPDAQNMNFAVKAGLALAFLDACGVEPNRTPTGMTFTTSQMAREAQQSLWKIEARNP
pBT2101_00127	core	120192	121319	375	+			Adenine/guanine phosphoribosyltransferase			GO:0006950;GO:0006520	response to stress;cellular amino acid metabolic process	GO:0016757;GO:0016740	transferase activity, transferring glycosyl groups;transferase activity			MESNVVPTSLRAQLKRGLLEVKVDDAVLPPANLFGFAERRNPKRAFLFVSKVLGRHIPVRPSVMAASFESLAAEIPPDLPGPVLVIGMAETAVGLGAGVHRAFSATRPDSMYLISTRHPLGTELFARFEEEHSHASAHLIHMPVDPEIREMMLQARSLVLVDDEASTGKTFVNLHRALVDAGLSKIERVVTCVLTDWSAGAVRHAIGEQATAVSLMQGSYQFHEDQAAPLPEMPDVGAVSIGEWPLSADKDWGRLGVRHVEDTLAPEIQVQPGEKIIVLGTSEFVWRPFLLAERLERAGADVHFSSTSRSPIALGHSIQHALSFSDNYGLGIPNFLYNVKPGQFDRVLICTETPAQAVPAELVTALSAEVIFDEQ
pBT2101_00128	core	121309	122067	252	+			Trehalose 6-phosphatase	3.1.3.12				GO:0004805;GO:0016787	trehalose-phosphatase activity;hydrolase activity			MSSNRPLVFVDLDDTLFQTARKMVEGTPRTTATLDVHGQPNGYMNPVQHSFVNWLLASADVVPVTARSVEAYSRVKLPFTEGAICSHGGVMLRPDGTLDQDWHGQMAESLWTFQDRLPALSEATLQIGKDMGYSLRGWVVEEEGLRHYVVTKHNESDDAVLSKVLNEVQARGMLEGMHIHANGNNLAFLPKGLAKRLAVQEWLRRDTKINGERPVLGFGDSITDLGFMDLCHMWATPACSQLAKAVEEMINE
pBT2101_00129	core	122060	123154	364	+	stiP		Cysteine protease StiP	3.4.22.-		GO:0016540;GO:0000902	protein autoprocessing;cell morphogenesis	GO:0016740;GO:0008233;GO:0016757;GO:0005524;GO:0008234;GO:0016829	transferase activity;peptidase activity;transferase activity, transferring glycosyl groups;ATP binding;cysteine-type peptidase activity;lyase activity			MSNLLATLNTVGSGSYAPEDVHFLLQSVQMSVTDVEEKERLIQSNQKHYSEMISQEHAPTDVHKSLYARALVQNGARMAADVQSLALALNTAYTGSSIALVSFVRAGLPLGVLLRRALVEMGRDAHHYGVSIIRDRGIDTVALEAIIQLHGAENIVFVDGWTGKGAISGELKRTLGADKRFPEEPRLVVLADPCGRAWLSASAEDWVIPSGILGATVSGLVSRSIWPTQGGLHGCVVYDHLHEHDVTREFIDKIEAERQALSSVQTASPWTHEQRLKLQAAAENVVTSLATRFGISNLNRVKPGIAEATRAVLRRVPDHVLVRDRNDGDVQLLLHLTERAGVTVEEAGEALGPYRAVTIIRSTN
pBT2101_00130	core	123154	124101	315	+	citE		Citrate lyase, beta subunit	4.1.-.-;4.1.3.6				GO:0016829;GO:0003824;GO:0046872;GO:0008815	lyase activity;catalytic activity;metal ion binding;citrate (pro-3S)-lyase activity			MKAISPFALGATLYMPATRDDILDVVFGMKIPELRSLVVCLEDAVAAIDVESALANLQALLMGIDARGGRPEQGPLLFVRPRDAEMAAVLNEWPLMKHVNGFVVPKLTLKSLAFWEAAVSNPDLYLMPTLETSDVYDPGAMVELGQALKANLNQRIIALRIGGNDLMGCLGLRRNPATTLYNTPMSYVIPMLAGVMGAQGFALTAPVFEQLATPHLLREELKLDIAHGLVGKTAIHPSQISIIQDTLRVSLEDLNCAKLIVNDVAPAVFKHNDAMCEPATHYKWAVNILERAKWHGVKPAEMGNGEHSVRLAEAN
pBT2101_00131		124101	124829	242	+			HAD-IB family hydrolase	3.1.3.-;3.1.3.3	HAD_like superfamily			GO:0016791;GO:0016740;GO:0004647	phosphatase activity;transferase activity;phosphoserine phosphatase activity			MSIEMLEAGPKGAEVLSVFDFDGTLTRHDSFVPFLRFAFGTREFTLRILRLVLPSLKYLSRGMSRDELKAQLVSTFLAGVEAKWVGQKAEDFCQSVWPKLMRPSGLRSVAAEMASGAEVTLCSASPALVLRPFADRLGIKLIGTELEVVDGRLTGRISGNNCRCENKVLRLEAIYGPLTQYRLRAWGDTRGDHELLAAAQDAHWRHFHPVWRRSRPRFSKAGSPGSVPPRASHSNSEDQQGA
pBT2101_00132	core	124832	125425	197	+	terZ	yceC	Tellurite resistance protein TerZ		TerD_like superfamily	GO:0006950;GO:0046690	response to stress;response to tellurium ion					MALTLSKNQSISLEKTAGSGLTSVSLGLGWDPVKSGGFLSKLIGGGNDSIDLDASCILLDGNMKPVDLVWFRQLSSKDGSIKHSGDNLTGEGDGDDETINVDLQRLPASVQHLVFTVNSFRGQKFDQVENAYCRIVNNSKNQELARFNLAEKGQHTGVVMASLSRKGNDWDFKAIGQSTNGRTADDLVNLAIQAVRA
pBT2101_00133	core	125422	126612	396	+	terA		Tellurium resistance protein TerA		TerD_like superfamily	GO:0046690;GO:0006950	response to tellurium ion;response to stress					MTTLVPGGNAPVATGQLRVDISYTPIPGADLDISAFALTNTGKVRGDGDMCFYGQTSILSGAVQLTASSTGRAEFTVDLSRVDPAVEKVALTATIYENKATFDRVSTLALALTGGIEAQIPTRGMNETALILGEFYLRQGAWKFRCVAQGFAGGLEPLAKHFGVDIAAPSGNPAQNTAQPAPAPAPVPPAAPKSTISLSKVTLDKSRSSISLEKTSAGFGEIKVNLNWNQGGTGLLGGLLGKRNAIDLDLGCLFEMQDGYKGAVQALGKRFGDLREEPYIQLMGDDRTGSVAGGEWLHINGQHWSEVKRILVFAFIYDGAPNWKATDGVVTIFVPGQPEIEVRMNEEGGRHGMCAIALLENVNGAVKVSRRVDFHPGHEEMDRAYGWGMRWKAGSK
pBT2101_00134	core	126660	127109	149	+	terB		Tellurite resistance protein TerB		TerB_like superfamily	GO:0006950	response to stress	GO:0004386	helicase activity			MLEWLKTNATKARETLTTEVAKFKNRTFMEAVANACALISAADGEIKSEEKMKMTGFINNSPELKVFNLNDVIKVFSDACGKFEFDFQIGQAEALKAISKVKGKDGEARLLVRVACAIGASDGDFDDKEKAACRLICLELGLNPADFEL
pBT2101_00135	core	127121	128155	344	+	terC		Tellurium resistance protein TerC		TerC superfamily	GO:0046690	response to tellurium ion			GO:0016021	integral component of membrane	METTHIGFPPLTMAVFVGLALAALLLDMVTHRDDKPITLARASIWSVFWVAISLAFAGFLYVQHGAEVASLFVTGYALEKVLSVDNLFVFMAIFAWFKVPDGLRHRVLYWGIIGAIVFRGVFVAIGTGLLAFGPWVEIVFALIVAWTAVMMLKGGDDDDAEEDYSQHLAYRFAKKLFPVWPKLYGHNFFVSRKKLEVEVQKTENKGMSLAAKGGLFATPLFLCLVVVEVSDVLFAFDSVPAVIAVSREPLIVYSAMLFAILGLRTLYFVLEALKRYLVHLEKAVVVLLFFIAAKLGLNATDHLFHHGISIDPNTSLLIVLAVLAVGILASVIFPEKEEAQAENQ
pBT2101_00136	core	128184	128762	192	+	terD		Tellurium resistance protein TerD		TerD_like superfamily	GO:0006950;GO:0046690	response to stress;response to tellurium ion					MALSLQKGGNLSLSKEAPGLTKILVGLGWDPRSTDGTQFDLDASAFLLNATGKVRGDADFIFYNQLKSPDGSVEHTGDNRDGAGDGDDEAIKVDLSRVPADVDKIAFTVTIHDAENRRQNFGQVSNSFIRIVNEANGSEIVRYDLAEDASTETAMIFAELYRHNSEWKFRAVGQGYAGGLKALANGYGLTVN
pBT2101_00137	core	128796	129374	192	+	terE		Tellurium resistance protein TerE		TerD_like superfamily	GO:0006950;GO:0046690	response to stress;response to tellurium ion					MAVSLSKGGNVSLSKEAPGLSEVVVGLGWDPRVTDGTEFDLDASIFITGENGKVLNDSSFIFYNNKKSTDGSVEHLGDNRSGQGDGDDEQVNVKLTGLGADVKKLVFAVTIHDAEARKQSFGQVGNAYIRVLNKADGKEIARYDLSEDASTETAMIFGELYRHNDEFKFKAIGQGFAGGLKPLAEAHGVSIG
pBT2101_00138	core	129509	130534	341	+												MKLRLVLAVGGVLGLVGCDAVTDFKLGMAQRELREECFGSFTNTCVSKTIDFNIKVLESVPLSGPEDKKGIIAMFGDEGWDLWEESEEEVKDQVIEILESRRPGFFSRWFLGDAQPFDEKGVMELSPSDLKPFQDRAKAVFVSKLKAAGLKPNAEAAAKYSDEKQLPQQQEAPATLGSAQHSDRPISEVSPQSQLQSQRLPAGGHALTLSAAIDSLVAAEVSEDGGSEYQEGRKVVQVDLNGDGAEDAIVLFTIEGQGGGNGSYQTLAALYKEPDGWALKQKLIVGGATDIQVLGQNIFGLKVLTHGDDDPMCCPSLESVVKYKWTGTDFAELTAASQSAS
pBT2101_00139		130639	131199	186	+												MTPPNPSYPEQIAALTETVARLTAERDRLSAAMLHSQITGARWIACSDYLPDCTQEDDVGLLSQSVLVCDENDLSSLYLGHMRDGGTWELDGGDSNCMPPKTITHWMPRPNSPSLQEQSQDPRNERRQLMEAGSLEAAVQVYRQALSEAVEQLARGTLDAPTCHRLMGRWQTALLQAVQPLARAPE
pBT2101_00140		131196	131315	39	+												MIWNMAVNDHTTLASAIDTQDITADFLRLAVPESAVVTH
pBT2101_00141	core	131406	132599	397	+										GO:0016021	integral component of membrane	MGFRFSKRITIVPGVRLNISGSGISTSVGPRGLSLTMGKRGTYINAGLPGTGLSYRERLDRSGQRRAPGPSGEKAAYSGPIKVKVDDDGSLIITDLEDNLLPPEIVKRVKVEKCEEIQALLEKAAAKINEGLEECLSVHMMTPRPGSLPALPPAFNLEEPRRPSIDAPGLLDKMLLRSARMERETQALEAQYQQDLAEWNSTRDAHEKARAEIEKAIRLAAKGYSAQMERALDYVLSGIAWPKETLLEYEFSHDVTGIALDIDLPEEGDVPNRTAEAKGNGKLSFKTRSEAQTRKDFVSLCYGTVFRVVGEVFALLPGIQQCLASGYIQRTNPATGRIEDQYVISALISRDQWETLDFNRLEAIDPGATLTAFGAVVSLDRASRFREITPMDLAILG
pBT2101_00142	core	132709	133968	419	-	terF		Tellurium resistance protein		TerD_like superfamily; vWFA superfamily	GO:0006950;GO:0046690	response to stress;response to tellurium ion					MQISQGQRIPLSNLIQGQSLSLAIQINSPHTVDLACFGLDAAGKLSDDRYMIFFNQPISPCGSLKQAGAEFSLSLAGLPSSIDRLVFTAAIDGAGAMRDIQSSSFLVKDPTGQIVATCPFAGNTFAGEKAIMVADVYRKDGQWRLASNLQGFNEGLSALVKHFGGEVADDAAPASSPAPAPAQATISLEKKVAAAAPQLISLAKKAQVSLEKAKLTHVKARVALVLDASGSMNSQYSKGRVQEVVNRLLPLAVHFDDDGSIDCWAFAAKPQKLSEITLSNYQDFINTDNYGWRDWNVGSRINDEPRVMEQVINYYLNDGDRSPVYVLFISDGGVHENRKITKLMTEAAKLPLYWQFVGLGGHGYGILEKLDDMKGRVVDNCGFFALDDLHQVSEEHLYD…
pBT2101_00143		134118	134603	161	-												MLKHLMMANAPNLKSLLIQELQTVPGESVHLSEVRKFVSCPKLADFYVRGNHGHGLVAVGDTFLESRTMLADRAHPSFALPLQCYEEFLIGKEVVREVGRKDGPLTRIELWPFNPGDLSPDQFVLAIALSYLPHEYRMDERLAIAVESLLCPLGFTLGEEP
pBT2101_00144	core	134845	136113	422	+										GO:0016021	integral component of membrane	MLLIALIVLNAICLISGLLFNAELLNMAGADIPLKQLQTLEIYSQILASASVCLFAWRMCIWAHRRWGGARYIGLSIALSTIVAAPTTWWIQGEAPDLIAEKFPASLRVYSLYAYVTKKGLLYESLQIPGVPYQEHRDTGDGKAFIANLGVLMSVQGSYVEKIDQNFFGFAAAVFTGYTRRNGDWIYGRIQDEVVPQIEDIARTYAKLEAFRAAGLPGNEWKPIAWPKAEEELGYEPTLDDFARSIPPGLRSRQSVLNSAEVHYFAREAMGPLYVNGMDVLASRQQFDKYLPGIAKNMAFDVAHTDIHGEQGLNVLKNMWFVPWTLISGLFMGALNLVGLVLSAVEQLGLIQGRRRLVRLGAVVVIIIVPLIYGNSIIQSAGYRTAFRSIEKGPTIMAG…
pBT2101_00145	core	136140	136991	283	+										GO:0019867	outer membrane	MRKKFVASILAVAIAATSGCAEMGISKEQAGTVLGGLAGAAIGATMGKGNGKIAATIIAAGIGGYLGNRIGHMLDEKDQQALALRTQEVLSQPTVATQPVTWTSDHSGATAQITQGQEYSKTKTVEVKRAPKIQAVPSMKLINEAYVTKSSLNVRAAPNLKADKVGGLPTNTEFTAVGSTGDWILVGRKGVTVGYVHKDYVEPKAQAVAKTAAPAVNLDEMNVSASKETQAFDLDSIPSLPTEQVVAETACRPVTVSLKSASGQAEQQQNTFCKQANGTWELI
pBT2101_00146	core	137000	138874	624	+												MKKRALALAVVGACGLVPQAFAHELAVSKKDHIKVDVPGEASNWCKPEIELTIRRPVWDNQALLTGLVGKLPIVLANDCPAARVTWRAVDASGNLYASGSGTAANLGIVTLASARKKSSPAVIPSPSSVEASALVDQSAPPTNVVAPVTNPDRAHDQPPVQQDKTVQQLPPQPSIAAAPSAQIEQVHPDLQGSSAPAAITATPASDFGKALVLEHSKLTQITDAGGCKWVMSKSVLNDGDGSLAFDSTPSMPCPSTGFAEGSFEKLSWKVPNTYRGDNWNRVFVHASGLMFNKDLESVVKGKELSYLSPDADQALFLLGEIPSRQMKVYLAFQRGNYRVLGPFNSDPYYVAITPDESFALDPVDYKRAGKEVFQLIRNSSPSTVSVQNFYVAKSLAALF…
pBT2101_00147	core	138884	140095	403	+												MMKSIKKKHLLMASIAAAVVAIGGVTAILSSSGKKTALSYYDSFKERYYLQDVLSEGEISYSVFSGDLTVKNPEVRLAAVQTNGAEQFLQGLRGLFETAIGRSSEEGLMGWTKYQMLSTTGRNAAGVYLKADALKINHSGDSKDGEIHVQLLGMEMANPFISRRGAEVVLVSDLAADNEWAPAETASSEVKLPYSWGTNMAVRSPVTGAFIVGATGDFGTKVDLDFYIQRSDDGAGSMRFVVTHRNDGSEVGQIVREAEFASLPELDEVQTLLRNTLSSFIIGAYSSLTGQSVLLDAVSKFALQTKVEDYSVTFKGFSSIKDAFDSYQANAGKSQFDAFCQAAGLSTWQSDFGAKAREHSDSECAIARKLVEEGKFEEHYKFSEGKPLYASLFVGRSYE…
pBT2101_00148		140283	141398	371	+										GO:0016021	integral component of membrane	MIDAMTTETRSRTTLISVGKQLHASPQTGQDRACLVRQSDGTERLALIQLVTSKQQGSLHRGAEFFRVSFRFVGDDSDPDCQYHLDQNTVWCVIDHKDCQIVFGPTEGIEIRQPGLGIGSYLMAQLIRLIQQSEMRGNYQVQAVHLPIGAKSKVKPEDARANDARIETFLTRVGFYVSPAAGQKVIGVRRAQDLRPWWNQQKVSFLSFPSFVELAARWQREKNQSEKSVEAAQRIIEGAHLHASELQTAHAEEVASLESKIEQLEGTVRSQEEQHAAFIRELLEKQAEETQGLRRQIEEIQKMHSQIEDRVTTLNPGRPSVGDSLEARAESDTQLQRILTISLAPALMKLLWAALALSAFALGAGALTNHL
pBT2101_00149		141411	141659	82	+												MNAIDATPPDDFPEQVIMMDKDLAKRHPGKAFYLRIKVEAGIEHVDLHNAVTPREARRMAISQGYAPTHWMTDGDLRPTRFY
pBT2101_00150	core	141873	142958	361	+	cdaR		Carbohydrate diacid regulator					GO:0003677	DNA binding			MFDLDHSLAQEIADRAMAILPRNVNVMDSQGLIIGTGEAERLYTRHEGAQLVLANNRAVEIDSAAASALRGVQEGVNLPLCLDGQLIGVIGVSGEPEEVRTFAEMVRMTAEMLVAQRNDQQHQIWLQKRTEDVLSAILLSGQSAHRVIVEAQRLGLKPDLRRTVVLLELANPSDIEQVARWIQHQVADAWCVPLHASGMVWCPPRTVPPDFRERLTRAGISLSRVAIGTPNTETGSLRSEVEQLSDLMAYAQAKIPDIQWLDLAAHRIPVAVWRYRSEDGFRQLAEPYLALQQEDGNGQLRKTLKCWVEHGSDGQACAEALNIHRNSLRYRLERIADITGFDLASPKGITELYLAMILAAE
pBT2101_00151	core	143083	144228	381	+	garK		Glycerate 2-kinase	2.7.1.31;2.7.1.165		GO:0000256;GO:0031388	allantoin catabolic process;organic acid phosphorylation	GO:0008887	glycerate kinase activity			MKVVIAPDSFKESLSAELVAEAIALGVRDSAPDAEIVCVPMADGGEGTVDAVLAATRGERRFSRVRGPLGAEVQAAWGWLSESRTAVIEMAAASGIHLVAPAARDVTRASTFGTGQLVLQALNAGAQRIIMGFGGSATNDGGTGMLRALGAKFLDSAGDELKEGGLALNALRRIDLSSLDERLHKVRIDVACDVDNPLTGPKGASHVFGPQKGASPEQVLALDEALAAYADIVAEQLQDDVRDFPGAGAAGGIGFAAKAFLQAEFRPGVQLIADLSGLSLAVQGADLVITGEGKLDEQTLYGKTPAGVAVIAAAAGVPTVAIAGTLGAGYQRLRDIGIVAAFSITSGPMTLESACADAAMLLRHRAADVVQLWKVARVGVS
pBT2101_00152		144380	144634	84	-												MREPIITPEDNARYTLPMADYVQLMRASRGAPVPTCHFTAMEFHECDSDPSGRNDGYQCRHCGHTESSAEAWAKVEARNQGQTA
pBT2101_00153	core	144703	144894	63	-												MSVALSSPTPRKQRIIEIASEIVDTKVERGELDPNDERAMDAACREAVLDVKTLYDAAVEYIS
pBT2101_00154		145269	146324	351	+			prepilin-type N-terminal cleavage/methylation domain-containing protein		N_methyl superfamily	GO:0015628	protein secretion by the type II secretion system	GO:0008565	protein transporter activity	GO:0016021;GO:0015627	integral component of membrane;type II protein secretion system complex	MRTCEAGFTLLELSIVIAIMSLLAVMSVPRYLEEINDNRAKLTASETQAVIDAARTYRARNGFWPGGATCLQAIQALQDNVPPLIPGNLSVNKYNKAVSTSCTAFTFSVDQEVAQDWDGVLSNMLPGTSIVNTSTYRIRTTIGVPGSEPALDSKLSRVVTANADLNRMQTNLLLGGNNISEVNDISAASASISGNVSANTLTSQSASIAGQVNSNSAVTNYATINGTATIGSQVTYGTAAVYGETWFGGASQFDGNVVLKQGAVIANIVGENTACGILGQQARNSTGATLSCDNYRWTKPGGINGMRNCRWITGAPFATKICPANMVATGMNYNGYGSGYSDHDVYCCEVY
pBT2101_00155	core	146521	147771	416	+			Stress response protein, TerZ-and CABP1		TerD_like superfamily	GO:0006950	response to stress					MSQSLKPGENTTINQPKGQVLVAHSAGANLDVNLTAFLVTDTGKVIDDSGMVFFNAPEHASGAAAFSPPINQAGTVSHSISFDLSRLPPTISKIAITLTQDGSGGGFAEVPNLTARVIAGEQILDLAPGAFDRETGIIVLELYIRNGQAKARSVWQGFASGLAGLCGMYGVEVDEAPAAAPTPAAPPAKPVNITKSVVTLDKPGTSHKVSLEKGAAAPKAIKVSATWVDNGDGRDNDDLDLRIGILRPDGRMSIIQAPDKRGSFDADPFVFHTGDVVSASASAPGIETVEINPAISHRMGGKVALVCSVYSAVDNGAVSVASLKPRMRMEYGDQVVECAFEFKSGFFSSLIYTYVLGTIEIDGDEIRISPSGVTSKTGSEATPWLTRKGDKVELTMDGP…
pBT2101_00156	core	147817	148341	174	-												MKIIGVQDLPCYRMHTPKWSVAPTSGAGAATQGGRVNRKGLEALYLSLESATAIAEFQQASAFLPPGLLISYSLSLDRVIDFTGGYNDTWAPIWQDFFCDWRKIRFNDGVEPPSWIIGDLAIEADCAGILFESVANPGGRNLVLFTDQLPVHGNIVVNDPRGDLPTDQSSWTRP
pBT2101_00157	core	148338	148733	131	-												MASKAVLELRPTNFAGLMDALKEVNRVMFSPERFLKVFSMDQQTLALRAHVHRNTVRNAPESEKVQAYIRDSVKVLRAVTDMGTDVTNAIFWFKNEPLSTFGYKTAEEVVSEGKTEQLIAFLQSWEAGAQG
pBT2101_00158		148848	149147	99	-												MMKSAALPKYRQPQLDENRTLAEQAASSPSSIRSTATVRGKAKVVPLTSPLDKTQPGFWEAVPGRNVETFLALFCAVALGVALGIPIGAWIFVSGYRLW
pBT2101_00159	core	149317	151251	644	-	helB		Putative helicase					GO:0004386;GO:0003676;GO:0008026	helicase activity;nucleic acid binding;ATP-dependent helicase activity			MPRTRLFLPLSRPQANALEARDCSSAALLAQWSIPSLAAVIAIQSLPTLAQTTDPSARLERALAGLIDAGFDLESAGQGVSFSSLVFSRFNPQLFSAGLNQLRSLSVRLLEPEDLDAEGYLTEDRKWDFEFTSRHAETLNPFTERFVDAAGKSFNLAPQQARAFRVFKSELDEDFHLQALAGTGKTFMIERLIDCLTSYRPLVLAMTKVQLDALQQRVGTGRVTGMTFSELAVRSLQLDVGRHGSRSFRLSMRRARVEMSQIANHLEFKPVGNLTPSQVASVANRTVFRYCTSRDAEIGVHHLPSLGGSYSVPQKELLVQCANRLWQETIFPSSSPLELPVRGYHRIKEVSLSSTAAVEPGFTHVIVDEAHDLPAPMAQFLDRCSIPVITLGDSCQRLD…
pBT2101_00160		151400	151654	84	+												MKAGIRKLVQASAMVPLLAGGAQDNGGLEYQVFSERFHDLAATLTKHSGDGWTLKAVEVISLNCPQGVKECALVVMEREFSSKP
pBT2101_00161	core	151747	152007	86	+												MKLLALLMCMSPGLVFAGSNDCYRIKDKDSENYCLAVTSGNTSKCYSIKNKDTEKLCLAEVRGNASSCYSIRDKDTKSLCLAKVRK
pBT2101_00162		152009	152200	63	+												MDCVEDVNTCAEPSLCWWWSGHLWYVHQENAHRRPRGNVPHSLVGAGYTKQLALEELCRLVRC
pBT2101_00163		152548	153072	174	+												MRSLTLIPLLTSCIISPLCASQPFPNTQVTDGQLLARDFNRGGHSHVQKRANKLHNHAGKRQIRVHNYANEAVPFIVHGKKAFRGKHVKKDIVGNGRRFKGSPTNSFSPGQAQQRPKMLFGKAQRFVAGSPNRPLVVFRQPVYISNGNGFQEKVLIHVFDPRQRAFIARQLQDP
pBT2101_00164	core	153751	154155	134	+	kdpE		KDP operon transcriptional regulatory protein KdpE			GO:0000160	phosphorelay signal transduction system			GO:0005622	intracellular	MSKALIVDDSRTDAYVSRKCADQLFDEVKVVGTLQELLQVVPSFNPDVIFMDLYLGEWHNGLSHIRELRSGHGELSITPIIVLSSKAAEEDKRLAVEAGAAGYIVKPATLDNMRESLRRYVPGFIPKGWESVIA
pBT2101_00165	core	154152	154997	281	+	pilD	outO	Type 4 prepilin-like proteins leader peptide-processing enzyme	3.4.23.43;2.1.1.-	DiS_P_DiS superfamily	GO:0006480;GO:0009297	N-terminal protein amino acid methylation;pilus assembly	GO:0008168;GO:0004190	methyltransferase activity;aspartic-type endopeptidase activity	GO:0016021;GO:0005886	integral component of membrane;plasma membrane	MIEILQADQALFIGIVALVSLMVGSFLNVVAYRLPIMLERAWTVEAQECLGLPSSEPVDRLTLSSPSSACPNCGHKIRPWENLPVVSYIALRGKCSGCGTKISITYPAVELATALLSASLAWHYGVTPAACAAIVLLWMLIALCLIDLKVMLLPDAITLPALWIGLAANYFGVLASLHDAVAGAVVGYMTFWTIGKLFYIVRGVEGLGQGDYKLFALFGAWGGWQVLPATLLIASLTTAAVGMAIRLVRKDRYLPFGPGLIVGGVISLVFGSEINHWLLYR
pBT2101_00166	core	155128	156423	431	+	xerC_1		Tyrosine recombinase XerC			GO:0015074;GO:0006310	DNA integration;DNA recombination	GO:0003677	DNA binding			MPAPAKTPNRGVRPSPLFDTYETFLSSSAAEYVAERPAIEEFLKVFAPHIPAANDLAHARAFLKSYSGQATTFKAYRTQVERILLWSWIIAGKSILDLRRSDAERFMDFNVAPPASWIGDAVRQRFLPRGGVYEPNPGWRPFGIKISKSDRKRAKEAGEELGVSGYKMAQGSIRQVFSICSSFFEFLTQEDLAQGNPFKAIKGKSRWIRTTAKRSGGKSLTQLQWDFVIETAELMANEAPESHERTLFIVSSLFSMYLRVSDLVGNQLWTPTMGSFVKEDETWWYEVVGKGNVEARIAVKPDYLKYLKRYRQSRNLTPLPLKGEQAPLLTKLNGAPGLSDRQVRNIVQEVFDRALKRMHEEGRSDCEVDDLRVATLHWLRHTGATFDAPHRDAKNLQAD…
pBT2101_00167	core	158543	159634	363	+												MTELKLTPEEVRQVAVDDRRFKLQTKFDLESGQGVLPFTNERFFEQSNPIVRSALFSAGKIPKGLFFQEWTEIFSLGSGSIWYRGPALSTDHELVLARIMVLARGRSLTQSVKVKQADVCRWLKLDDSGANFKKARRILDDLAGGELRISSKPALKRLYNLLTRPPLGLPDRDFFLEYIKNRYGDQIKEIAAAIESDDTVVDISMRFLTNQAKNHKTGRLLLNLDPIAAIFFDGVNTTLVPFEIMDQLDRFGTKLLPFIASHRDGVWPIGLEKYHEFSGSKSEYQKVKRRVKSDLKKRFEDWQSKAWIEPGWDISRNDDGDEIVRGLKIGAKVRIRSELEILTAVGDDLEDAEDIDAAEAESA
pBT2101_00168	core	159666	160871	401	-										GO:0016021	integral component of membrane	MQLRAAASGLLLALLAGQTLAASFDCSKASSFPEKEICRDGYLSGLDDWLAKSYKTALEVNPAQYEAVRQSQREWLDTRDACTDQKCLDKTIGARIQALDQYVTAERGKSASALAQAQLIKHQEEEAIRQRQTEERLAIEEAARQTQIENQRQQAIIELQQRAQAAQAIESQRVIEHQQALAQIPQYQPPQQVAQASSAPSFSPSYRAPEKSLWQQFKSSPAWKYMLLAGALLTAWAMWRHHQGQATIYNDYTDAAITNLLPAAGVVLAFLMNWLELPRQLAMVAGLTGFMLALMFAVYASVRTNQGWLSISLSLIAKMTLVSVFYAVLGALVASLFVSTKYKGESQARANARNRREKKETMAMIAALTTAYTFLSAWLCRRQEFIPVSECLAFDSTAS…
pBT2101_00169		161005	162039	344	-	smc		Chromosome partition protein Smc									MSRVGITKEEVRQAIAQLRNQGSPVTVRSIQAITGGSYSTVQKFWKDLRDEEIEMLGDGGRIQTELQALVLALHDKMKENSERIVREGEQRCEAQIKEMEEVLDGERVVHQATVDQLAKTEGTLADRERLLGELTERLNSANIELGRMAQELADTQRNLEVEKRSTSKLTHDLQAERDAHEHYLAALNEQRRQEQATFDNALTALREDNRTLSADNIQLRGEILSLNKQLSGMTSQLTDLQAQNRKLTLEADSAKDKLQVTEQSLMNLRIELATVKTQHSEAERQLESAIKERRETEERLVEAKASARTQNSEVRRLSAQLEGMKTELSSRAKSAEERGAEGNT
pBT2101_00170		162453	162824	123	+												MKGPVATVELWEKGRCVFSHGVSKGLLQAAVDENCFLLLVGGDGAPELGKHAVVPLENLLKRLRSQGGLQLASEQSAEDRSPYVRLGWVIALFEWACKDFPLAEIRYIHNPGFKLPERSVGLE
pBT2101_00171		162867	163121	84	+												MTIRRERQATPMCGTLRRLDVAWKRGNGEPYFAEAYCVAEDLGDTSPESIESQRLLLCSTFRVDPKTGDALSVEETTQVARSAH
pBT2101_00172		163218	163832	204	+												MEIVHATRPDGSTVQLSADGAEIGMTDSDQKLLHLLPRLLLDDSSSEAMSRDQVVLEVISDVDGLLPAEGVVIRQPYPNSSYLVGGSVRNRNGWCVPAANLPERFEVEFRWTFLSLLSDGSDWVVRHFIQLELEQGPFRTYTMAVSNWPNGRASIPNMYRYATAFLKSSQVLEQHRKGRPTLNVGNLRDGMLRGSEKKVAHRAR
pBT2101_00173		163916	164260	114	-												MPRPFVIDKAPSNIREMLIGRASDCPGLSLDDHVSWLAEQGVKTSRSAVHRFLKAKRRPAGLSPAQISDQQQDERSIRLGCLMVAANYALPGDKISLLKTAEELLDWVGEDPAE
pBT2101_00174		165052	165228	58	+												MFARVDGHLDLKRTVGFLRTVRNGKLVTVTGNRHTSQAILVTVTTDEGPLPHVYWAGR
pBT2101_00177		166517	166717	66	+												MAKSHAPAPSAIADRIAAHRAMALAALRADSSLSSRMSRYNHHMNCARSLELILGLARGLRTGGGK
pBT2101_00178		166714	167367	217	+												MTATVIRSVTILGTCLDIIRAQGRLWVAARDLAQVLRYKSESTIRQAYYRHRKHEALEGHVIKAIVGGYAGSPCRLFDEVAVMFFCQRRDRQCAIELMRWIEAGGMRLDQQPPLPGVQEIIPEEIELADAPEPPPTATSYLVPSVVDVLQQRLAKDKAYCRDLVKTMVRYCGPDEVDDLTAMIEARISSYLEAHNCPGLNAARYDLYRKYWLQGGEK
pBT2101_00179		167364	167594	76	+												MSVIKNSGADGASKPMRNMTIISFPDEVARTSQARQEFEMELSVLDCMLYALTTQVEKVRRQYKALSAPPKRSRRK
pBT2101_00180		167768	168421	217	+								GO:0003677	DNA binding			MTVLNPILQIERTELLLEIERGVALLLFERHGLDKAKAEDIARHYVEELAFMYAGENFTIPMDYIYRRAMIAQVLLKEFDGTNFVKLSRKFRVRVNTVYDIIKRFKRRANITPERTEFMRTCVESIANLMVRKHNFSQPEAEKIGNEVADFIADEFGGIQLVLPWDYSLKTAHLHVELLREFDGSNVQALAEKYQLPVDEIQRALDRYRNLPLRASA
pBT2101_00181		168615	169058	147	+												MSFAIQQAAEFYIPIPAKLKEPIRLLPSGNFVSVGGRGGRKQDFYLNDASGKALADQATAQPLPFKVSLGIDNEGDTPAAGWFKQLVWRADGLYVLDLVLAKRGVSAVVNDEYRYFSPVFYADTNIPRQLIGLLITNDPSLRSRKYG
pBT2101_00182		169263	169730	155	+			Mor transcription activator family protein					GO:0003677	DNA binding			MPIMRCSRCSARSGVRPFSPAGHIFTASKILGCFDPANIDAGIHALVGDEMAKSKRAEVRRNEFLADVADLTMRIMKRYGLDDSQAQAAADNVADDLAESWGGQYITVPKDINYRSAKRRQAIVEAFDGSNHSELAAEFGLSVNYIYKILKGAQV
pBT2101_00183		169760	170425	221	+												MFGINFNAAEEAAKSLRTATADLRSQRSKLQALKDSLHAQREALYLQALSKADAKLFLFDYIDAWAEQYLARGVLDDLFQMIAAPNRDKTFAEANNLTVPYLCLRDVETVLYSGEMPKGQSIFKAFPLPIFGDGIAMMNASHIGAACFFFGDLVKAKLEQYFDAKYPEPNPDVVGAPMAERRALIQELDRQIGELDSGINQIDAKLRQLGVREPRRLLGGE
pBT2101_00184		170425	171075	216	+												MSLAVLRISSQLPKAFRIIPVGRFHAHDGREGGHWYLMPERGRQIAALANQNSQGLLIDFEHESLKKADAPEAGRATVLEWRDDGLYVADASWTAEAKAQIASGKKRFISPVFRFNGATGEVLALESIALTGDPALLGLTDLSQVAVASAQRQSGEDASGSGMTARDREVFEHVFGTSPEALAALHAEKPDTPPEGVTAEDWANLRHVFGDALNNR
pBT2101_00185		171206	171451	81	+												MGDVNSSAEKIRLETSALPAMLRNLGVCFFLSATLKNDMTFNLIDDPERIAAAYTPIAGQEAFTVMLSRDPARWRSVLGIS
pBT2101_00186		171535	172275	246	+												MLGVTFREEMRIPPIPYEQATSIHLYQKQQLHEVVQLTDFSLLNDEHKANGALEMPARVFLDAISLAAKVPYKRPEVPSATPGSSEDCLGQLESHPALQLLSDWWNAHRIPVAGELPAAMVMPYIRVQNDNSYWCGYRETPNSTIEGMNCVSSSCATCGDTVLLHFMASVKHSEFPDGFLDVRCLDGSEWVEVEATREQMARGEYDEAYYCLAALAEFSNNFPAAYRRLLQDSFEAPSSNLETERE
pBT2101_00187		172303	172476	57	-												MYEDHQLICRKCSEPFTIREFCPNALGDLDRWPLECPHCGETTVEKSAGYLEVIQDQ
pBT2101_00188		172606	173244	212	+						GO:0016117	carotenoid biosynthetic process	GO:0004519;GO:0016787;GO:0016491	endonuclease activity;hydrolase activity;oxidoreductase activity	GO:0005840	ribosome	MCSHYEAPETERLIAGYGVAPEGQFKIDLWPCYEGPFIRLRNDESAEEEVPELEAVVGQFGLLPFWAKARSLGRNTYNARTETVATKPTYRIAWREAKHCIIPAAAIYEPDWRTGKSVPTRISRTDGGIMSIAGLWERWKTPDGELHSYTMLTVNADDHALMQNFHKPGSEKRMVVILPNGLIQDWLRAPAERSMDFMRQYPADRLQAEARA
pBT2101_00189		173241	173345	34	+												MSILSRNRSAGCFQTLNGAFAYTRDALNKKLLTK
pBT2101_00190		173414	173542	42	+												MLADSFMGMSAALQNTSALTLLLKHSVIQRALASMNEVDVSQ
pBT2101_00191		173617	174051	144	+	relA		GTP pyrophosphokinase	2.7.6.5;3.1.7.2				GO:0008728;GO:0008893;GO:0016787;GO:0016301	GTP diphosphokinase activity;guanosine-3',5'-bis(diphosphate) 3'-diphosphatase activity;hydrolase activity;kinase activity			MVLIEMALQRALSAYMGKVDKAGMPYILHPLRLMARFTDPFEQAVSLLHDVIEDSDTTAEDLLNEGFPENVVEAVVLLSRRRGESYEVFIERICPHPLARKIKLADIEDNLNVLRLASLGEPDLRRVSKYHQAWRRLQNFEAGQ
pBT2101_00192		174101	174517	138	-			XRE family transcriptional regulator					GO:0043565	sequence-specific DNA binding			MQSRSCEDIHTRSGQGKIGANSVYKRKTTIVGIPKNPAFRVSSWDSLIHFRNHNVAFGRALRNLRKTAKLTQEHLGFEAGLDRTYISVLERGERSPTLDTMVSLSEVFGLSISELASHIQSQLDEMRDNQDSSGALDQ
pBT2101_00193		174611	174967	118	+												MNNDYLKRVSQWIVGEDTGLSAIAIWSSMMGVQPEDGFCTPSDPSDLGRCLRLLELVPEWKARISEMAIHGREWAALVSHWEELHQLMDDEVGIDWSKGNSALRTYERMKAIQGHHRT
pBT2101_00194		175093	176373	426	+	pvuIIM		Modification methylase PvuII	2.1.1.113		GO:0006306	DNA methylation	GO:0015667;GO:0008170;GO:0003677	site-specific DNA-methyltransferase (cytosine-N4-specific) activity;N-methyltransferase activity;DNA binding			MRTTRLKHKVSAPGQGELFAVDQIAGIYKANPDKPLTNTALYEIVTNHLGVSTEALNELAPVGESGQKHSLVRRAIRWTQQSLKQMGIIERVNGERGVWRLTEDAKRDLNPAKSGVKVLGFRTDLGLAIWGPSADIFKRLTVPVVLALQSPPYPLRKERAYGNPDEREIVDFICATLEPVVEALAEEGSLVLNVSQDCFLPGLPARSTYVERLVLEVCDRFGLYLMDRLIWQNPAKAPGPVQWASKSRQQLNVGYEPVLWFAKNPLKCKSNNNRVLQPHSERHLRLIQNGGEKRHTNYGDGAYRLRPGSFSNETAGSIPKNVITRGHRCTYGTQHRKAAEALGLPTHGAPMPFSIPEFLIQFLTEEGDLVVDAWAGRNMTSLAAELLGRTWMSGELMLQ…
pBT2101_00195		176529	177476	315	+												MRDTWAKVLRFSLDCLGHPASLGHMLQQNRDLRFDIPGQPCSIASSEVVRWHEWGKGSYLTGNWRAPGELLGWKAVGTEFCSYHHTIDALANVGYTEIVESWECEIQDVQGLCASKSELRDFESLDAMAVARTQYLVGQITHANLEKSLGWYEIRILHRDSTDDFFACHQWDGRVFLMNSGGSHHFVAGRYLAARLEVPVPLKGLLRVHRLSQAAVSQLVGEYEVFALSDDSEAFQRFFDAMREYRAGFLWSPLPRHLDGRAVFLPRGDARAMRIVPLMRAAGHFDLGAHLLELSARPVRLPHIASARRQMEPVE
pBT2101_00196		177480	177779	99	+												MDSQTPTWREFRPSSWTRRDMAGAAQPHDENDQPEADYWLAWPPYITGDKSDIGHPSKVMRRRFRSREAAMSYADRTWPIDPNSTWPTSPYRPQAREDS
pBT2101_00197		177776	178378	200	+												MNTFAVDAESLIAVAIPEQVVTSSLSPIIEIHTAGLNDLPYPLSTATLWVACCESWPHADPDWEGLYFINLAIQADHMFSQVGPDNQFLTLDVRPGTVFLTNPLALHWLQPSDKQLNRIAEGLQERRNGYIGLQWEVAYHEIDAKVLWLKEELVKLGNVEQLGCDIAPLLIQPEADYVQPPPGHDFVIGPEVRALPRRKS
pBT2101_00198		178461	179243	260	+			Type I restriction endonuclease subunit M			GO:0006306	DNA methylation	GO:0004519;GO:0003677;GO:0008170	endonuclease activity;DNA binding;N-methyltransferase activity			MSPAKQHTDNLAKLIHSVGYHPPREVFQDFCEMAAVALSNAVDVLHRETREAQYMRLIQRYKPKDQHLFRAMLDELQQALEKDPSDILGRLFMEVGGSNSRSGQFFTPESISQVLTDLTLADTGHVQSLIEERGFITLSEPSCGAGAMVIAFALRLRELGINYQQHLHATLVDIDCRAVHMAYLQLSLLHIPAVVVHGDTLTLKQHSSWYTLAHAMGLFGIKLRRGFSLDSARGRELIGNQSGHEDADSLHERRMAMAIG
pBT2101_00199		179364	180092	242	+	tolA		Protein TolA			GO:0006810	transport			GO:0016021	integral component of membrane	MNEKQNALMAVAVGAVVLAFSAGGFFIALDAKKTADQYAREVDQLKQEIADLQGRAGEADAKIEGVVRLVKEVVELARSPAAAGKDGNGKPLPSEHASPLGATTGEAKSDPGSTTPSIGTGVSGPKTKALAELLDNEQKVDGPVTPDKVDSLLVERISSNWHRPASAKDGMQVTIEIEMDRKGVIKQVRVHQSSGNKAFDTSAVKAIQDVKAIPEIASLPTDVYQSLYKNRKVLFTPESLGK
pBT2101_00200		180150	180944	264	+												MRRLTQHTDDPAEQVPLDLSEDQRAAIKATVKKAQQSLAILPFLLEQSTVPGLTRAQARMAMETTEFELATLGRSLGVDTEAGTTIEQRFGELRQANMRIRDLEALLGQQMPAEAIQPALGNLARQLRDWWRLEGLGHTSEIQFGEYSLQVRFSLQSFSARPLIAGAEHLSHAERKALWLADLERRGFVLHDDDGKGVTDCPASRDALRALFAQRFPGTHKIAQFVSREGDHASKLVSVEVYVYDLAQILTLPVPPPKTQDVDA
pBT2101_00201		180978	181451	157	+			Transposase					GO:0003676;GO:0004518	nucleic acid binding;nuclease activity			MPSPEHDKLTAMGARWFKKNGFPVVTTEIWAAGSRERPDVLGFRSMCSGVIEVKVSLSDFRADRLKPERVSGGLGNYRFYLCPEGLIRPEDLPARWGLLYAKGRSVVPVVSPPGNLWPGVPRNALEEDLAAEWLPFLHRPDLDAERAALFSIARRLS
pBT2101_00202		181507	182775	422	+	clsB		Cardiolipin synthase B	2.7.8.-				GO:0003824	catalytic activity			MADSSIFTNSPGQDQVLRPFQRLISTASHIRLAAPYFTRPGEILEAAERGAKIDLLVGLNPATNPAALRQALEADNCSIRYFTDGFHAKIFLFDGVAMLGSANLTDGGLVSNREAVVLLDQPGDEERIRDLEALFAVLWDSAEVLTRQVYLKFKDAWEKASRMDSRDAPFQSLADVEPPTVLAGSGHKTAQQHYLSDLRKTIYEQYLPAFEEVAAILREQGTRRPEFNALAWGPEVNRFLNWVRLEHAPGDAAWQDAPIRRPQDRKPQIQTLALEWLSTATPRIPEGYFEMLETLHAVMESPESIRASSKEQIAAALMCVHAFSEQLRFTLGGAEALPAKFWEGNREDLGRVQDTLIYLIHGHEEFAARIGSVLYDPKYKLASFGRFCALELVGTLNPE…
pBT2101_00203		182916	184496	526	+												MSLLLGPILHFRGIHNDLYQVSALVVLDKGDPKPKPEPTNCAVDKVTRIASIPFGSPTQDVWRVDLSTSQKAARSQQCSCSVSGGRASFFVPALGESPRVAYGSCNGFSADKYRKKVKDRQNERWFDMAARHKIKGKEFHVLVMGGDQVYTDDLMVIPGEMKDWADLWHSKQVAAKWSRKLEKQVDEYFTQLYVQRWNQAGPREMLQSIPYVAMWDDHDITDGWGSYPQDLHECDVYQNLFRLATRYYRLFQQQLAEDEVHPSAVPNQSPQAKGFSLAYSGLGEVAFLVPDLRSERHPDLQIAGGFSPTQIASEYTWDAIFAWLDQLDTSQHKHLIVYSSLPVAYLDLNAAEVALNALPGQWELEDDLRDHWRSKPHRDERQRLIKRLLNFSAKGTRVT…
pBT2101_00204		184503	184799	98	-										GO:0016021	integral component of membrane	MRHGDKLKSFKTGVVIPLLILGLIAIWNMDRLAAMFFEAENATVRLRNCASAECELHGTLRIEPMSGDYLLTSAEGRVTRFPQSSLASARWPAQIVAE
pBT2101_00205		184801	185226	141	-												MKRAIVLSLVLTSVAGCDPLTEMATNVSQAFIAQYPDLQKPISLVFVPGYKVMIGGKATPITGEDTCPPQDGVMAKLFGPNPDEGSNRCVEVSPTATEVHVKFPDVAAGGCLKEEKWSVLRDGDRVALRRPNGDFVIPEKP
pBT2101_00206		185422	185805	127	+												MTDFTSGFNTTNLKVLRGLINSALANLHPEINIEAGKITYDPQGTCTIKVEATVKGAKSKAQTELEQAANLYGYDVSQTKPHTSLGPCKLVGFNSRARKSPWIVECPKGRYKLEDDVVERMWGQSKQ
pBT2101_00207		185904	186959	351	+	xerC_2		Tyrosine recombinase XerC			GO:0015074;GO:0006310	DNA integration;DNA recombination	GO:0009009;GO:0003677	site-specific recombinase activity;DNA binding			MSKRPDSDNADIKMMAMDFELKSALIDSAAGSPNTDKAYRQAREHFKSNGGLLPATEEMVDRYVRTFAGELSVNTLQLRVAAIAKWHQEFGFPDPTKGKVKRTMKGIRALFNKAPKKALPIAIENLRKMIDYLDTAERAAISAGDFAKQLAASRNRALVLIGFWRAFRSDELSRIEAHNITVIPDRDMRIFLRKTKHDRDALGQEFIVPALIELCPVRAYTHWLEDSGIHYGPVFRPITRWGRMADEGLSSSAIGPILRRVAEAAGVEQRYTSHSFRHGFANWAIDEGWDLISMMRYVGWKSVQNAQGYVQPKFNFGKLAIGQPASLSAPRWEPGHGEVFPGIVERLEDDE
pBT2101_00208		187247	187750	167	+												METHLDQAEEGRSMYEIGPAATTGGRVRRTRRGTPGRRRKQDRETFDFDGCSGLSVFGVTTALTMRTGPALHYISDVLESLSDEAEVCSHVVDSLRKIPDLVPYLTEIRRRCLLRNEHTHTLLLRATFLPHSIRVRVRASTELAAKQAAHIALVSKVCRDTLEQYRE
pBT2101_00209		187985	188488	167	-										GO:0016021	integral component of membrane	MLKKVKDQIAVQWGRLTDWLDVLERRWKSYWLKKVASAAAFAMVAGFTLLALYGPAVSLSYLVTAGGLLLVALSLLVRFKFLQDLATLAGVVLAAWWYVQSLPGVFNPVQQVFFDAEPESSGFYVLPQVNKDKLTFVEACKFESATSTMSCKVRVVPKVENRKADNS
pBT2101_00210		188521	188817	98	-												MQQQIIIQPEGSELIYEVLVSHDGGTVWVNCSDGNSVGRFSKHAGIDLHRTIAEQMAGEGQCLDCTHEPAGPEEWERFCGGLTQHFNVTLPPDLIRFP
pBT2101_00211		188843	189688	281	-			Alpha/beta hydrolase family protein			GO:0006629	lipid metabolic process	GO:0016787	hydrolase activity			MYSALNRIILAAGALLAISGCASNVNLKEISSGSSLHPEVLPSPTYNIQALVPAGTRYRTLRVYIEGDGHAWATRTQPSTDPTPHTSLMAQFAADDPAPAAYLARPCQFVVTGACKPALWTAERFGRASVDAMNSALNNLKSRYRTESFELVGYSGGAAIALILAGERDDVGQVQTIAGNVDPVTWTKLKNITPLLGSLSPLEYSARLAGIPQRHLIGQNDEVVPAEVVRAYSLQVQAKCLSSIVVPGASHDRGYADAWRAVRDLPFNCDMSGSPRSSMAE
pBT2101_00212		189767	192355	862	-	ompB		Outer membrane protein B							GO:0019867	outer membrane	MNKSTLRKTLLAASIAASTHVYAVSGVTDLTQDVSGDTEVALSLSEHGNVTLTGNAQRIEGEDGVGFEGVKINGNLVNNANITARGSAVDGLDLDISDDQNATRTEITGDIINNGNIDLTGAGAVGIVMDGVRANSLINNGNIDVLDDPDGVETDKARGIEIGNTKLAGDVINSGNIVATGESAKGITAFSNGADVNNQTKIGADVENKGNISVSGDNSIGIELDDVQFGHDILNSGGITANGANAIGITVDDTNYNAIVNTGLIIARGADSRGILVMDSTGPNSDLGNNGIVNSGNIVADGIAIQIGNRPGNGSGTDHFIITQNGGLIQGGEKSIDGNMQTILRFNGGTIAGDIEGLDSMQVNGNANFIGGEIEADDVQIKGGQLNLSNLHTDLTGNL…
pBT2101_00213		192659	193621	320	-			DNA-binding protein					GO:0003677	DNA binding	GO:0016021	integral component of membrane	MYLMAKNWLGRTRKVSVWMWALVCLVLLTVFQVRTHHLDDRLYFWIKTHWHTDDWQERSVWLPGYRVELDAKAVPGVDNNLSGLTFDPDLNLLWAVTNGPNELLALSRDGDVERRYSLDGFHDVEAVSYAGNGQLVIAEERRQSLVIVDIPIDEYGKLSPDRPLSLDQYSALTLALGKEDNKGLEGLAYDLKGDRLFVTKERDPRQLLEVSGLRASLEGGVSLHVRDMSNLVKDKVFATDLSSVVFDQQSGHLILLSDESKLLIEMTDEGKVVSFRSLARGFAGLLKGIPQAEGVTIDDEGYLYVVSEPNLFYRFTRETD
pBT2101_00214		193667	194026	119	-	dksA_1		RNA polymerase-binding transcription factor DksA					GO:0008270	zinc ion binding			MSLDDALDLAHFKTLLEQRAAELDRLLGDAESRSQSVELDQSKVGRLSRMDALQQQAMNDAIRSRARHERVRLQLALKRWHEGDYGWCNQCGELIASGRLEFDPATPLCITCASRAESG
pBT2101_00215		194026	194769	247	-						GO:0006950	response to stress	GO:0016651	oxidoreductase activity, acting on NAD(P)H			MLDQRQYPVAADLSGNIGLGSREHLLDELASLDEQRGKLALEQGRIMLAAAKERAVNDGVRAPESKQRHGDLLESLQELQSETRLLVIGRQGESSGGLSQHVGSQLESVIRIMHRPILVTPANFQKPKSAMLAFDGGATTRKGVEMLAASPLLKGLPIHLVMVGPVNDEASAQLDWAQKVLINAGFTVRAETRSGEIERTLHAYQKEHGIDLLVMGAYGHSRIRQFLVGSTTTSMLRTTTSPLLLLR
pBT2101_00216		194974	195276	100	-	strB_1	APH(6)-Id	streptomycin 3''-phosphotransferase	2.7.1.87	PKc_like superfamily;Also known as APH(6)-Id in card (cov=39.98;iden=99.10;acc=AF024602:3156-3993;nucl_level)	GO:0006468;GO:0019748	protein phosphorylation;secondary metabolic process	GO:0016301;GO:0016773;GO:0050299	kinase activity;phosphotransferase activity, alcohol group as acceptor;streptomycin 3''-kinase activity			MFSSRGWLVIDPVGLVGEVGFGAANMFYDPADRDDLCLDPRRIAQMADAFSRALDVDPRRLLDQAYAYGCLSAAWNADGEEEQRDLAIAAAIKQVRQTSY
pBT2101_00217		195359	196123	254	-	tnpA_1		Transposase		DDE_Tnp_IS240 superfamily	GO:0015074;GO:0032784	DNA integration;regulation of DNA-templated transcription, elongation	GO:0003676	nucleic acid binding			MTDFKWRHFQGDVILWAVRWYCRYPISYRDLEEMLAERGISVDHTTIYRWVQCYAPEMEKRLRWFWRRGFDPSWRLDETYVKVRGKWTYLYRAVDKRGDTIDFYLSPTRSAKAAKRFLGKALRGLKHWEKPATLNTDKAPSYGAAITELKREGKLDRETAHRQVKYLNNVIEADHGKLKILIKPVRGFKSIPTAYATIKGFEVMRALRKGQARPWCLQPGIRGEVRLVERAFGIGPSALTEAMGMLNHHFAAAA
pBT2101_00218		196152	196766	204	+	hin		recombinase family protein		Ser_Recombinase superfamily			GO:0000150;GO:0003677	recombinase activity;DNA binding			MLKLHDFCNRARELIRERTQAGLSAARARGRIGGRPKGLPAKAEATSMAAETLYREGRLSVSAIGEKLHISKSTLYSYLRHRGVEIGAHQKSAQPRGQQRNVASPAEPAAEQVATVTLRLAVVNNSKFVRGRKRAKENIERYCLEPYSMKRLESGNYELAIPYRSDDELDKTVHDLLTEISQEADMRNCFIEADAWEEGSERRW
pBT2101_00219		196860	197180	106	-												MAPAAESSVMESDQEKGQVDPDRVGDRAEHVEQSQDHPVRAHRIGVVDDYLVEACLPVQKNGRNASCLFIIVDADSGPHFGKWSSGQVDIGAEDLAPERRRKVFST
pBT2101_00220		197286	197993	235	-												MMTDPGPEQASANIREQLESPYTRIRYAGEKALHRLLPIAQGDGIQDQVVRSLLLGCYNGQDYPIDPASLRVLKRSVMEDCIALLLMDSAPAMEVHQYIENGSSVFNGMAERWQPPSRIQMQIPTSEDETSEDLRTLGKKSLQHLIAVAQGFSGQCRHIARFLVGCYDGCRYPFDLTRFRCIDHDLFLECIAVIRLLYETRHGIDKNILEGASVFNRLIQDWSIEPYSADSEAVR
pBT2101_00221		198165	199025	286	+			prepilin-type N-terminal cleavage/methylation domain-containing protein		N_methyl superfamily	GO:0015628	protein secretion by the type II secretion system	GO:0008565	protein transporter activity	GO:0015627;GO:0016021	type II protein secretion system complex;integral component of membrane	MGRECQQGFTLMELAIVLAITAMLAAAAVPNYMTRVNQKRADTTVQDTQAIIDAARAYRSEKGSWPGDATCSNAIQALGATTPPMLAGVSNINRYNYPITTSCTQYTFSVDQNTTQDWDGVVVNGLPGSQIINSSTYQIRTTVGVPGTEPALDGKLSRLASANAEMNRMRTNLLMGNNDINEVNAVNAQTLNAAGAVNAQTVAATGNISTAGYVEFTGTAAEGGGCAKAGLVATTSTGAQLTCQGGKWVKSVIWSPAIVSTGQSCASFPKGSLAFDSAGNLYVCKP
pBT2101_00222		199009	199995	328	+												MFANLKAVAAAFILAAVTTTVSADSWKPIRSGASSSGWQKVVCDRSGNGWRSCNMGLTIVIQATPGSLAALGEKATLVATVQDYDGNNAGRGVVINWTTSDGGLSAATTTTDANGQTSVVLTSSKTIGGATVSATSPAEGGTGQINVPFTDKWVSTSAMYSAWQDSGAPYSCSAWSPDASTINQGTAFTQSAVCYQNQIAYQQNREVSLVTGQLRNVGGVIPLYQTIQAARSQQAVGTKQSTPSCAWSSFTKNGVYATGWDHGVSNTGGPKQGYRLFLGQYIGEVTNATDSFAYNGRIYTIGKFRQSTCLGKNCASSREEYEACSVPQ
pBT2101_00223		200024	200563	179	-												MGRRNVVFREGWSGLILLAGVALLAPEAANAGKIGQALGSAAGSVGGTAVGGVSAEATRQALAAKGMTEDDFFQMLFARGIPRAKQDLPKMVDAETEFYDVTGSGREWGYWYRFRRYASRDLDPAAVKKALGPEIISKVCGTPNMVSPFMEMGGTYRYNYVGRDGQLIMSIRVSRQDCN
pBT2101_00224		200830	201258	142	+												MDCFTSPGRRLSSLALAQQRLKITGFQSPAEDHLLFPPSLDAAVGWGAPNIWLWLVDTDDLVGVGVHRNDVLVVDRALEPSPGNVVIVVANHEHHLALVERVALERLHLARVGADGRHREILADEEQVELWGVISMLLRSML
pBT2101_00225		201219	201575	118	+	dinB_1		DNA polymerase IV	2.7.7.7;3.4.21.-		GO:0000012;GO:0006281;GO:0006974;GO:0009650	single strand break repair;DNA repair;cellular response to DNA damage stimulus;UV protection	GO:0003684;GO:0003887;GO:0016740	damaged DNA binding;DNA-directed DNA polymerase activity;transferase activity			MGSNQHAAQEHAVSVFALVDCNSFYCSCERIFRPDLAQKPVVVLSNNDGCIIARSREAKALGLKMGDPYFKVKRFLDQRGVTAFSSNYALYADVSNRVMRTISTLVASIEVYSGRMLV
pBT2101_00226		201586	202515	309	+	dinB_2		DNA polymerase IV	2.7.7.7;3.4.21.-		GO:0000012;GO:0006281;GO:0006974;GO:0009432;GO:0009650	single strand break repair;DNA repair;cellular response to DNA damage stimulus;SOS response;UV protection	GO:0003684;GO:0003887;GO:0016740	damaged DNA binding;DNA-directed DNA polymerase activity;transferase activity	GO:0019038	provirus	MPGDLEQLGRDIQARVRQWVNIPVGVGIGPTKTLAKLAQWAGKNWPATGGVVNLMDPQRQQKLLKLAPVGEVWGVGRKLSSQLETLGIKTAFDLASADPRHIGRMFSKVLERTARELRGEQWLKMHDDPDPKKEIVSSKMFGRRVYLLEELRQAAAAYTTRAAEKLREQGSVCSELVVSVQTSQFADPADRYWNGARMLLPTPTADTRDLIQAANQGLHGIYRAGFAYSKCTIQLCRLSQLEGLTHDMFAPQPRRNVDRLMATMDLVNERFGRGALRVASIPVEAGWAMRREMLSPSYTTSWRELPRAR
pBT2101_00227	core	202820	203221	133	+												MPQQTPTPMIDRSQVEQNRYLDYCLKHKVEISIILISGTHFIGFVLDHDRKGLLLGGKREDKPARYISKGYIALIRPNKDEELELFLEYRGMGTFLQRKRQNQALKKLKARGSQGGKAGVPTPKKLSLRPAID
pBT2101_00228		203246	206182	978	-												MLSSATISVDDLQARALAADEAAKQEFRNKVLSYANDYRFALKEASRLLGVSAGFLRNYAARNNIEFSDPDLRTKEESKSIFRQYEEIRLSREPKRVEPRKPLLKPDELQLPPQLDLLSKKAHWERQNKFLERVQELAKTMTMKEVSKLVGVSLRFLKNFSYEHDIEFVGSKARPVNEALSPVFIAEEPPCPKLIQFLSRPMPRATDIYEDEITESEEVPYTELVDSLAIVEAVTAPESSECTTATEAQVEVVQDQSVGGNSEFDRYSPKAPALRSDTDLNILTLPHNRADETISTSASVDQLTAAGASPGINGERLLGNLPLPATFVNQRSQGAAWTAWYGSAKAVASVFEQICKAKISALGDTRMLMRVPPHAALTSLFISPQCFTAIVDAFPADEA…
pBT2101_00229		206540	209506	988	-	tnpA_2		Transposase TnpA		DDE_Tnp_Tn3 superfamily	GO:0006313	transposition, DNA-mediated	GO:0003677;GO:0004803	DNA binding;transposase activity			MPRRSILSATERDTLLALPESQDDLIRYYTFNDSDLSLIRQRRGDANRLGFAVQLSLLRYPGYALGTDSEPPEPVIQWVAKQVQADPASWLKYGERDVTRREHAQELRTYLQLAPFGLSDFRALVRELTELAQQTDKGLLLAGQALESLRQKRRILPALSVIDRACSEAIARANRRVYRALVEPLTDSHRAKLDELLKLKAGSSITWLTWLRQAPLKPNSRHMLEHIERLKTFQLVDLPEGLGRHIHQNRLLKLAREGGQMTPKDLGKFEPQRRYATLAAVVLESTATVIDELVDLHDRILVKLFSSAKHKHQQQFQKQGKAINDKVRLYSKIGQALLEAKESGSDPYAAIEAVIPWDEFTESVSEAELLARPEGFDHLHLVGENFATLRRYTPALLEV…
pBT2101_00230		209707	210123	138	-	tnpR_1		Resolvase TnpR		Ser_Recombinase superfamily			GO:0000150;GO:0003677	recombinase activity;DNA binding			MEPKTNASPAAHPAHGGILQGQRIGYVRVSSFDQNPERQLEQVEVGKLFTDKASGKDTQRPQLEAMLGFVREGDTVVVHSMDRLARNLDDLRRLVQKLTQRGVRIEFLKEGLVFTGEDSPMANLMLSVMGPLPSLSAP
pBT2101_00231		210444	211457	337	-	xerD_1	int	Tyrosine integrase/recombinase XerD	2.7.7.4		GO:0006310;GO:0015074;GO:0046718;GO:0075713	DNA recombination;DNA integration;viral entry into host cell;establishment of integrated proviral latency	GO:0003677;GO:0004781	DNA binding;sulfate adenylyltransferase (ATP) activity			MKTATAPLPPLRSVKVLDQLRERIRYLHYSLRTEQAYVHWVRAFIRFHGVRHPATLGSSEVEAFLSWLANERKVSVSTHRQALAALLFFYGKVLCTDLPWLQEIGRPRPSRRLPVVLTPDEVVRILGFLEGEHRLFAQLLYGTGMRISEGLQLRVKDLDFDHGTIIVREGKGSKDRALMLPESLAPSLREQLSRARAWWLKDQAEGRSGVALPDALERKYPRAGHSWPWFWVFAQHTHSTDPRSGVVRRHHMYDQTFQRAFKRAVEQAGITKPATPHTLRHSFATALLRSGYDIRTVQDLLGHSDVSTTMIYTHVLKVGGAGVRSPLDALPPLTSER
pBT2101_00232		211489	212529	346	+	pse1_1	CARB-3	Beta-lactamase PSE-1	3.5.2.6	Also known as CARB-3 in card (cov=100.00;iden=99.89;acc=S46063:122-1037;nucl_level)	GO:0046677;GO:0030655	response to antibiotic;beta-lactam antibiotic catabolic process	GO:0008800	beta-lactamase activity			MPRASKQQARYAVGRCLMLWSSNDVTQQGSRPKTKLAILWSLMLLYKMCDNQNYGVTYMKFLLAFSLLIPSVVFASSSKFQQVEQDVKAIEVSLSARIGVSVLDTQNGEYWDYNGNQRFPLTSTFKTIACAKLLYDAEQGKVNPNSTVEIKKADLVTYSPVIEKQVGQAITLDDACFATMTTSDNTAANIILSAVGGPKGVTDFLRQIGDKETRLDRIEPDLNEGKLGDLRDTTTPKAIASTLNKFLFGSALSEMNQKKLESWMVNNQVTGNLLRSVLPAGWNIADRSGAGGFGARSITAVVWSEHQAPIIVSIYLAQTQASMAERNDAIVKIGHSIFDVYTSQSR
pBT2101_00233		212746	213093	115	+	emrE_1	abeS;ebr	Multidrug transporter EmrE		Also known as pVS1_qacE in ncbi (cov=100.00;iden=100.00;acc=A7J11_00271;nucl_level)	GO:0042493;GO:0006810;GO:0031460;GO:0006855	response to drug;transport;glycine betaine transport;drug transmembrane transport	GO:0015297;GO:0015220;GO:0015199	antiporter activity;choline transmembrane transporter activity;amino-acid betaine transmembrane transporter activity	GO:0005886;GO:0016021	plasma membrane;integral component of membrane	MKGWLFLVIAIVGEVIATSALKSSEGFTKLAPSAVVIIGYGIAFYFLSLVLKSIPVGVAYAVWSGLGVVIITAIAWLLHGQKLDAWGFVGMGLIIAAFLLARSPSWKSLRRPTPW
pBT2101_00234		213087	214058	323	+	folP1_1	sulI	Dihydropteroate synthase	2.5.1.15	Also known as sul1 in card (cov=62.90;iden=100.00;acc=JF969163:1054-1894;nucl_level)	GO:0046677;GO:0046656;GO:0046654;GO:0009396;GO:0042558	response to antibiotic;folic acid biosynthetic process;tetrahydrofolate biosynthetic process;folic acid-containing compound biosynthetic process;pteridine-containing compound metabolic process	GO:0004156;GO:0046872	dihydropteroate synthase activity;metal ion binding			MVTVFGILNLTEDSFFDESRRLDPAGAVTAAIEMLRVGSDVVDVGPAASHPDARPVSPADEIRRIAPLLDALSDQMHRVSIDSFQPETQRYALKRGVGYLNDIQGFPDPALYPDIAEADCRLVVMHSAQRDGIATRTGHLRPEDALDEIVRFFEARVSALRRSGVAADRLILDPGMDRRLVHGETADLAPTGFGQQVREAMDQRREHHIEQRDATRNRDGRIFYRRNLLATLREREVARAGAEMAEGKALPFRAAKDGESVSGKFTGTVQLTSGKFAIVEKSHEFTLVPWRPIIDRQLGREVAGIMQGGSVSWQLGRQRGLGL
pBT2101_00235		214275	215489	404	+	floR_1		chloramphenicol/florfenicol efflux MFS transporter FloR		MFS superfamily; PRK11102 superfamily;Found in card (cov=99.84;iden=86.82;acc=AF231986:3308-4523;nucl_level)	GO:0055085	transmembrane transport	GO:0005215	transporter activity	GO:0016021	integral component of membrane	MTTTRPAWAYTLPAALLLMAPFDILASLAMDIYLPVVPAMPGVLNTTPSIIQLTLSLYMVMLGVGQVIFGPLSDRVGRRPILLVGATAFVAASLGAACSSTALAFVAFRLVQAVGASAMLVATFATVRDVYANRPEGAVIYGLFSSMLAFVPALGPIAGALIGEFWGWQAIFITLAALASLALLNASFRWHETRPLDQARTQRSVLPIFASPAFWVYTVGFSAGMGTFFVFFSTAPRVLIGQAGYSEIGFSLAFATVALVMVTTTRFAKSFVAKWGIAGCVARGMALLVSGAILLGIGQLFGSPSFFSFILPMWVVAVGIVFTVSVTANGALAQFDDIAGSAVAFYFCIQSLIVSIVGTLAVTLLNGDTAWPVICYATAMAVLVSLGLALLRSRDAATE…
pBT2101_00236		215696	216322	208	-	tetR_1		Tetracycline repressor protein class G		Found in argannot (cov=96.21;iden=98.52;acc=S52438:113-745;nucl_level)	GO:0045892;GO:0006351;GO:0046677	negative regulation of transcription, DNA-templated;transcription, DNA-templated;response to antibiotic	GO:0046872;GO:0003677	metal ion binding;DNA binding			MTKLDKGTVIAAALELLNEVGMDSLTTRKLAERLKVQQPALYWHFQNKRALLDALAEAMLAERHTRSLPEENEDWRVFLKENALSFRTALLSYRDGARIHAGTRPTEPNFGTAETQIRFLCAEGFCPKRAVWALRAVSHYVVGSVLEQQASDADERVPDRPDVSEQAPSSFLHDLFHELETDGMDAAFNFGLDSLIAGFERLRSSTTD
pBT2101_00237		216426	217601	391	+	tetA_1	tet(G)	Tetracycline resistance protein, class G		MFS_1 superfamily;Also known as tet(G) in card (cov=100.00;iden=92.77;acc=AF133139:1-1177;nucl_level)	GO:0015992;GO:0046677;GO:0055085	proton transport;response to antibiotic;transmembrane transport	GO:0005215;GO:0015297;GO:0015238	transporter activity;antiporter activity;drug transmembrane transporter activity	GO:0005886;GO:0016021	plasma membrane;integral component of membrane	MRSSAIIALLIVGLDAMGLGLIMPVLPTLLRELVPAEQVAGHYGALLSLYALMQVVFAPMLGQLSDSYGRRPVLLASLAGAAVDYTIMASAPVLWVLYIGRLVSGVTGATGAVAASTIADSTGEGSRARWFGYMGACYGAGMIAGPALGGMLGGISAHAPFIAAALLNGFAFLLACIFLKETHHSHGGTGKPVRIKPFVLLRLDDALRGLGALFAVFFIIQLIGQVPAALWVIYGEDRFQWNTATVGLSLAAFGATHAIFQAFVTGPLSSRLGERRTLLFGMAADATGFVLLAFATQGWMVFPILLLLAAGGVGMPALQAMLSNNVSSNKQGALQGTLTSLTNLSSIAGPLGFTALYSATAGAWNGWVWIVGAILYLICLPILRRPFATSL
pBT2101_00238		217691	218413	240	+	lysR_1		LysR family transcriptional regulator		LysR superfamily; HTH_MARR superfamily	GO:0006351	transcription, DNA-templated	GO:0003700;GO:0003677	transcription factor activity, sequence-specific DNA binding;DNA binding			MMTLVHTLAVAEYLNFRHAANALGVAQSSVSARVKALEEDLGILLFERHARGVRLTEAGRHFVERIAVGIDQLDHAVKTAGMAAAGESGRLRIGIHALIPHSFLAKLIGQYRKDYPDVEVEIAEGPAREAVVQLRAGRLDVAFVAGTPQPPDCHSRRTWTEPLLAVLPERHPLAKRSAVTWPDLAGETFLAYRKFKRPFRAVCWVGGGRASPVLGTDRTSVSGISASRGHAAALSAAMLR
pBT2101_00239		218505	220037	510	-	tnpA_3	insA	Transposase		Y2_Tnp superfamily; Zn_Tnp_IS91 superfamily	GO:0006313	transposition, DNA-mediated	GO:0003677;GO:0004521;GO:0004803	DNA binding;endoribonuclease activity;transposase activity			MPRLATSRRQAAGCAPLPSAHTGSRYARHAPERTLLYALVEAHYPDFIARIEAEGRSLPGYVREAFDAYLRCGVLEHGFLRVVCEHCRAERLVAFSCKKRGFCPSCGARRMAESARHLVEEVFGPRPVRQWVLSFPYPLRFLFASKPEAIGPVLGIVQRVIAGWLADQAGIDRASAQCGAVTLIQRFGSALNLNIHFHMLWLDGVYVEATELPRRELRLHRARAPTTAQLTQLAATIAHRVCRHLTRKGWLEGEGESAFLADSAAGDDSMDGLRMSSITYRIATGRDAGCKVVTLQTLPGDAGSLEGEAGKVGGFSLHAGVAAEAHESHKLEKLCRYITRPAISEKRLSIALQGRVRYQLKTPWRNGTTHVEWDPVDFIAKLAALVPPPRAHLTRFHGV…
pBT2101_00240		220264	220917	217	-	groL_1		GroEL 60 kDa chaperonin		XerC superfamily; chaperonin_like superfamily	GO:0015074;GO:0006457;GO:0001123;GO:0006310;GO:0042026;GO:0075713;GO:0046718	DNA integration;protein folding;transcription initiation from bacterial-type RNA polymerase promoter;DNA recombination;protein refolding;establishment of integrated proviral latency;viral entry into host cell	GO:0005524;GO:0003677	ATP binding;DNA binding	GO:0005737	cytoplasm	MKTATAPLPPLRSVKVLDQLRERIRYLHYSLPTEQAYVHWVRAFIRFHGVRHPATLGSSEVEAFLSWLANERKVSVSTHRQALAALLFFYGKVLCTDLPWQGINEDQNLGIAITRRALEAPLRAIVANAGEEPSVIVANVKAGEGSYGYNAATGEFGDMIAMGILDPTKVTRSALQHAASVAGLAITTEVVVAEVPKKEEPAMPGAGGMGGMGGMDF
pBT2101_00241		221019	221870	283	+	folP_1	sulI	Dihydropteroate synthase	2.5.1.15	Also known as sul1 in card (cov=99.76;iden=100.00;acc=JF969163:1054-1894;nucl_level)	GO:0042558;GO:0009396;GO:0046654;GO:0046677;GO:0046656	pteridine-containing compound metabolic process;folic acid-containing compound biosynthetic process;tetrahydrofolate biosynthetic process;response to antibiotic;folic acid biosynthetic process	GO:0046872;GO:0004156	metal ion binding;dihydropteroate synthase activity			MLRSRVTVFGILNLTEDSFFDESRRLDPAGAVTAAIEMLRVGSDVVDVGPAASHPDARPVSPADEIRRIAPLLDALSDQMHRVSIDSFQPETQRYALKRGVGYLNDIQGFPDPALYPDIAEADCRLVVMHSAQRDGIATRTGHLRPEDALDEIVRFFEARVSALRRSGVAADRLILDPGMGFFLSPAPETSLHVLSNLQKLKSALGLPLLVSVSRKSFLGATVGLPVKDLGPASLAAELHAIGNGADYVRTHAPGDLRSAITFSETLAKFRSRDARDRGLDHA
pBT2101_00242		221998	222498	166	+			GNAT family N-acetyltransferase		NAT_SF superfamily; Acetyltrans_10 superfamily			GO:0008080;GO:0016740	N-acetyltransferase activity;transferase activity			MDSEEPPNVRVACSGDIDEVVRLMHDAAAWMSAKGTPAWDVARIDRTFAETFVLRSELLVASCSDGIVGCCTLSAEDPEFWPDALKGEAAYLHKLAVRRTHAGRGVSSALIEACRHAARTQGCAKLRLDCHPNLRGLYERLGFTHVDTFNPGWDPTFIAERLELEI
pBT2101_00243		222656	223420	254	+	tnpA_4		Transposase		DDE_Tnp_IS240 superfamily	GO:0015074;GO:0032784	DNA integration;regulation of DNA-templated transcription, elongation	GO:0003676	nucleic acid binding			MTDFKWRHFQGDVILWAVRWYCRYPISYRDLEEMLAERGISVDHTTIYRWVQCYAPEMEKRLRWFWRRGFDPSWRLDETYVKVRGKWTYLYRAVDKRGDTIDFYLSPTRSAKAAKRFLGKALRGLKHWEKPATLNTDKAPSYGAAITELKREGKLDRETAHRQVKYLNNVIEADHGKLKILIKPVRGFKSIPTAYATIKGFEVMRALRKGQARPWCLQPGIRGEVRLVERAFGIGPSALTEAMGMLNHHFAAAA
pBT2101_00244		223840	224640	266	+	bla_1		Beta-lactamase OXA-10	3.5.2.6	Also known as blaOXA-10 in ncbi (cov=100.00;iden=100.00;acc=A7J11_00521;nucl_level)	GO:0046677;GO:0017001	response to antibiotic;antibiotic catabolic process	GO:0008658;GO:0008800	penicillin binding;beta-lactamase activity			MKTFAAYVIIACLSSTALAGSITENTSWNKEFSAEAVNGVFVLCKSSSKSCATNDLARASKEYLPASTFKIPNAIIGLETGVIKNEHQVFKWDGKPRAMKQWERDLTLRGAIQVSAVPVFQQIAREVGEVRMQKYLKKFSYGNQNISGGIDKFWLEGQLRISAVNQVEFLESLYLNKLSASKENQLIVKEALVTEAAPEYLVHSKTGFSGVGTESNPGVAWWVGWVEKETEVYFFAFNMDIDNESKLPLRKSIPTKIMESEGIIGG
pBT2101_00245		224633	225448	271	+	ant1_1	aadA	Streptomycin 3''-adenylyltransferase	2.7.7.47	Also known as aadA in card (cov=100.00;iden=99.62;acc=NC_010410:3621492-3622284;nucl_level)	GO:0046677	response to antibiotic	GO:0005524;GO:0016740;GO:0009012;GO:0016779	ATP binding;transferase activity;aminoglycoside 3''-adenylyltransferase activity;nucleotidyltransferase activity			MAKTKLNIMREVVIAEVSTQLSEVVGVIERHLEPTLLAVHLYGSAVDGGLKPHSDIDLLVTVTVRLDETTRRALINDLLETSASPGESEILRAVEVTIVVHDDIIPWRYPAKRELQFGEWQRNDILAGIFEPATIDIDLAILLTKAREHSVALVGPAAEELFDPVPEQDLFEALNETLTLWNSPPDWAGDERNVVLTLSRIWYSAVTGKIAPKDVAADWAMERLPAQYQPVILEARQAYLGQEEDRLASRADQLEEFVHYVKGEITKVVGK
pBT2101_00246		225539	226438	299	+	per1_1	veb;amo2	Extended-spectrum beta-lactamase PER-1	3.5.2.6	Also known as VEB-1 in card (cov=100.00;iden=100.00;acc=NC_010410:3660737-3661637;nucl_level)	GO:0030655;GO:0046677	beta-lactam antibiotic catabolic process;response to antibiotic	GO:0008800	beta-lactamase activity			MKIVKRILLVLLSLFFTIVYSNAQTDNLTLKIENVLKAKNARIGVAIFNSNEKDTLKINNDFHFPMQSVMKFPIALAVLSEIDKGNLSFEQKIEITPQDLLPKTWSPIKEEFPNGTTLTIEQILNYTVSESDNIGCDILLKLIGGTDSVQKFLNANHFTDISIKANEEQMHKDWNTQYQNWATPTAMNKLLIDTYNNKNQLLSKKSYDFIWKIMRETTTGSNRLKGQLPKNTIVAHKTGTSGINNGIAAATNDVGVITLPNGQLIFISVFVAESKETSEINEKIISDIAKITWNYYLNK
pBT2101_00247		226583	227116	177	+	aadB_1	ANT(2'')-Ia	2''-aminoglycoside nucleotidyltransferase	2.7.7.46	Also known as ANT(2'')-Ia in card (cov=100.00;iden=100.00;acc=AF078527:3770-4304;nucl_level)	GO:0046677	response to antibiotic	GO:0008871;GO:0016779	aminoglycoside 2''-nucleotidyltransferase activity;nucleotidyltransferase activity			MDTTQVTLIHKILAAADERNLPLWIGGGWAIDARLGRVTRKHDDIDLTFPGERRGELEAIVEMLGGRVMEELDYGFLAEIGDELLDCEPAWWADEAYEIAEAPQGSCPEAAEGVIAGRPVRCNSWEAIIWDYFYYADEVPPVDWPTKHIESYRLACTSLGAEKVEVLRAAFRSRYAA
pBT2101_00248		227267	227938	223	-	tnpR_2		Resolvase TnpR		Ser_Recombinase superfamily; HTH superfamily			GO:0000150;GO:0003677	recombinase activity;DNA binding			MAEAPPQTNVYVTGEKVLIGYMRVSKADGSQSTNLQRDALIAAGVSLAHLYEDLASGRRDDRPGLAACLKALREGDTLIVWKLDRLGRDLRHLINTVHDLTARSVGLKVLTGHGAAVDTTTAAGKLVFGIFAALAEFERELISERTVAGLISARARGRKGGRPFKMTAAKLRLAMASMGQPETKVGDLCEELGITRQTLYRHVSPKGELRPDGVKLLSLGSAA
pBT2101_00249		228026	230911	961	+	tnpA_5		Transposase		DDE_Tnp_Tn3 superfamily	GO:0006313	transposition, DNA-mediated	GO:0004803;GO:0016627	transposase activity;oxidoreductase activity, acting on the CH-CH group of donors			MPRRVTLTDRQKDALLRLPTSQTDLLKHYTLSDEDLGHIRLRRRAHNRFGFALQLCVLRYPGRVLAPGELIPAEVIEFIGAQLGLGADDLVDYAAREETRHEHLAELRGLYGFRTFSGRGASELKEWLFREAEMAVSNEDIARRFVAECRRTRTVLPATSTIERLCAAALVDAERRIETRIASRLPMSIREQLLALLEETADDRVTRFVWLRQFEPGSNSSSANRLLDRLEYLQRIDLPEDLLAGVPAHRVTRLRRQGERYYADGMRDLPEDRRLAILAVCVSEWQAMLADAVVETHDRIVGRLYRASERICHAKVADEAGVVRDTLKSFAEIGGALVDAQDDGQPLGDVIASGSGWDGLKTLVAMATRLTATMADDPLNHVLDGYHRFRRYAPRMLRL…
pBT2101_00250		230987	231421	144	-	merR_1		Mercuric resistance operon regulatory protein			GO:0006355;GO:0046689	regulation of transcription, DNA-templated;response to mercury ion	GO:0045340;GO:0003677	mercury ion binding;DNA binding			MENNLENLTIGVFARTAGVNVETIRFYQRKGLLPEPDKPYGSIRRYGETDVTRVRFVKSAQRLGFSLDEIAELLRLEDGTHCEEASSLAEHKLKDVRERMADLARMEAVLSDLVCACHARKGNVSCPLIASLQGKKEPRSADAV
pBT2101_00251		231493	231843	116	+	merT_1		Mercuric transport protein					GO:0046872;GO:0015097	metal ion binding;mercury ion transmembrane transporter activity	GO:0016021;GO:0005886	integral component of membrane;plasma membrane	MSEPQNGRGALFTGGLAAILASACCLGPLVLIALGFSGAWIGNLTVLEPYRPIFIGVALVALFFAWRRIYRPSAACKPGEVCAIPQVRATYKLIFWGVAVLVLVALGFPYVVPFFY
pBT2101_00252		231859	232134	91	+	merP_1		Mercuric transport protein periplasmic component			GO:0030001;GO:0046413	metal ion transport;organomercury catabolic process	GO:0015097;GO:0018836;GO:0016152;GO:0016668;GO:0045340;GO:0005507	mercury ion transmembrane transporter activity;alkylmercury lyase activity;mercury (II) reductase activity;oxidoreductase activity, acting on a sulfur group of donors, NAD(P) as acceptor;mercury ion binding;copper ion binding	GO:0042597	periplasmic space	MKKLLSALALAAVVAPVWAATQTVTLSVPGMTCSACPITVKKAISKVDGVSKVDVTFETREAVVTFDDAKTSVQKLTKATEDAGYPSSVKN
pBT2101_00253		232137	232382	81	+	merF		Mercuric transport protein					GO:0015097	mercury ion transmembrane transporter activity	GO:0016021	integral component of membrane	MKDPKTLLRVSIIGTTLVALCCFTPVLVILLGVVGLSALTGYLDYVLLPALAIFIGLTIYAIQRKRQADACCTPKFNGVKK
pBT2101_00254		232379	234025	548	+	merA		Mercuric reductase	1.16.1.1;1.8.1.4		GO:0045454;GO:0046413;GO:0030001;GO:0050787;GO:0046689	cell redox homeostasis;organomercury catabolic process;metal ion transport;detoxification of mercury ion;response to mercury ion	GO:0016668;GO:0045340;GO:0004148;GO:0016152;GO:0050661;GO:0018836;GO:0050660;GO:0015097	oxidoreductase activity, acting on a sulfur group of donors, NAD(P) as acceptor;mercury ion binding;dihydrolipoyl dehydrogenase activity;mercury (II) reductase activity;NADP binding;alkylmercury lyase activity;flavin adenine dinucleotide binding;mercury ion transmembrane transporter activity	GO:0005623	cell	MTEITVNGMTCTSCATHVKDALEKIPGVNAAVVSYPESRAQVMADTAVSHNQLLAAIAALGYQGSIRVGDFKDEPKIRDALEGAGLHIAIIGSGGAAMAAALKAVEQGATVTLIERGTIGGTCVNIGCVPSKIMIRAAHIAHLRRESPFDGGIAATVPAIDRSKLLAQQQARVDELRHAKYEGILDGNPAITVLHGEARFKDDQSLVVRLNEGGEREVTFDRCLVATGASPAVPPIPGLKESPYWTSTEALVSDTIPARLAVIGSSVVALELAQAFARLGSQVTILARSTLFFREDPAIGEAVTAAFRAEGIEVLEHTQASQVAHVNGEFVLTTGHGELRADKLLVATGRAPNTRSLALDAAGVTVNAQGAIVIDQGMRTSNPNIYAAGDCTDQPQFVY…
pBT2101_00255		234042	234407	121	+	merD		HTH-type transcriptional regulator MerD			GO:0006355;GO:0046689;GO:0045892;GO:0006351	regulation of transcription, DNA-templated;response to mercury ion;negative regulation of transcription, DNA-templated;transcription, DNA-templated	GO:0003677	DNA binding			MSAYTVSRLALDAGVSVHIVRDYLLRGLLRPVACTPGGYGLFDDAALQRLCFVRAAFEAGIGLDALARLCRALDAADGDEAAAQLAVLRQFVERRREALADLEVQLATMPTEPAQHAESLP
pBT2101_00256		234404	234640	78	+	merE		Mercuric resistance protein					GO:0015097	mercury ion transmembrane transporter activity	GO:0016021	integral component of membrane	MNSPERLPSETHKPITGYLWGALAVLTCPCHLPILAIVLAGTTAGAFIGEYWGIAALTLTGLFVLSVTRLLRAFKDRS
pBT2101_00257		234693	235292	199	-	tnpR_3		Resolvase TnpR	3.1.22.-;6.5.1.-	Ser_Recombinase superfamily; HTH superfamily	GO:0046718	viral entry into host cell	GO:0000150;GO:0003677	recombinase activity;DNA binding			MRVSKADGSQATDLQRDALIAAGVDPVHLYEDQASGMREDRPGLTSCLKALRTGDTLVVWKLDRLGRDLRHLINTVHDLTGRGIGLKVLTGHGAAIDTTTAAGKLVFGIFAALAEFERELIAERTIAGLASARARGRKGGRPFKMTAAKLRLAMAAMGQPETKVGDLCQELGVTRQTLYRHVSPKGELRPDGEKLLSRI
pBT2101_00258		235337	238222	961	-	tnpA_6		Transposase		DDE_Tnp_Tn3 superfamily"	GO:0006313	transposition, DNA-mediated	GO:0016627;GO:0004803	oxidoreductase activity, acting on the CH-CH group of donors;transposase activity			MPRRVTLTDRQKDALLRLPTSQTDLLKHYTLSDEDLGHIRLRRRAHNRFGFALQLCVLRYPGRVLAPGELIPAEVIEFIGAQLGLGADDLVDYAAREETRHEHLAELRGLYGFRTFSGRGASELKEWLFREAEMAVSNEDIARRFVAECRRTRTVLPATSTIERLCAAALVDAERRIETRIASRLPMSIREQLLALLEETADDRVTRFVWLRQFEPGSNSSSANRLLDRLEYLQRIDLPEDLLAGVPAHRVTRLRRQGERYYADGMRDLPEDRRLAILAVCVSEWQAMLADAVVETHDRIVGRLYRASERICHAKVADEAGVVRDTLKSFAEIGGALVDAQDDGQPLGDVIASGSGWDGLKTLVAMATRLTATMADDPLNHVLDGYHRFRRYAPRMLRL…
pBT2101_00259		238310	238981	223	+	tnpR_4		Resolvase TnpR		Ser_Recombinase superfamily; HTH superfamily			GO:0003677;GO:0000150	DNA binding;recombinase activity			MAEAPPQTNVYVTGEKVLIGYMRVSKADGSQSTNLQRDALIAAGVSLAHLYEDLASGRRDDRPGLAACLKALREGDTLIVWKLDRLGRDLRHLINTVHDLTARSVGLKVLTGHGAAVDTTTAAGKLVFGIFAALAEFERELISERTVAGLISARARGRKGGRPFKMTAAKLRLAMASMGQPETKVGDLCEELGITRQTLYRHVSPKGELRPDGVKLLSLGSAA
pBT2101_00260		239132	239665	177	-	aadB_2	ANT(2'')-Ia	2''-aminoglycoside nucleotidyltransferase	2.7.7.46	Also known as ANT(2'')-Ia in card (cov=100.00;iden=100.00;acc=AF078527:3770-4304;nucl_level)	GO:0046677	response to antibiotic	GO:0016779;GO:0008871	nucleotidyltransferase activity;aminoglycoside 2''-nucleotidyltransferase activity			MDTTQVTLIHKILAAADERNLPLWIGGGWAIDARLGRVTRKHDDIDLTFPGERRGELEAIVEMLGGRVMEELDYGFLAEIGDELLDCEPAWWADEAYEIAEAPQGSCPEAAEGVIAGRPVRCNSWEAIIWDYFYYADEVPPVDWPTKHIESYRLACTSLGAEKVEVLRAAFRSRYAA
pBT2101_00261		239810	240709	299	-	per1_2	veb;amo2	Extended-spectrum beta-lactamase PER-1	3.5.2.6	Also known as VEB-1 in card (cov=100.00;iden=100.00;acc=NC_010410:3660737-3661637;nucl_level)	GO:0046677;GO:0030655	response to antibiotic;beta-lactam antibiotic catabolic process	GO:0008800	beta-lactamase activity			MKIVKRILLVLLSLFFTIVYSNAQTDNLTLKIENVLKAKNARIGVAIFNSNEKDTLKINNDFHFPMQSVMKFPIALAVLSEIDKGNLSFEQKIEITPQDLLPKTWSPIKEEFPNGTTLTIEQILNYTVSESDNIGCDILLKLIGGTDSVQKFLNANHFTDISIKANEEQMHKDWNTQYQNWATPTAMNKLLIDTYNNKNQLLSKKSYDFIWKIMRETTTGSNRLKGQLPKNTIVAHKTGTSGINNGIAAATNDVGVITLPNGQLIFISVFVAESKETSEINEKIISDIAKITWNYYLNK
pBT2101_00262		240800	241615	271	-	ant1_2	aadA	Streptomycin 3''-adenylyltransferase	2.7.7.47	Also known as aadA in card (cov=100.00;iden=99.62;acc=NC_010410:3621492-3622284;nucl_level)	GO:0046677	response to antibiotic	GO:0009012;GO:0016779;GO:0005524;GO:0016740	aminoglycoside 3''-adenylyltransferase activity;nucleotidyltransferase activity;ATP binding;transferase activity			MAKTKLNIMREVVIAEVSTQLSEVVGVIERHLEPTLLAVHLYGSAVDGGLKPHSDIDLLVTVTVRLDETTRRALINDLLETSASPGESEILRAVEVTIVVHDDIIPWRYPAKRELQFGEWQRNDILAGIFEPATIDIDLAILLTKAREHSVALVGPAAEELFDPVPEQDLFEALNETLTLWNSPPDWAGDERNVVLTLSRIWYSAVTGKIAPKDVAADWAMERLPAQYQPVILEARQAYLGQEEDRLASRADQLEEFVHYVKGEITKVVGK
pBT2101_00263		241608	242408	266	-	bla_2		Beta-lactamase OXA-10	3.5.2.6	Also known as blaOXA-10 in ncbi (cov=100.00;iden=100.00;acc=A7J11_00521;nucl_level)	GO:0046677;GO:0017001	response to antibiotic;antibiotic catabolic process	GO:0008800;GO:0008658	beta-lactamase activity;penicillin binding			MKTFAAYVIIACLSSTALAGSITENTSWNKEFSAEAVNGVFVLCKSSSKSCATNDLARASKEYLPASTFKIPNAIIGLETGVIKNEHQVFKWDGKPRAMKQWERDLTLRGAIQVSAVPVFQQIAREVGEVRMQKYLKKFSYGNQNISGGIDKFWLEGQLRISAVNQVEFLESLYLNKLSASKENQLIVKEALVTEAAPEYLVHSKTGFSGVGTESNPGVAWWVGWVEKETEVYFFAFNMDIDNESKLPLRKSIPTKIMESEGIIGG
pBT2101_00264		242828	243592	254	-	tnpA_7		Transposase		DDE_Tnp_IS240 superfamily	GO:0015074;GO:0032784	DNA integration;regulation of DNA-templated transcription, elongation	GO:0003676	nucleic acid binding			MTDFKWRHFQGDVILWAVRWYCRYPISYRDLEEMLAERGISVDHTTIYRWVQCYAPEMEKRLRWFWRRGFDPSWRLDETYVKVRGKWTYLYRAVDKRGDTIDFYLSPTRSAKAAKRFLGKALRGLKHWEKPATLNTDKAPSYGAAITELKREGKLDRETAHRQVKYLNNVIEADHGKLKILIKPVRGFKSIPTAYATIKGFEVMRALRKGQARPWCLQPGIRGEVRLVERAFGIGPSALTEAMGMLNHHFAAAA
pBT2101_00265		243750	244250	166	-			GNAT family N-acetyltransferase		NAT_SF superfamily; Acetyltrans_10 superfamily			GO:0016740;GO:0008080	transferase activity;N-acetyltransferase activity			MDSEEPPNVRVACSGDIDEVVRLMHDAAAWMSAKGTPAWDVARIDRTFAETFVLRSELLVASCSDGIVGCCTLSAEDPEFWPDALKGEAAYLHKLAVRRTHAGRGVSSALIEACRHAARTQGCAKLRLDCHPNLRGLYERLGFTHVDTFNPGWDPTFIAERLELEI
pBT2101_00266		244378	245229	283	-	folP_2	sulI	Dihydropteroate synthase	2.5.1.15	Also known as sul1 in card (cov=99.76;iden=100.00;acc=JF969163:1054-1894;nucl_level)	GO:0046654;GO:0009396;GO:0042558;GO:0046656;GO:0046677	tetrahydrofolate biosynthetic process;folic acid-containing compound biosynthetic process;pteridine-containing compound metabolic process;folic acid biosynthetic process;response to antibiotic	GO:0004156;GO:0046872	dihydropteroate synthase activity;metal ion binding			MLRSRVTVFGILNLTEDSFFDESRRLDPAGAVTAAIEMLRVGSDVVDVGPAASHPDARPVSPADEIRRIAPLLDALSDQMHRVSIDSFQPETQRYALKRGVGYLNDIQGFPDPALYPDIAEADCRLVVMHSAQRDGIATRTGHLRPEDALDEIVRFFEARVSALRRSGVAADRLILDPGMGFFLSPAPETSLHVLSNLQKLKSALGLPLLVSVSRKSFLGATVGLPVKDLGPASLAAELHAIGNGADYVRTHAPGDLRSAITFSETLAKFRSRDARDRGLDHA
pBT2101_00267		245331	245984	217	+	groL_2		GroEL 60 kDa chaperonin		XerC superfamily; chaperonin_like superfamily	GO:0006457;GO:0015074;GO:0006310;GO:0001123;GO:0075713;GO:0042026;GO:0046718	protein folding;DNA integration;DNA recombination;transcription initiation from bacterial-type RNA polymerase promoter;establishment of integrated proviral latency;protein refolding;viral entry into host cell	GO:0005524;GO:0003677	ATP binding;DNA binding	GO:0005737	cytoplasm	MKTATAPLPPLRSVKVLDQLRERIRYLHYSLPTEQAYVHWVRAFIRFHGVRHPATLGSSEVEAFLSWLANERKVSVSTHRQALAALLFFYGKVLCTDLPWQGINEDQNLGIAITRRALEAPLRAIVANAGEEPSVIVANVKAGEGSYGYNAATGEFGDMIAMGILDPTKVTRSALQHAASVAGLAITTEVVVAEVPKKEEPAMPGAGGMGGMGGMDF
pBT2101_00268		246211	247743	510	+	tnpA_8	insE	Transposase		Y2_Tnp superfamily; Zn_Tnp_IS91 superfamily	GO:0006313	transposition, DNA-mediated	GO:0003677;GO:0004803;GO:0004521	DNA binding;transposase activity;endoribonuclease activity			MPRLATSRRQAAGCAPLPSAHTGSRYARHAPERTLLYALVEAHYPDFIARIEAEGRSLPGYVREAFDAYLRCGVLEHGFLRVVCEHCRAERLVAFSCKKRGFCPSCGARRMAESARHLVEEVFGPRPVRQWVLSFPYPLRFLFASKPEAIGPVLGIVQRVIAGWLADQAGIDRASAQCGAVTLIQRFGSALNLNIHFHMLWLDGVYVEATELPRRELRLHRARAPTTAQLTQLAATIAHRVCRHLTRKGWLEGEGESAFLADSAAGDDSMDGLRMSSITYRIATGRDAGCKVVTLQTLPGDAGSLEGEAGKVGGFSLHAGVAAEAHESHKLEKLCRYITRPAISEKRLSIALQGRVRYQLKTPWRNGTTHVEWDPVDFIAKLAALVPPPRAHLTRFHGV…
pBT2101_00269		247835	248557	240	-	lysR_2		LysR family transcriptional regulator		LysR superfamily; HTH_MARR superfamily	GO:0006351	transcription, DNA-templated	GO:0003677;GO:0003700	DNA binding;transcription factor activity, sequence-specific DNA binding			MMTLVHTLAVAEYLNFRHAANALGVAQSSVSARVKALEEDLGILLFERHARGVRLTEAGRHFVERIAVGIDQLDHAVKTAGMAAAGESGRLRIGIHALIPHSFLAKLIGQYRKDYPDVEVEIAEGPAREAVVQLRAGRLDVAFVAGTPQPPDCHSRRTWTEPLLAVLPERHPLAKRSAVTWPDLAGETFLAYRKFKRPFRAVCWVGGGRASPVLGTDRTSVSGISASRGHAAALSAAMLR
pBT2101_00270		248647	249822	391	-	tetA_2	tet(G)	Tetracycline resistance protein, class G		MFS_1 superfamily;Also known as tet(G) in card (cov=100.00;iden=92.77;acc=AF133139:1-1177;nucl_level)	GO:0015992;GO:0055085;GO:0046677	proton transport;transmembrane transport;response to antibiotic	GO:0015297;GO:0005215;GO:0015238	antiporter activity;transporter activity;drug transmembrane transporter activity	GO:0005886;GO:0016021	plasma membrane;integral component of membrane	MRSSAIIALLIVGLDAMGLGLIMPVLPTLLRELVPAEQVAGHYGALLSLYALMQVVFAPMLGQLSDSYGRRPVLLASLAGAAVDYTIMASAPVLWVLYIGRLVSGVTGATGAVAASTIADSTGEGSRARWFGYMGACYGAGMIAGPALGGMLGGISAHAPFIAAALLNGFAFLLACIFLKETHHSHGGTGKPVRIKPFVLLRLDDALRGLGALFAVFFIIQLIGQVPAALWVIYGEDRFQWNTATVGLSLAAFGATHAIFQAFVTGPLSSRLGERRTLLFGMAADATGFVLLAFATQGWMVFPILLLLAAGGVGMPALQAMLSNNVSSNKQGALQGTLTSLTNLSSIAGPLGFTALYSATAGAWNGWVWIVGAILYLICLPILRRPFATSL
pBT2101_00271		249926	250552	208	+	tetR_2		Tetracycline repressor protein class G		Found in argannot (cov=96.21;iden=98.52;acc=S52438:113-745;nucl_level)	GO:0046677;GO:0045892;GO:0006351	response to antibiotic;negative regulation of transcription, DNA-templated;transcription, DNA-templated	GO:0046872;GO:0003677	metal ion binding;DNA binding			MTKLDKGTVIAAALELLNEVGMDSLTTRKLAERLKVQQPALYWHFQNKRALLDALAEAMLAERHTRSLPEENEDWRVFLKENALSFRTALLSYRDGARIHAGTRPTEPNFGTAETQIRFLCAEGFCPKRAVWALRAVSHYVVGSVLEQQASDADERVPDRPDVSEQAPSSFLHDLFHELETDGMDAAFNFGLDSLIAGFERLRSSTTD
pBT2101_00272		250759	251973	404	-	floR_2		chloramphenicol/florfenicol efflux MFS transporter FloR		MFS superfamily; PRK11102 superfamily;Found in card (cov=99.84;iden=86.82;acc=AF231986:3308-4523;nucl_level)	GO:0055085	transmembrane transport	GO:0005215	transporter activity	GO:0016021	integral component of membrane	MTTTRPAWAYTLPAALLLMAPFDILASLAMDIYLPVVPAMPGVLNTTPSIIQLTLSLYMVMLGVGQVIFGPLSDRVGRRPILLVGATAFVAASLGAACSSTALAFVAFRLVQAVGASAMLVATFATVRDVYANRPEGAVIYGLFSSMLAFVPALGPIAGALIGEFWGWQAIFITLAALASLALLNASFRWHETRPLDQARTQRSVLPIFASPAFWVYTVGFSAGMGTFFVFFSTAPRVLIGQAGYSEIGFSLAFATVALVMVTTTRFAKSFVAKWGIAGCVARGMALLVSGAILLGIGQLFGSPSFFSFILPMWVVAVGIVFTVSVTANGALAQFDDIAGSAVAFYFCIQSLIVSIVGTLAVTLLNGDTAWPVICYATAMAVLVSLGLALLRSRDAATE…
pBT2101_00273		252190	253161	323	-	folP1_2	sulI	Dihydropteroate synthase	2.5.1.15	Also known as sul1 in card (cov=62.90;iden=100.00;acc=JF969163:1054-1894;nucl_level)	GO:0046677;GO:0046656;GO:0046654;GO:0009396;GO:0042558	response to antibiotic;folic acid biosynthetic process;tetrahydrofolate biosynthetic process;folic acid-containing compound biosynthetic process;pteridine-containing compound metabolic process	GO:0004156;GO:0046872	dihydropteroate synthase activity;metal ion binding			MVTVFGILNLTEDSFFDESRRLDPAGAVTAAIEMLRVGSDVVDVGPAASHPDARPVSPADEIRRIAPLLDALSDQMHRVSIDSFQPETQRYALKRGVGYLNDIQGFPDPALYPDIAEADCRLVVMHSAQRDGIATRTGHLRPEDALDEIVRFFEARVSALRRSGVAADRLILDPGMDRRLVHGETADLAPTGFGQQVREAMDQRREHHIEQRDATRNRDGRIFYRRNLLATLREREVARAGAEMAEGKALPFRAAKDGESVSGKFTGTVQLTSGKFAIVEKSHEFTLVPWRPIIDRQLGREVAGIMQGGSVSWQLGRQRGLGL
pBT2101_00274		253155	253502	115	-	emrE_2	abeS;ebr	Multidrug transporter EmrE		Also known as pVS1_qacE in ncbi (cov=100.00;iden=100.00;acc=A7J11_00271;nucl_level)	GO:0006810;GO:0042493;GO:0006855;GO:0031460	transport;response to drug;drug transmembrane transport;glycine betaine transport	GO:0015220;GO:0015297;GO:0015199	choline transmembrane transporter activity;antiporter activity;amino-acid betaine transmembrane transporter activity	GO:0005886;GO:0016021	plasma membrane;integral component of membrane	MKGWLFLVIAIVGEVIATSALKSSEGFTKLAPSAVVIIGYGIAFYFLSLVLKSIPVGVAYAVWSGLGVVIITAIAWLLHGQKLDAWGFVGMGLIIAAFLLARSPSWKSLRRPTPW
pBT2101_00275		253719	254759	346	-	pse1_2	CARB-3	Beta-lactamase PSE-1	3.5.2.6	Also known as CARB-3 in card (cov=100.00;iden=99.89;acc=S46063:122-1037;nucl_level)	GO:0030655;GO:0046677	beta-lactam antibiotic catabolic process;response to antibiotic	GO:0008800	beta-lactamase activity			MPRASKQQARYAVGRCLMLWSSNDVTQQGSRPKTKLAILWSLMLLYKMCDNQNYGVTYMKFLLAFSLLIPSVVFASSSKFQQVEQDVKAIEVSLSARIGVSVLDTQNGEYWDYNGNQRFPLTSTFKTIACAKLLYDAEQGKVNPNSTVEIKKADLVTYSPVIEKQVGQAITLDDACFATMTTSDNTAANIILSAVGGPKGVTDFLRQIGDKETRLDRIEPDLNEGKLGDLRDTTTPKAIASTLNKFLFGSALSEMNQKKLESWMVNNQVTGNLLRSVLPAGWNIADRSGAGGFGARSITAVVWSEHQAPIIVSIYLAQTQASMAERNDAIVKIGHSIFDVYTSQSR
pBT2101_00276		254791	255804	337	+	xerD_2		Tyrosine recombinase XerD	2.7.7.4		GO:0046718;GO:0075713;GO:0006310;GO:0015074	viral entry into host cell;establishment of integrated proviral latency;DNA recombination;DNA integration	GO:0004781;GO:0003677	sulfate adenylyltransferase (ATP) activity;DNA binding			MKTATAPLPPLRSVKVLDQLRERIRYLHYSLRTEQAYVHWVRAFIRFHGVRHPATLGSSEVEAFLSWLANERKVSVSTHRQALAALLFFYGKVLCTDLPWLQEIGRPRPSRRLPVVLTPDEVVRILGFLEGEHRLFAQLLYGTGMRISEGLQLRVKDLDFDHGTIIVREGKGSKDRALMLPESLAPSLREQLSRARAWWLKDQAEGRSGVALPDALERKYPRAGHSWPWFWVFAQHTHSTDPRSGVVRRHHMYDQTFQRAFKRAVEQAGITKPATPHTLRHSFATALLRSGYDIRTVQDLLGHSDVSTTMIYTHVLKVGGAGVRSPLDALPPLTSER
pBT2101_00277		256125	256739	204	+	tnpR_5		Resolvase TnpR		Ser_Recombinase superfamily; HTH superfamily	GO:0015074	DNA integration	GO:0000150;GO:0003677	recombinase activity;DNA binding			MEPKTNASPAAHPAHGGILQGQRIGYVRVSSFDQNPERQLEQVEVGKLFTDKASGKDTQRPQLEAMLGFVREGDTVVVHSMDRLARNLDDLRRLVQKLTQRGVRIEFLKEGLVFTGEDSPMANLMLSVMGAFAEFERALIRERQREGIALAKQRGAYRGRKKALSDEQAITLRQRAAAGEPKAQLAREFGISRETLYQYLRKDD
pBT2101_00278		256743	259709	988	+	tnpA_9		Transposase TnpA		DDE_Tnp_Tn3 superfamily	GO:0006313	transposition, DNA-mediated	GO:0003677;GO:0004803	DNA binding;transposase activity			MPRRSILSATERDTLLALPESQDDLIRYYTFNDSDLSLIRQRRGDANRLGFAVQLSLLRYPGYALGTDSEPPEPVIQWVAKQVQADPASWLKYGERDVTRREHAQELRTYLQLAPFGLSDFRALVRELTELAQQTDKGLLLAGQALESLRQKRRILPALSVIDRACSEAIARANRRVYRALVEPLTDSHRAKLDELLKLKAGSSITWLTWLRQAPLKPNSRHMLEHIERLKTFQLVDLPEGLGRHIHQNRLLKLAREGGQMTPKDLGKFEPQRRYATLAAVVLESTATVIDELVDLHDRILVKLFSSAKHKHQQQFQKQGKAINDKVRLYSKIGQALLEAKESGSDPYAAIEAVIPWDEFTESVSEAELLARPEGFDHLHLVGENFATLRRYTPALLEV…
pBT2101_00279		260066	263002	978	+												MLSSATISVDDLQARALAADEAAKQEFRNKVLSYANDYRFALKEASRLLGVSAGFLRNYAARNNIEFSDPDLRTKEESKSIFRQYEEIRLSREPKRVEPRKPLLKPDELQLPPQLDLLSKKAHWERQNKFLERVQELAKTMTMKEVSKLVGVSLRFLKNFSYEHDIEFVGSKARPVNEALSPVFIAEEPPCPKLIQFLSRPMPRATDIYEDEITESEEVPYTELVDSLAIVEAVTAPESSECTTATEAQVEVVQDQSVGGNSEFDRYSPKAPALRSDTDLNILTLPHNRADETISTSASVDQLTAAGASPGINGERLLGNLPLPATFVNQRSQGAAWTAWYGSAKAVASVFEQICKAKISALGDTRMLMRVPPHAALTSLFISPQCFTAIVDAFPADEA…
pBT2101_00280		262933	263427	164	-												MPQQTPTPMIDRSQVEQNRYLDYCLKHKVEISIILISGTHFIGFVLDHDRKGLLLGGKREDKPARYISKGYIALIRPNKDEELELFLEYRGMGTFLQRKRQNQALKKLKARGSQGGRRGYQRRKNSRSGRPSIDGPPGDVTAQFVLAISRCSPAYAMTIFESMI
pBT2101_00281		263732	264661	309	-	dinB_3		DNA polymerase IV	2.7.7.7;3.4.21.-		GO:0006281;GO:0006974;GO:0009650;GO:0000012;GO:0009432	DNA repair;cellular response to DNA damage stimulus;UV protection;single strand break repair;SOS response	GO:0016740;GO:0003887;GO:0003684	transferase activity;DNA-directed DNA polymerase activity;damaged DNA binding	GO:0019038	provirus	MPGDLEQLGRDIQARVRQWVNIPVGVGIGPTKTLAKLAQWAGKNWPATGGVVNLMDPQRQQKLLKLAPVGEVWGVGRKLSSQLETLGIKTAFDLASADPRHIGRMFSKVLERTARELRGEQWLKMHDDPDPKKEIVSSKMFGRRVYLLEELRQAAAAYTTRAAEKLREQGSVCSELVVSVQTSQFADPADRYWNGARMLLPTPTADTRDLIQAANQGLHGIYRAGFAYSKCTIQLCRLSQLEGLTHDMFAPQPRRNVDRLMATMDLVNERFGRGALRVASIPVEAGWAMRREMLSPSYTTSWRELPRAR
pBT2101_00282		264672	265028	118	-	dinB_4		DNA polymerase IV	3.4.21.-;2.7.7.7		GO:0006281;GO:0009650;GO:0006974;GO:0000012	DNA repair;UV protection;cellular response to DNA damage stimulus;single strand break repair	GO:0003887;GO:0016740;GO:0003684	DNA-directed DNA polymerase activity;transferase activity;damaged DNA binding			MGSNQHAAQEHAVSVFALVDCNSFYCSCERIFRPDLAQKPVVVLSNNDGCIIARSREAKALGLKMGDPYFKVKRFLDQRGVTAFSSNYALYADVSNRVMRTISTLVASIEVYSGRMLV
pBT2101_00283		264989	265417	142	-												MDCFTSPGRRLSSLALAQQRLKITGFQSPAEDHLLFPPSLDAAVGWGAPNIWLWLVDTDDLVGVGVHRNDVLVVDRALEPSPGNVVIVVANHEHHLALVERVALERLHLARVGADGRHREILADEEQVELWGVISMLLRSML
pBT2101_00284		265684	266223	179	+												MGRRNVVFREGWSGLILLAGVALLAPEAANAGKIGQALGSAAGSVGGTAVGGVSAEATRQALAAKGMTEDDFFQMLFARGIPRAKQDLPKMVDAETEFYDVTGSGREWGYWYRFRRYASRDLDPAAVKKALGPEIISKVCGTPNMVSPFMEMGGTYRYNYVGRDGQLIMSIRVSRQDCN
pBT2101_00285		266252	267238	328	-												MFANLKAVAAAFILAAVTTTVSADSWKPIRSGASSSGWQKVVCDRSGNGWRSCNMGLTIVIQATPGSLAALGEKATLVATVQDYDGNNAGRGVVINWTTSDGGLSAATTTTDANGQTSVVLTSSKTIGGATVSATSPAEGGTGQINVPFTDKWVSTSAMYSAWQDSGAPYSCSAWSPDASTINQGTAFTQSAVCYQNQIAYQQNREVSLVTGQLRNVGGVIPLYQTIQAARSQQAVGTKQSTPSCAWSSFTKNGVYATGWDHGVSNTGGPKQGYRLFLGQYIGEVTNATDSFAYNGRIYTIGKFRQSTCLGKNCASSREEYEACSVPQ
pBT2101_00286		267222	268082	286	-			prepilin-type N-terminal cleavage/methylation domain-containing protein		N_methyl superfamily	GO:0015628	protein secretion by the type II secretion system	GO:0008565	protein transporter activity	GO:0016021;GO:0015627	integral component of membrane;type II protein secretion system complex	MGRECQQGFTLMELAIVLAITAMLAAAAVPNYMTRVNQKRADTTVQDTQAIIDAARAYRSEKGSWPGDATCSNAIQALGATTPPMLAGVSNINRYNYPITTSCTQYTFSVDQNTTQDWDGVVVNGLPGSQIINSSTYQIRTTVGVPGTEPALDGKLSRLASANAEMNRMRTNLLMGNNDINEVNAVNAQTLNAAGAVNAQTVAATGNISTAGYVEFTGTAAEGGGCAKAGLVATTSTGAQLTCQGGKWVKSVIWSPAIVSTGQSCASFPKGSLAFDSAGNLYVCKP
pBT2101_00287		268254	268961	235	+												MMTDPGPEQASANIREQLESPYTRIRYAGEKALHRLLPIAQGDGIQDQVVRSLLLGCYNGQDYPIDPASLRVLKRSVMEDCIALLLMDSAPAMEVHQYIENGSSVFNGMAERWQPPSRIQMQIPTSEDETSEDLRTLGKKSLQHLIAVAQGFSGQCRHIARFLVGCYDGCRYPFDLTRFRCIDHDLFLECIAVIRLLYETRHGIDKNILEGASVFNRLIQDWSIEPYSADSEAVR
pBT2101_00288		269067	269387	106	+												MAPAAESSVMESDQEKGQVDPDRVGDRAEHVEQSQDHPVRAHRIGVVDDYLVEACLPVQKNGRNASCLFIIVDADSGPHFGKWSSGQVDIGAEDLAPERRRKVFST
pBT2101_00289		269481	270095	204	-	hin		recombinase family protein		Ser_Recombinase superfamily			GO:0003677;GO:0000150	DNA binding;recombinase activity			MLKLHDFCNRARELIRERTQAGLSAARARGRIGGRPKGLPAKAEATSMAAETLYREGRLSVSAIGEKLHISKSTLYSYLRHRGVEIGAHQKSAQPRGQQRNVASPAEPAAEQVATVTLRLAVVNNSKFVRGRKRAKENIERYCLEPYSMKRLESGNYELAIPYRSDDELDKTVHDLLTEISQEADMRNCFIEADAWEEGSERRW
pBT2101_00290		270124	270888	254	+	tnpA_10		Transposase		DDE_Tnp_IS240 superfamily	GO:0032784;GO:0015074	regulation of DNA-templated transcription, elongation;DNA integration	GO:0003676	nucleic acid binding			MTDFKWRHFQGDVILWAVRWYCRYPISYRDLEEMLAERGISVDHTTIYRWVQCYAPEMEKRLRWFWRRGFDPSWRLDETYVKVRGKWTYLYRAVDKRGDTIDFYLSPTRSAKAAKRFLGKALRGLKHWEKPATLNTDKAPSYGAAITELKREGKLDRETAHRQVKYLNNVIEADHGKLKILIKPVRGFKSIPTAYATIKGFEVMRALRKGQARPWCLQPGIRGEVRLVERAFGIGPSALTEAMGMLNHHFAAAA
pBT2101_00291		270971	271273	100	+	strB_2	APH(6)-Id	streptomycin 3''-phosphotransferase	2.7.1.87	PKc_like superfamily;Also known as APH(6)-Id in card (cov=39.98;iden=99.10;acc=AF024602:3156-3993;nucl_level)	GO:0019748;GO:0006468	secondary metabolic process;protein phosphorylation	GO:0016301;GO:0016773;GO:0050299	kinase activity;phosphotransferase activity, alcohol group as acceptor;streptomycin 3''-kinase activity			MFSSRGWLVIDPVGLVGEVGFGAANMFYDPADRDDLCLDPRRIAQMADAFSRALDVDPRRLLDQAYAYGCLSAAWNADGEEEQRDLAIAAAIKQVRQTSY
pBT2101_00292		271486	271725	79	+												MNTIRWNVAVSADTDQSLRMFLASQGGGRKGDLSRFIEEAVRAHILELSAEQAKAANAHLSEAELTNAVDEALDWARKR
pBT2101_00293		271725	272135	136	+								GO:0003677	DNA binding			MRVVLDTNILFSALISPHGAPDAIYRAWRAARFEVVTSRMQLDEIRRASRYPKLQAILQPAKVGAMINNLQRAVVLERLTIEVEADDPDDSFLLAMALAGDADYLITGDRRAGLLQRGHIERTRIVTPAVFCVEVL
pBT2101_00294		272139	275132	997	+	tnpA_11		Transposase TnpA		DDE_Tnp_Tn3 superfamily	GO:0006313	transposition, DNA-mediated	GO:0004803	transposase activity			MPVGFLTQEQRDGFGRYVDSPSREELERYFHLSDEDREAIQVLRGNHNRLGYAVLLTTVRFVGVLPDKPAAVPVEVLQVLCRQLAIPDPDCLQRYSDHRRWIHATDIQNRFGYRHFTDPGIGFRLSRWLYALCWTGTDRPGVLFERATSWLFTQKVLLPGVSQLERFIAQLRSRVEERLWFTLGRSVTEEQRLQLQDLLTVAEGNRSSRLDQLRSGPVMVSGPALIRALRRLDDVRGIGITLPAAAHIPPSRIAALARFANTAKVTAINRLPASRRMATLVAFALCLEATAHDDALEVLEALLRDLFSNAEKADKKARMRSLKDLDRSAATLAAACKVVLDSSISDDNVRARLFNDLPRTTLEKALEEVNALIRPVDDVYFLALEARYRSVRRFLPDLL…
pBT2101_00295		275145	275357	70	-										GO:0016021	integral component of membrane	MSAIVLESVLTCPRCGFAKPETMPTDACQFYYECSNCKALLRPNPGDCCVFCSFGSVKCPPIQQQLGCCS
pBT2101_00296		275365	275640	91	-	merP_2		Mercuric transport protein periplasmic component			GO:0030001;GO:0046413	metal ion transport;organomercury catabolic process	GO:0005507;GO:0045340;GO:0016668;GO:0046872;GO:0018836;GO:0016152;GO:0015097	copper ion binding;mercury ion binding;oxidoreductase activity, acting on a sulfur group of donors, NAD(P) as acceptor;metal ion binding;alkylmercury lyase activity;mercury (II) reductase activity;mercury ion transmembrane transporter activity	GO:0042597	periplasmic space	MRKLLIAVLFALPFVALAAPPKTVTLDVQNMTCGLCPITVKKSLEKVSGVSDVQVNFDQKTATVTYDPDKAQPEALTEATANAGYPSTVQK
pBT2101_00297		275653	276003	116	-	merT_2		Mercuric transport protein					GO:0015097	mercury ion transmembrane transporter activity	GO:0016021	integral component of membrane	MGMQLTGKGSLVASSLTAIGASVCCVGPLVLLALGVGGTWVGALTMMEPLRPLFIGLTLLFLGLAFRKLYLVPQVCTPGTPCADPRTLVRQRLVFWIVSVLLLGLLAVPWLAPLFY
pBT2101_00298		276078	276476	132	+	merR_2		Mercuric resistance operon regulatory protein	2.1.1.144;5.4.1.2		GO:0046689;GO:0006355	response to mercury ion;regulation of transcription, DNA-templated	GO:0016993;GO:0003677;GO:0030798;GO:0045340	precorrin-8X methylmutase activity;DNA binding;trans-aconitate 2-methyltransferase activity;mercury ion binding			MATELTIGKLADAAGVNVETIRYYQRRGLLDEPAKPLGGHRRYPVDMVKRLRFIKRAQALGFTLSEVGGLLTLDESCACAETRARAARKLALIEQKMADLVVMQQLLGELVQQCDAGDGGTICPIIEALIRE
pBT2101_00299		276674	277045	123	-												MTRQKLGGLENVVSIRPSMDERTTLRDFEEHLSSMEQILKVFDGSEPEANIHTGRYLLREALKNTPIVAVEIPALLKGRLAKLYQDLGALDQQFQGKSVAQVLEEDPALATYLREHGFGPENI
pBT2101_00300		277056	277343	95	-												MEKGRQALEVARNGFDADNIYRAYFRYAGDLLFADASGLQLRTGWAVCPVCEQMASTIGGSSYAGKTCSEILLGKCSGILRDLSWDDLKPVTAKS
pBT2101_00301		277348	277515	55	-												MSKNELEWGQTPFDECTREELIQHCARLYSATSALSSAAPDGSRQEPFLDSRKRS
pBT2101_00302		277608	277841	77	+										GO:0016021	integral component of membrane	MLSAFAGTGLANATQLLQLDAKDGQLLDVQFVALQLAANLGNAHPTHVLGAGCSVFIAAGSFVVSFYSLRMLLKQSA
pBT2101_00303		277774	278067	97	-												MATEYTPLSPQSLAALPGVQEVDVVGGILVVLLTDDSSMAVTSAALAEELGLEKWSALFGEDQVFSLSTTEMLDLITRTASAASSNCKRKPRRNPPL
pBT2101_00304	core	278318	279214	298	-												MTISNRFPSGASLDQVKKDAKKLAKSNGLSLHEALDQAAAAHGAQVPWHRIQEFLAGDDDETLLARFALPLYAGGVFTVSLTETRPMISVTGRTGAGKSTTALLIAERYLASCRGRVHLVSPLHVQPTSTVEELSEGCWMDVWDRISLKYPGRCVRVVCPERTAEMYMVGPLDLSHSQPERGDLVVLDERYHCAKGQSLIDVAEIARMWRVGLILCKQPRPWEHETITDESVGDPFSLHIKCSRDLRLDQCRLQLEEMVNGRWGECLIVPGAPYGSSKRKFRFQRSALGALKSHFARE
pBT2101_00305		279400	279627	75	+												MDDPLSELHADFVWCRLSDYWGPVTWSAGDVWITRDEDGWWLDDDRSATEDQVRELLQRARGKVELHGCGPLRPR
pBT2101_00306	core	279761	280294	177	+												MDHLDIHHPPAATEDDWQARCGVQKIVQTDRYGCGVACLAMVAGWTYQRAREHFVSQGLGQRRHGRPPFSTSSGEMRMAVATAGLLTVTRRWRGWADLHGLAIVKLRDIRSGERERWHWAVAFRHPEFEIAVFDPHQEWPGFIQPPMDTLCTIFEAFQPKGEWLQVEQSFPLAPAVM
pBT2101_00307		280353	281426	357	-												MIKTNTSAPQLEKPMIFPAEDYARAWVGCLAGFLPGLKDRSREVFLRLSGWHHWNAMVEACNPEQNCVFMTEDLSPELRLSTLAEHRSILIHEFGVKPATANFFLWANPLGSFELVPLRAAVKESLYQEGESPSSRLDKILIALDQENRALVPGTEENHRRGCHFTNERVYMAMFQHLGWNLELSDGRDYDVPFGLPVARLGYLRDSELGSVPVFMTGLAPDPELNPDQTSYAIYEWITSPQGAKAQTAVVFFREPQLRVLDDVETSIFGSFLEGQSAWHLTLSSNSKSLGSVVVDIVSGQTLPVPEQRDNGFELAMRFARAMERYCDFPELHLPNIDRPVVLAGGSGWGVVKLPQV
pBT2101_00308		281457	282647	396	-												MTGKLSSDLLQRIYKLLTEQRPRLDDRTGLAPAERELLECGGISRSDLDDLIIATEYRGFGVAGRYAEALAAYFRIPKVSLCRKPRRLDDDVLWLDGYAVADAVALLIIMERLGFAVSPGQLVQAIKGNLAGKPMLTESEYLILTYEVSRGCTTTVLRSDVERRPAFPTTKRHRDELGNRLTLVLQGEDVLSLEVAGPRYRDVNSALKTCAYCGTVYLPSSRNDREAHRQVHRETQRLLDPGPNKRFAARLKCGARADRVDASVPMWMHQEVLKRAQRFRADFGYDFVQWPGTMSTKATADWHGYLIPAGADGTIAGACAFLYETETNPSGSPWTLSWIWLAPKYRRGGLLRERWGRFLEAYGDFRIESPLSPEMEAFVRIHGTDWQKSCLSNHGE
pBT2101_00309		282898	283332	144	+												MKKLVTALSLSLFAAAASAAEEPMNILYLGVLPLVVEDVGPVITARVDSWGKTGSDTGQFTKVNQRMVDALHARGCKMTMHVQGQMRIQLSDPKAVLTCESGPGAKAQIELKGALFDREFTPGLSAVGADDSVLFIVEEGGKKI
pBT2101_00310	core	283550	284209	219	+										GO:0016021	integral component of membrane	MTAARKRHNAAWLISTSSMLMTTAAMAAENPAQGDPFSPTTLKDWVSVISTLITMALAIWGIWSGLRSARNAIQEKRKEHRQKQLAAARDMMKEIFTDPLARSAMRMMDWSGRSFTHEGQTYVVHWRDLKPALVVHEKGVGFSKQQEFIRDCFEAYFDHMLVLEHFLKQDYLHEADIAVPLEYYAGRVMAFPDTYDGFLRAYGYSEARALMQRLAERGK
pBT2101_00311		284229	285305	358	-								GO:0016787	hydrolase activity			MRGLSIVLGLSLLVGCTHEPLSEGLSIQNHHWGDEPKIQFLGVGGWLIHWRGEGLLLAPSFTNPASLGIPGIPPARVVADNEKVDRHMPPAADVTMLLVGHAHYDHLLDVPRVVEKHSPKAIVYGSETVKHILHAAKNSSGQRIFGAGAVVVPSEQQITDHRDPSRPGTWFYSDGKVITDGGVNVANSVGSIRVMPIRSMHAGHLFGHNFIPGEYDWDLDDLPTGLLDWRLGEVTLAWMIDLLGEDGRPVYRIHYQDSAAEPPWGFPPIISDSKRVDVEILCGGGWNQVSYYPTALLRVTKPRVVLLGHWENFFGNDLDEPARTIPLLSYKGLLEQLKPYNLVVPEPFSDILLPPPME
pBT2101_00312	core	285323	285901	192	-										GO:0016021	integral component of membrane	MEVGPRMYFLVSGLLYPAALGAALVWTVSALHARVFLESASPNGWSLCMAAWFIGYHCLQFSRLMVRHYDLGKGYTRRAFVSDLVDCLTLLLGFAGLRFLNEPIPSEQVWVVYLALLGVPLSAVIAHPLRMMKGPRGLLVLGMVLVCLLGIDYFKLGFLLPLFKPEVTHWVLLVAMFSMLWAFYHRVYRFEP
pBT2101_00313	core	286020	286442	140	-	dksA_2		RNA polymerase-binding transcription factor DksA			GO:0010468	regulation of gene expression	GO:0008270	zinc ion binding	GO:0005737	cytoplasm	MSTLLTQQQLLSAPESDYMSDQQLAFFKELLLNRKLHLQGLLAQRAEAFRDDSEARLPDAADTASAEEQRAMEMRMLKRDQAELLDVEAALKRIEEGDYGYCAEFGQPIGLKRLLVAPTASLCIDAQEIQERRAQRQRVA
pBT2101_00314	core	286595	286942	115	+												MEFKALGTGRSTFDEHYGAAAYSLGDQLGFIYFRSTGIEPSHWESRIYENGLVAMAPVATDTAIQEAFDKVDLCAAHARAFSRAMEALSAHGCSDEVLCLLTAAEGQIQELISAV
pBT2101_00315	core	286992	287312	106	+										GO:0016021	integral component of membrane	MQTTVKSAAEIEVGPFRYTERAFLATLLCLAIGALALASMLGSHPTSDATLGTRMLSVQMIAAYLIVPITSVGGFLCHRAGSKALAGMLPLIGAGFLAGALGASLI
pBT2101_00316	core	287463	287735	90	+	hupB		DNA-binding protein HU-beta	6.3.5.3		GO:1903506;GO:0030261;GO:0006323	regulation of nucleic acid-templated transcription;chromosome condensation;DNA packaging	GO:0004642;GO:0003677	phosphoribosylformylglycinamidine synthase activity;DNA binding	GO:0005829;GO:0005694	cytosol;chromosome	MNKQELINQIAESADITKAVAGKALDAVIESVTSALKAGDTVTLVGFGSFLVKERAAREGRNPQTGNPVQIAAAKIPGFKPGKALKDAIN
pBT2101_00318	core	287842	288327	161	+												MKYIHTPEAKAFLVDGSTWPATINTSLPHFLAKASGMLFGGKSSQEIRLAEGQVLPKIEHARSLVLRQLRPFLFVDPTGLFNGMEPVAAYDKSLIVADQVLVAVDLLEDFDIFVGLTRLYPALVNDAAAVRAELANQIARSYNGVHKSVRNVNSGRAHPSG
pBT2101_00319	core	288324	290540	738	+	recD2		ATP-dependent RecD-like DNA helicase	3.6.4.12								MSMTDRIPDGAEALTRERGTLVDIVFRDPAGPWSVCTFRREDNTSFTGTGNFGNAILYEDYILYGKRVPDIDGADFDVSQFTSMPPAKVESLVGYLSVLTGVPRSVTSKAVQHFGESLIPILDQSPDRLVEAGISPQEAQVLGQVWADQRSEQLALAQIDVEGIPPAKLATLQRRLGYAANLSEVLKEDPYLLYVHFEDILFTSALNLAKRFGVTNNTVSAVKGAVVGVLRREAWLGHSYVEGRPLIESVMKMLRLTKDEIKPLIAQAVTDLAMAKVVHASGGQLQLLSLHEAENKLAGLVRKWAALDCKDAEDLVPTEKMATKLLKPLGLENGTAKTFSAGLRSLLGERFALIQCETLSDQMLVIKGLQLFLKAFGADAIYSAYTNEMADEVNRLLDD…
pBT2101_00320	core	290515	292326	603	+	traG		Conjugal transfer protein TraG		P-loop_NTPase superfamily; TrwB_AAD_bind superfamily					GO:0016021	integral component of membrane	MSIKSARLEALAAEHAEIQRQRNIAISLPLVGAAIPFVPLPLTVAIAAGCAIWSLLLDRKEAEASTTDIWDAGYIEAPIPDCDFRRSTFLGKAIPWTEWKDRVDAITSTKGIATADDIRRELIDTYPSMIPFMLSDDIMTRHVALLAATGTGKTELLLAIIQQQIKKGAGLLLIEAKSDSDFSGSIYGMMEAAGRLDELLIINFEFPEMSHTYNPFFSGGVRATISTAMKLQANSKEEFWTDIARYSLTAAVLSLKLQPGEPVFHIKDIIAVLSDFDLLLSFIRNIRVSDSIYHSDGVEWLHSYLRFWFDEEKQVWNLRGYKQLLQGLVSKLSAFAHSEYSSIVNTYSPDVDLKEAILQNKVVVLSMSSLADKDGVELFGKLFISDLARAIGEIQLSKA…
pBT2101_00321	core	292363	292704	113	+			Membrane protein							GO:0016021	integral component of membrane	MNWQDKLRQWDWDFGVVWDWFLDITQFHVQRIGWPAYLAIAAVIICLGLAFQPTRGLTSLLINAFVRMIFTYVQIVLSLVTVQLFGFLGKVLLAQFHRTRRWVGQLFDEKKTS
pBT2101_00322	core	292809	293159	116	+												MNFHAWALGIGYLAAIAVQPAFAESDPYVIDQRDPRYQRAIEHLSLAAQNLRMAQDELKKAEASAPLPGLDLVRMLAQVRPVEETINVVLQPEQKRLRYQTVTPDGLFFTPTRVGD
pBT2101_00323	core	293163	293558	131	+										GO:0016021	integral component of membrane	MQMTGLAPQLKTEDLKRFALGILALAVTIFIVAMPDIAMAAFDGDFAPDETIAKNSNNSFLYWWRLIASYGLWAGLALLLLSVLFAGARGWWVFVLVVLISLFGETVVVKAGNLAGFNMAGGTGSSSSGTK
pBT2101_00324	core	293561	293938	125	+										GO:0016021	integral component of membrane	MRLRVTTEAPTYAFATSPVNFGGLTQEDLLFFIVPLVIVSKTTGENLWAFAVAFFCLWLFKRSTRNKPQGFLALMASTFVGDLYVMTSEFPALQKAVGKFGRFTARIWLEIGLIPSPSYCNRYEP
pBT2101_00325		293940	294566	208	+						GO:0000746	conjugation			GO:0016021	integral component of membrane	MSEQYGAPLKYFNLLGASDLRAGRAIITLIAISAVFAVVIAVLVGMNRELQETNRRLQSERIMYGFPNSEGIFISERQIPQRHIIAFVAVFLDNYYNFTPLSARTNAEEALRMMSPRLRALKEDSLKIVANQSVEQQITQVFTKSSPYQVEVTPQGYVVSFTAERHRATLNRVFNKAKYNVKILIKPVKPSKFYEWAVVADDFDIQEI
pBT2101_00326	core	294569	295363	264	+												MKKRLIAAGLCAAMSTTIFASDECNRNPRTVVYNNSPVDIYISNDTQRAEVLFPEPYLDGIYVEVTQGMDFYPSPIKNKLAFQATDPLYTGLVYVDAPSKQTYILKLITRPGCADSQVTISGQPIADRSAMARDSRGRIKGLMNYLYDGKLPSGYREQDFSRLSETDRVVFRQGSLEFKLRSQVVGPKYIGTTYEVINNGRTSTKVAIDQIDYGNKAVRESLGIARQVSMLPSSRILGPSPEYITEVYGESHRGLLFIVSEKVQ
pBT2101_00327	core	295360	296883	507	+	traB		Conjugal transfer protein TraB		VirB10_like superfamily					GO:0016021	integral component of membrane	MSADNDQKKNVITKQRGLYIVAAVGALGVAMNFMGGNSETTGATSVDAPKAVEVGSDKVNSITIQDKDAALTQFAKKIETLEDKIKRGEEDREALKAKMLEDQRKAEQKSNTEIRALSEEVAQLRKDQVDGVYGGINKLDKGSSMPLPPSSSEGLNLEDFSLEPPMPAVSANPSNSNRYGPNYFLLNGGDAGGQQFNGKSGGGAGSTAETEQQLFANMSAPESNGIQRAGVNTYNETDATLAKLNGRQPNPDPMPAAQSLNASLPTQSPRETYEVPAFSFVEVTTLHGVACPIGANAPGASEEGKIPARPVVLPVRGIFKGPNGAERDLGTIHLMGLCSGNRNSSSNTGRATIRIEQLSYWDETGGAQTVPATGYIVDTRDNEQDVYGRLDKASGRTLA…
pBT2101_00328	core	296893	297216	107	+	traV		Conjugal transfer protein TraV		TraV superfamily							MNIRPFLALSTALLLSGCASEEPFKNSASMDQIYDAVHGSASRDTVSLLRQGLRARPELGSSEPYFPIRNPDVVAPVWVVPYADAKTGVKHGGRWDYIIVEEADWAN
pBT2101_00329	core	297204	297677	157	+												MGKLTIGFCLLAAASTALAEGVPQMYKDAIREHHTKMILGSGQDLTVLQPDVVLYRKIFQKENTTDHRELIQADEIPWAQLFKNQDLTLGEIVRLSAAASGYDSRFDPQVNQDQVIKLNSHPNSLRDLAEYLTRVSGARVTVYPEGRVVTATLKGQG
pBT2101_00330		297677	300625	982	+			IncF plasmid conjugative transfer pilus assembly protein TraC					GO:0005524;GO:0003677	ATP binding;DNA binding			MAKVKIDDLHLYDTELAGLARRGYQGGMPIQLLSDAFLYEKHGSYFHTIDGRFAKIWKLRGMDASLLNNDDLWSLSKGLGDVLNKYPSGSAGQFIRHTHRDIREVLGIYRAGIEGGEDEFALEIANSIVERQIVAASSPEGFFTKLSTEVLERMREDSLAEIEDEKLRNNVRTLLMGGDPWAEEGEDDVRANVTEQIEREVSQGRYPFVTDFYLVLLWSPDYLFGKFIDNTAKNALASMGLIDANKLAHKEYTKHARRFGQLCHEIGQALATFGFQPGSLNGQGLINLQYQLFNPVRCFKVDPPKYRPDLPILDCLKNPSQVAYRETLNNAPMFASVETEEKGWTIHDSGVPYFIRPVSVLGKPTSSFPGMLQVAMSGIESESLITINWSVPSPVAMMS…
pBT2101_00331	core	300606	300983	125	+												MSTKLLKTLAAVAALASLAACSSKYEPRETIIEEQAKPIKPLYAPKTELERRAYEEGVTQVLTDLKGKMRARDRFTWDPPIIQCGVDIPARVQNGMLVPGHKECVQIAPGRWTEEAPTYLPVLGN
pBT2101_00332	core	300987	302264	425	+												MSNNEEKPSLKDLVNKISSGVGNLARKKPGQDSASQGTEPTIDLGSAAAKESPQADAHGDELEPLEPIIAEEDDQKPKKTNKLSQLTMGQKLIAAILVVGLVLFAKGQMEGSSTSQTPSENEAAQEAPTSSEEGMAFGTEPADHTQAEPGAQDDLSLPIDGPGQTSRSLSSEPEPFQKPTEISSAPPAFGGLDQPLSEAAPHTTASPDLGVSAPAPALAPAAEPFSPHEDSPANPFGAQAPIASQSGAAITSSIGAEKQPPVFAGTPSVNPDSAPVKEAPKSNEALTKANADIAAQAEKISALEQKLSKMEAQLKAEKAKQTKPAVQQRITKAPTRTPVAKSSPVAISKARPRICVKAVAEAARNCSTCVAHAFIVHAGAEDMVGQGDFLDGYRVSIVG…
pBT2101_00333	core	302245	302904	219	+												MAVARSNVLRQVSPDEQLNLERLADEVNRSYFGNSINIRPRWGIPSACESPEPKTEINHLSPQELKDLQAGVEAYHKKDLQQAKTLLEQFSPNGPRDAALLYVRVLTLLKDPTWPDVAKSVNRVCDDTIYVAPGSIEMVSGEESLLVHPILSRSAGNGAPIFVIRYIIHHEMVHKFLGTSSTDPHPEAFRRLDACARDRSRALQWLRKNHFTTIEDSSR
pBT2101_00334	core	302901	303605	234	+												MRWILIALLLITSATVSAQDYDYLIDATAARYGNDRLVFRAMVQKESRKQPWVFNVDGEGFWFQTKDQAVNALWALTSAPWLVKIIPDKNSKAIRRFFPSERAALSFANSYQRSRQAQGFPALLQRMDDAKEVLDGQLRVRKVWLLNTDLGIAQINYRFHGKGKATVQQWLDPAFNLDYAARHLTDLKKRYGSDLQAVGYYHSKTKKYRDIYMKEFMPIYHEERARAGISIAAK
pBT2101_00335	core	303577	304380	267	+												MRVFLLLLSSLLISTSLNAAEKGPSEDQRVGEGLVLMLKGENQKAWDLLFPEAKAGNVTAMYHLGMMMMRATNTPDHLQRAKTFFEAAAKRGHKGSEAMLLQVQKSLAAATPGTLPSIAGRSGLPVPADLEGAKRQAERMRQQVGRFIDPLREAAAEVTIMSFVSDNSDAVEKIRSAIDEVRARFGDRVDAQFYVVIDQATWDPKRVFNQQSGQLPMLGFTPDMGGRIASQYGVRSTPALVLIPKNGQPRVVNNPASLVADLTSFLN
pBT2101_00336	core	304390	305283	297	+												MNHKLKIGLAFVAGALISNAGTVMSNVPNGQDVLAEALSSALDRVNRTARDRENEELDKLPNILDCQNMQWMKNCTELNRNAKKNPNAPLRITNNKGLEFNFQPGTPSAVIRVQLEQSPEAANELVSYMDQTWGQYKQAANLYQMAMWQRGDLQHIKGLDAAMEESAAKKPIDTDSLSISVFTESTCPVCDRQLATLGRLVQKYPKLKVRVFQLDRDAKVFAEKVTARGLTGRMLSQAERDNVTKMGITAWPITWIDNMKVSRRETLVGNRTMNQLEGRLMAMTYVKNTTVAKKDSK
pBT2101_00337	core	305280	306704	474	+												MKLNKLAVMVCSALISFNSATAFADYGYGPIDGNGKSDSSDSPWSRRMDDVTGLFGAKLSGSAVNKAGRGGSASFDTFTPFQDKQQFIVGAYGATQVGVGCDGLNLGTVLDGQIGQYGDMVEQFIQNAPALAIMYLAYSQPTVKSVIDELNAVGQFGLDLSNLTCSGVRQRADKAYEENMQVMAEADCTVEEGYKSAKCMSGDGITSSLITRMKDTKNTITSRATSLMNGVSGMTGGLIGVKGGGSSNGSSSGSSGGGSGNGSGSGAGSAPLPSKNCGAKPEDGKTSLVLAASELGCDDIKKYSGLLPNYSTEEDAHTVTPRTISLEDESKKLTQEYQSLYANVYQADPATFEKSDAYKELVNRGGIVITETEFKFMRKLGTTNPALFAKAQQNLATLA…
pBT2101_00338	core	306697	308745	682	+										GO:0016021	integral component of membrane	MADVDVDNSVKDYDFLKLVDSNFADLVGYYLGLWQDYHTLLVNSAGVIIGGLGLAWTSILMMRSPEDKLRSVFTGLTGTCLMFLLLSVSTFTFPGTGSSVQMARGGGWSLTIVGNIYAIFKSALDKVNEGKITEDAFSRAYHVTNQNTLKRFADSPVYPLYSDYLNKCEPAFIAANGKSPEALSAGRYVGFFGSTGIGANEIEFEDSRGFLDKITGNGEANYDNPTNSTWLKRDGGNAVVEGTKKGMAMLDKIEGDSNPYDGTNPPQGFEIPTEAYWVQKLFPEKAGEVSDQALSLDANDSKYKKYLNSGFKEAPNTGAKQNFYPKTCKDMFLMIDMAQRNFNSAVQKHAPAYQENSFRRDGDDAAAIMLNHIRNEASQRKKGQSELLTYGGMYYQDSD…
pBT2101_00339	core	308849	309787	312	+												MKGKMMLLACLLVSACGNGEVENNAAGVASTGQVDGHPDWKMPNSTVYEIVNSPNKKATYGYEFRAKRTKDWESEGWTVWVASNTYSDAKAQLNNAGQAEQSHVRARREGRAMWDLKLLLKNAGLPVSINYLSYGQMPMSTVRTAQRDHGVGMTFFGDECGTGFRECVDHYYYSPALRLKERGKVSFKEWLAPYSYFPDNEWGQMNQRTMLAQGFGADESSAFYDWWPTMVFLVNPDNEVVRAWLPQTGNAATPHTILRAVVEEMDVDPKTVSLTGARPAQYTTFPNHAYFGTSMEDKAIQDIAKILEDISG
pBT2101_00340	core	309784	310332	182	+												MIGSLHFQINEESVPCYVLDMAGNLIRRAAVGSPLTLIPYAVELVTPAAEVIAPRPWSITPETVMSRVTKVAPLLPEVGRAYPRNSVEQILMPFAPQVETDESDESIIQAIDMLPGLDEESAKAVRETLAIHGIHPIPVSGNYNENLHQARAGEICVGEVVKVADGWFSNMKVYRKALVRSA
pBT2101_00341	core	310390	310827	145	+												MRSIQMNNDFDFDTDTSYLQQDDAFSVNEMLSEWPTTKNAFVKRLANTLGQGAYFEALRLQDFMDLVGSTAVARPRETVTYEVHLRDRDTLLVDVAITSIAGTNPPISADNAGFFKYALRWFAKERPKIKLSARADGLFWVHLPE
pBT2101_00342	core	310886	311461	191	-												MSKVVIRAELIPGHHDALIEALGQHGPRAGNQMVFSISAACQKQWPVTLSDFTPPAHSDERAVEVKMTLREDYYPELFRLYKGLGHGNRQTVFLNMLNRHVSLSFGAPEAVMQAMTDYALARSCPESTRTVLSQDAAAGVAEPSGNPRLDEPVGHANSVASAISAAPQDVTPEPPAPLFVPDPMASVDIGL
pBT2101_00343	core	311469	312521	350	-												MSMKLEQLVAIDLGNGSTSYKAGNGASGEYPSLVAPYAGSSLGGALSREVFTTKNGRRYLVGDDCREEGARSRSTDSSFYKSDEIRVLFLKVLKDANIKNPVIATGLPTEFFATHAAEFEADLKKWAREDGYHPELVKILPQFAGPWFDPELEDEEGNPLDPNEMVKGKYGIIDIGYGTIDGGQFNNGRVSDIRYGESSGVSDIHKAIYTSLSNPEQLNELITKKGAKLPKNFALDNQINEYTMDVWLREGHFIWRGTKIDMEPISFPARQAFTDQTIPRFIKQLWGSTDFLKGMVAAGGGTTVLGRPLLKRHITCPIYSAKDPDKSIVRGYYRFMVSQYFKEHALIRQG
pBT2101_00344	core	312537	313550	337	-												MKKEIRDALAKGYVDEYEHSVRRRSETFLALLNSLRTAARSATEKLMQLEIALSRFPIEQDGRTISTFWKWRASRKSSGSLRLYLKCNERIEGRLQSYRKAILPDAEPDVIDLLTSLLGKRLTTEFLNDLGDLLHFSERVSRWAHTLGMPLDIDVVRFGSVISAWVGAIERLGGSAPMKLETLIGRFELVDSELQEALIEFNQARQPVRYRSIICRQDVDQSDPLGPSQPIFRVVRIFNRVTGARKTEPIEEFKRSMLRAEMKASLAKELGRNPTPGEVAEAIGRQKRRPPTQWITSDVISHCYLGKHSGSILRQQKTIAASMDEWLALRGLFQALL
pBT2101_00345	core	314045	314491	148	+												MERLSTVQAANHLHISRPTMRKLRNTVLPPDEVSGSGRPYWYRSTLDNYRAGLDTQKAIALYITCVVDGIGLGGDVTTMPLLKDVHLREYRPASGTRTEQLIEVLNEIQRVKPAAVILPFQRVLTPPAAVVTDLCYDLGIAVVLQGKA
pBT2101_00346	core	314724	315050	108	-												MIGVHSDAMKAVAGHHAFGAQRVRGWLVESVDGVPSIIALVYQDNGDVCAEVVWMDHTHAADLDLIVAYLNERAGGGEHLVGALRNIYCGARPIDAGTKLGFKGSTKH
pBT2101_00347	core	315499	316230	243	+												MRSQRNNWLTGLSREEFAQLDPWEVVCHPESRPQWIAEVRSKLRVCLTDDEILSILQIGLYKAVASAIELYQDVEPHQRAAHIIGAALNYIRWDGRGDVLAEVPGSSAINMGDLVTELGPRSHSLQSDYMLASAQFSEALEYAPQFLADGVLLPDETGQTCHQYIEQIRHLLSAREHHILRLAVIENQESGAIAEILKISRKQTWKVRRGLKRKLAEIASEAGASKEFIRAVSTGAAECSASQ
pBT2101_00348	core	316212	317582	456	+	dnaG		DNA primase	2.7.7.-				GO:0003677;GO:0003896;GO:0008270	DNA binding;DNA primase activity;zinc ion binding			MQRQSITEFLHEKVYPEIDAVSSGLLDHLKPTKLQTSGTYRMLCPACGMHEAFHHPGTHLIHCPRKKNCGESTSLWDVMEKSGYSRKEIVERLCDLARVAPPSNKNPEGRINGSPAPLSPGRAIIQATQILARKYPDLLQQLQTDRGYNDEQMATMRLGVYSSPEEVLALLEERGISREVAIAKGYILVEENNPSKYRRTMNNRVIGYWPHPDGDVRLWGRLPSGKGDRWNKKYMFADSLKKDTPYLFSMRKPGPLIAVEGTFDGWSIQFMGFWGTAIGQASINAGQAAFLAGEGVTEVAHMVDGDIAGYEGGIVSIRNCEPAGIVTAIVPLGQGMDDPDALRKAGRTAEFEKLIASRMNAGEFLARMCHTYASESPPNISGIRKIHAIVPMLTPVSTK…
pBT2101_00349	core	317575	317892	105	+										GO:0016021	integral component of membrane	MAEGKASSPVRQILTLILSVTLILYIGKIYLRTPEYRHIEVCYLPHKAAHLFWVDVWGALVPDDTASYLKHSRDLEEFFNSCVQRTAHWTWLRSFGPSNQGDNNG
pBT2101_00350		317885	318460	191	+												MADERSNEALHPTKEVRITGERSATLVGMAIQASRVDTTILQMKMAGSPETRRRANEAADRFERALNAFDAEMREVNKDLNLNRNGGGQSARSAQQSGQSKQAPKPVLQKAKKGGEQQTQAQGNAKATQTGQQKQGSNAKPQGQQQKNAAGQKNNGKAQQPAGAASKPQKPTAPAVKEATPAPEVAAEAQA
pBT2101_00351	core	318474	319706	410	+										GO:0016021	integral component of membrane	MSSLSNLKEATRLLPGWVPPFFLSCLVVGLYVLAVFTYKDRPSDLVETATTAAIVLSIVIAFAFLVSAIVKADPGKLGKSMSDGFARGLHFVWATASAGLATYVGAAGIYRAVTDNLGYSISALLVAALLGGAYWATSSKKEVKPETTDPISGMSKALALPETFAQTPAQRPAFQVTMADTTRLAIHQAARIIAYKGSNCLIDGSFYADLDLNARTAKIFSDMNLIATGQFINWRMHMLLIGSAAEQVIRGTASEAAFDDLQSFDDLASKFLMLGDGRHAFYRPANDAEATLKASRLAMIRKNVWSRCMAAVEMNKEAIIQLVRLMRIQPCLTHGDIKHLLEKVEMPLDFPIAEFDTDEMMERALLGLVHEAEPVEEDDHSQTSSLDEQPPSTRPDNVR…
pBT2101_00352	core	319760	321289	509	-	ycdT		diguanylate cyclase response regulator	2.7.7.65	YesN superfamily	GO:0000160	phosphorelay signal transduction system	GO:0004871;GO:0052621	signal transducer activity;diguanylate cyclase activity	GO:0005622	intracellular	MISSVNHALQTTWWVQVRPRPSLRHRDAFIQLLASATHILRDVDGSYVTGVQDVLTAIRKAPSLTEAVFSEVDRMMEELQSASRRVNDAAAETSGPVALFVPGFGVRAQELARGLQGMGAKVITLCHQIPFNPEDEAGIRRSSMLIVGDGVLNDPEAIPFISKIVMTSESDALVVLVVESCPLTFEQRRTATELGQVRILGLDDDIRNLRSLFRSRNRDIEIEGYRVLLLDDSRTDAYLARKFLTEEGLIVEHIQHPSQVLEALSRFRPDVLVTDFHMPEANGDVVASIIRQDRDATIPIIFLSRESNAEKQLLALSRGADGFVQKPLKRGAFIKALKSIISRSKGLESRMRRDPLTNLLNHGQFMASAATVLAEGPPSSLVLIDIDHFKSVNDTFGHP…
pBT2101_00353	core	321503	322618	371	+												MYPINRDALVCPMHLRTARLRLKGMWKDSDEATNDVVRALEAGWFLIPAGREGNYTKRQFEAFDKCFAAAPWVKQIQHEAGDFDERLRARLGARFERLFSGGRKLTSPLTQALALPHRVARLPLSFEAGAFGPELLVSCLEDTQKVCLRIQDEMQGLEPDWVLAESVDVGALVEHLNRAKCVHLLIPILVATSPSYLPREQQGWLWQVQVGNLTVTEYLDRIARRDQEHTDHVCESWRRRFAQIRTLASVLESLPSYHQATITRRLQSADWRFRAKRWQGSLVIDLGDLHEVGARHQLRDGFELVNFVLALDQALERAEPCWDSYHRGEHSAFAQVERMREEMAQEGPPRGLGDVFRSNQSSQLESPLRAL
pBT2101_00354	core	322588	323496	302	-												MVYGIYILNGVSACQNHPLCRSISPHNLGNHAPVLEQEINSWPAVSRHPRVSSTVLVIGSRNAPECEVAKVFVTCTEVITPHEAGFRIEYTASGSSHALTGKGSLAAGVNRSMNTVSIGASDGFNRGFITVTPDALQGHRLGTYLMWRVVQFLHQFPDAQVNPIRLSDAQAYESNHVRRNRFYEQIGLQFDYYDGKHENGRSRPVRAGDLILVETWKQNIQELGMADYLKHQDSHVRGLCHEISTLANRCSSLQNALDDARRRPIRWGVVTFIAKHLHIIGPAVLVMMAALAAYRALNGDSS
pBT2101_00355	core	323510	324022	170	+												METTINNLKAISAARIRLKDLHTHEDGEGENLAWSCIVFLKGKRLGSVQDPGEEKPLSIEIDSIQQVAMVKTLKEHGYQLNLEAASRIDASDTHEFLEQALPQMADEVEWFNKAKPLLKSNTLFRIRGDEEGTFRLILALYNEKTEHALQSRFGDQLEAVLNNQLKGITL
pBT2101_00356	core	324022	324918	298	+												MWAGRASNTIVGHRRPVLATRLAQILAMPGFWHPPPDMNMDSIDTDAEYTMTQQPHITYPIPEQWCLVFADYPLGEPAMDAIQGPLFFSSKREALIEYLKYLSPRLEQEGGLGEFLDALSDLGMVPKTLVADTSGELLRLAETAELEILEGICAGYGQDRTSEGREVIFLLEAVPPARQPSFPPVTAPLAQYLANDDTSEDGPRVYATFHPQAWQNDNAVGVDPGPTQIDVTPEVLAMDRPYVLAIMDNTHESDGFIHARLAPEWVRDWQGPFYIECKESIEKFFAGTASVDNSTVTG
pBT2101_00357	core	325020	325322	100	+												MRPLDVILCLALAATYHRTDAAVVATAKRLLKRVERRDRQSLFDVINHKTPCRYIIHHLVNLPDEVICMDLPAERVAPHIKLSMAKSQAASAIQKPSPAA
pBT2101_00358	core	325354	325791	145	+												MSQQNARCPYCKTINLLAEQSLAGHFIQCQCCGARGPIKDSEAEAIAAWNGVDESRSNSTGDLQVLGFLSTEAVEALLTDADVAVTCFNKARMIPTGAIAVVRYDHAQAQVELAEAGQSLLTLEVDPKSPSNTWTPSLGSTVSST
pBT2101_00359	core	325800	326255	151	+												MEYFDGKGDGDFNTLRLIVEGRPFQDTCGIRILGLPEVDAAIRELCAHLRVPPEAVQTRSQFILAMEHFMASDLPEAQKVVLVQRLTQAIFRRSADQLADSTDLAGMVGHRVMARAAAGERVTLAEFKQVARLENHRDQVAGAPSASQAPA
pBT2101_00360	core	326371	326733	120	+												MFDLNTAGARQALCMQQPDEEMEVRVRYQGRIFDITFLPDEDGTQPTDPNDHPVTDEQAKGWLRGEWWYHHIMVHIRNHDGSEIDDVKATCDSYSRLPSFAESYDIIVRLCDELLKEHPF
pBT2101_00361	core	326882	327256	124	+												MLNLDDPAARQALRMPRQDQEHTVELRHRGEGWWLDFKVTFIPEDPKQCVQPETSETNALVQPAAGENVEWWYHRMVVTFLNLTEEPNERDPLSIIRHERLVSSDDHYDLVLEDCRQLMKENPF
pBT2101_00362		327182	327358	58	-												MRSCTANMRRTGRNIRSTFECMRTSSAHYGRRRNLERVLLHQLPAVLEHQVVVIIGRN
pBT2101_00363		327546	328190	214	+												MNPAFAQALAARSLWINVAVLSSIEGCDSQAEEALQEAYDAVHQLASDDVLIHRHYGPRAPLLLLDVPELAEQYNLAHELYTELYYENYRNGSIGQLSAGWLKPASPLDQPYTKWLVAVDKQVAALMEISYSQVAEATQGQAKTLLLAWSRGMDADEAAEAVVQAHIEREYERELAEEEERQAHWEDIQDTYASIEADLWAGWREECVELGLVD
pBT2101_00364		328242	328634	130	+												MIQLTTDAAARALQMKRPDEPHTVRVAYKGHTFEVTLATGAPSIAPLDSTPWLFEHDDPAFYIDGEWWEHHVEVRLLVPDAGACQTRMPDSKVSASIPSFINPTFDVIVLCEDLIAEWVRMGSGTHASRR
pBT2101_00365		328724	329173	149	+												MKFKPFPHRLRRLDFNQRKASLFERKQQREANALPLFAEMIRAEQHDWETEKEIRQRRDDATLINWRAREARVWRKARSMFFALPSDDRASVIRDWNTIWRNAWTPTNLIYLVEKYNGVGAQREAAMREERQQMDVRIMARLSHQQGLF
pBT2101_00366	core	329395	329859	154	+												MQHPHAPTQFSLTFSAEMPPASPALALCPAHLLPDAVVALDDPMLQISDMDIREHMRARFSFDEMLAEMRAISHLAEQRQQFGSRAEMGLGGPRSYQDVGTAESVMDWMHEHELRRVNQIKLSLPSSGEEALAARERIQKRIAARRAARTPAAA
pBT2101_00367	core	329887	330246	119	+												MTMNTPSASKVQPHLNLGPHFFNALSWVRQTTFPEDLERDLVALGTAPALAQEIAETYRHSMSRDIVRFYEEYAYSVSSAEWQQPLAAYISARLADYDRYGKHELPMAKYLLAQLDTPQ
pBT2101_00368	core	330243	330527	94	+												MNELTQEQIKAVYRSAIDPNARDSEGMDWWEAVGAEIRAVISAPTAKEASMVIAWWHHDWSTVADTPLKAAQRIRSSARKSGLYDAKNLEVNAG
pBT2101_00369	core	330507	330941	144	-												MMNPLREPSAFSPNYWAERAAVLRSAVNNANPDIDPVLLEIALEGAEDVLQMEVELADQPLVGWTYNDNEISDLVAARSAAQALAILHASFPDHTYYPECLEQVDENGFRNRTWCFDETPDVKLPWSEFIKRITIPRHLTGVYF
pBT2101_00370	core	331235	331654	139	+										GO:0016021	integral component of membrane	MFRLLMAFVWPMLVIWAALQVGHSLQVIDPAKVIVRDKAACEALQIPYDTSCRVVGRVEANLDGTWWLQPRDAGDIYIRLPEGSFPYLYSPDDYHIRGGKPATIALVVVTALLTLLGPLISWRIQARRAKRAPGRGETI
pBT2101_00371	core	331735	332304	189	+	orn		Oligoribonuclease	3.1.-.-				GO:0016896;GO:0003676	exoribonuclease activity, producing 5'-phosphomonoesters;nucleic acid binding	GO:0005737	cytoplasm	MMNNDRRLAWLDLESTGFTELHKQMVYRHRILEVGVLVTDGQFNVLAQHVVVVHHDPADVLPLCDDIVRSMHTRNGLFDDVSASSTDLASAEQQIIEFLVEHGVQAKASPLCGSGIHFDRMFLEAQMPALNAHLHYRNLDISAVKEFLKTISPAFEPAKRQSHRALDDILESVEEARLYRDLLAPILAA
pBT2101_00372	core	332369	332815	148	+												MVIPELEALNAAEQEEESALQACLAFARAVLPVSLLVRFQCPEGEKALQQVARSIDLPTLPAEQSHLAPMASEAHALLSNEPGFTAIAGRWQRAYDLYDLALLDFIVAEEERAANERQHAQELADTYALIEQELWHDVQVENLELGLM
pBT2101_00373	core	332927	333430	167	+												MTKKWIELELLADSDARLPVVEGGRITVAEASIRTITGYSDQMLGDGCILVLDTIAKNGVSRLIRVRDAYSEIETQLSDLTEWIEVDIVNDSLAKLSSLQTVGLLRREGIKALNEVKDSFTGARSQLTLDTVGDHGVARALLLKQSYEDLKPALPERSAVVKHHQDA
pBT2101_00374	core	333440	333655	71	+												MARARLHLICGNCGCADMWTHCIEPKGTDIDGELFPAVYLSCGNCATLHDLADKAPNSKPNQRLEEIHEPR
pBT2101_00375		333642	334064	140	+										GO:0016021	integral component of membrane	MSHASPTEKRPRYTPVFAVLIYAFILCTTVLVAGMTIPWDIGTYITHCHAVVGCLLALPVIAKGRQFKEIGRGVGALLVASLVIGFTLLRSVFGVQPLPEDVDFLDLRPFAAALIVISLGILAELLVRRSFWPGFRALGR
pBT2101_00376		334101	334538	145	+										GO:0016021	integral component of membrane	MTITEAGSAPARSLAVIGVLTYSAILVGLSLLAAWLISGPVGSTISNCFALVLVMLVGTGRKTLKAAYGTPLMSFMAIVSGIVFSAVFIVVAAGLKADVALAFDVTSLSDFDVSLIGAVLVVFTAHFVAHFLVRAFFWRELASWA
pBT2101_00377	core	334684	335064	126	+												MKHTPANIAIQAPEYKAVKQVIAVNLVAHGWTAASQLDMDICCLVASQDYETAVGIKTATLSLEPRSEGFQLVGNYQSEGNNVLSTTWLNIPSGMTSEQIAEKVPEFLEKVDREVNRSYARRLFLL
pBT2101_00378	core	335254	336249	331	+	parB_2		putative chromosome-partitioning protein ParB									MTTKTIAANLITETAQAALAGCNSLRSIHDTAKKLITGKQLGLDFDPKRQNAFEMPTALLVCNVEEAIRSEFDQDAIRGFADSYKAGEPVEPLGVVAENGKLRVVTGFTRHAGLMLAIAEGADIKRVWVSQVEGGRAVEIVRQCVSNQQVPVSPLDLAEAYRELIDDHKFTVAGVAAAVHRKVSHVRKMLALVNVAPEVKEMVEKGQASVSTALAADKQCKANGEDTVVHMQEQLAKAQRNGSAKITAKSVGAPSALYGRKDLDVAAPVLVQLADQLEKALPFMATPESVKVELTLSGADLNLQDLAKALANIRAAVKSAQSGTEPAANVG
pBT2101_00379	core	336326	336535	69	+												MATFAFCDFDDALDVLRSAITEASITTLIDQIDQQFNAGYLDVSPAQWGHLASEVMVRLDHVRQSAPSV
pBT2101_00380	core	336548	336805	85	+												MSIRLELQCINQEDPSTDDCYSMNEQGVFETADDTQADLIRAYKYLQDLATRKGWKAAKLAQGKKGMLCPNCVKLYEAQTGHILS
pBT2101_00381	core	336857	337042	61	+												MAIVNVHEDLIRRMRERKYYDLSQWCAEELEETEHEAEQQGEWRIAKEIRAEIERQKAYYP
pBT2101_00382	core	337083	337439	118	+												MADKLYKCSRCDGAGKIWLFTAVLGGVCFQCGGSGKQKTKPKPRAVKWAVFGHSRETGKIGRLYNVSARTQAEAINKARDTYDRASSAWRDEWSMQQAFAQTWAELQEAGTLETAGIS
pBT2101_00383		337477	337764	95	+												MKRFDDRTTCFHSGKKISPPMNERRLCACCGLRIVKGFIVEIGHVGEDCAGIIERRNRDRDFHGGTVKDFAERYKRATGWTIKPAVLKTLEDHYP
pBT2101_00384	core	337896	338372	158	+										GO:0016021	integral component of membrane	MQQDKQSPQNKSFASNVLAVALLIICAAIGMLFYGQHIMATATQGMGKLAAKHLTYEIPNALILLEARRGPCATIPITSEELMKRGAPKQTANGSPWTASFTGESVEVIYPYSDEDDYRMTKHDLLKVIQESSNVQNAEIAVEGVKVTYSCQHPVTKS
pBT2101_00385		338369	338635	88	+												MTDSLGPLSPEEEEMIRRHRDEKAQRAAALAFRLKALKVAAEYEAWLQQDEECGDSFSTFVNRFGYQDSDCQPMHEYVKRIHKAATPD
pBT2101_00386	core	338649	339026	125	+												MEGRQFIKSVTGNYPVYPGHPLVLATAIMEFYSDFPTANAPTEHGWCAALSDSRIPGAGDHVGAAVRCLSIGSEGGSVDEMVAAACSYWERGQAGGHHGYVSAGIEQAKAVEPKFRELAERWFPN
pBT2101_00387	core	339140	339979	279	-												MPWIDLKSALKSEAGFLEFIRSSYRHGTVVALCAGAIGILNRRLEAAVARKDRDGQRYLYTQIEVLRSEMHVRLEIRTDQALARGVLHLAGEAALARVHDYQRERYLSEFSKLYPEIVGAVGVIRAKFWEAGVYGQDFPLWAQQNGFTDTQLLQAIQVSKLRAYDALVELNRELEENGKGARSWKLKTEWDRRRKEIKLLSDLQFRSAIYKCIRDVLGEGFMPELEKWMTLNTRIPHFRKLRDRSRDSKPNLKLQLLPGRKFRPERTLHRRTVSSEPRA
pBT2101_00388	core	340132	340953	273	+			class I SAM-dependent methyltransferase	2.1.1.72	AdoMet_MTases superfamily	GO:0006306	DNA methylation	GO:0009007;GO:0008168;GO:0008170	site-specific DNA-methyltransferase (adenine-specific) activity;methyltransferase activity;N-methyltransferase activity			MSTQNTQIELGQYPTPAWAAAAIVRKNFSHLSAKDFVLEPTCGPGRFLQAVPQYVPALGIEIDPHLAQQARDLTGRPVITGDFFQVEFEERPTLVLGNPPFETKFIERLLDRVHGLLVDNGQVAFVLPCYFLQTAARVCRYNERWAIQQEMLPRNLYAGLKHPLTFVTFTKDQERLMIGLSLYHELAYLQGLPKDVQEAMSQGPATWREVVGQALDLFEGEAHLSQIYEYVADRRPTANPNWKEQVRKVCQQTARRVGPGRYAKPEQLDMLAA
pBT2101_00389	core	340979	341410	143	+												MTTTNQQQAVQGKQPEKISPEELQAMIAQYQAGEVIASRLPFTFPSGFKLTEVVPQCKLCGSEIRKQDFRGSWNQVLPDVVVIDGHGVCRSCRCITAFLFRVRGESPVVLESISDEGVWQQYTQDQTMWARIKRQLRLLTSRF
pBT2101_00390		341467	341943	158	+												MSLNPMIMDEAKTEVLSCLDNASRSIHEFHDAPAFMTWWEQYDSGDLGLTHDQKIDLYCQLRVEVYTFQGCLDEYRRLLAGKSGMALQIGDSQYAYLCAGGELIGLTVHRNSTIDEAEPYDFDSSAFNTCIGGWMDEDFRQTRKWIAEPYFVSVSTQF
pBT2101_00391		341996	342223	75	+												MGHSEHFEFVDYRVGACGVAYVAATQPEISALAVKVGYSGGFKQVVKAYPPCPSTETLKNRALREALEDDDTIPW
pBT2101_00392		342308	342724	138	+										GO:0016021	integral component of membrane	MILVVKSQLQNPVSQVVFATLLFLAAWFLWHTDYMTERSVIAVVDSKYSKEDSDHASIRYRIQAENLFVSRPASDAVMQQSKVGDKQVLIMRPFDMRPTPWETGLFFILPTICLSAGISLLLSIACIRFFPLCPNTPR
pBT2101_00393		342721	342975	84	+												MTELGLATLVAFLICVPWWFFENYKQRPLSEFPELEQMMGTLFPDDLADIRAKGSLSRVEHLRYLKTQLKAIKAEIKRRDGYIE
pBT2101_00394		343109	343390	93	+												MPKINSKLIGYLMILSSIILGVTGISTITKIQSLIISQAVKMANASERGIDQWPELAFALCLPLAMVTVFLFFFGLQLVSKRLEIVRPGVTAQ
pBT2101_00395		343753	344508	251	+												MTTSFTDFFPENSKWSRPENFIKESRPIHQVKKLIIKGAVDVVFFRDQSPRLVVAGETKEAVERVHTTLSGDKMVIEQEGNVIIAGGGSINISGNGNIVVGRDIRINGVQMQFNGPVGSIDIKGASIGTGRVLVAISLPIAPRVRVKGSGDITLYGLQQDEFEASVQGSGDVTVQGTVQSLEVEVAGSGDVDARELTAATVDLSVAGSGDISAYASQSARARVAGSGDIVVYGNPAQRDHRVAGSGKIKFK
pBT2101_00396		344531	345058	175	+												MSNTLTLARDRANAFARLHLPECAAELLSWKETSLLPTDGRIRELAKLCAEFTGPVASLGVAEATVFSVALQALTGAQSEVRRFSIDTDGNGAFAEVVLAEDYEHAVLARQSAEAERDQYKAELERLKDQAPVAFMFRGADGRLRMDACRHKPNEAGWEGVFGEPRPAPTPLPTI
pBT2101_00397		345088	345867	259	+												MAKDIDVQTDLLRETVGWLPSRGVGGILRDRIESLLRACKVLTGTAEAPNSQAASHAGFRRALAWEQAFERLRSQLDKISPKDKVLDELQQLMEQRLRDLPAGTGEQADVVGWLTPHDPACIRWKEGITRGDLVDGAALMTVLQHERICGAGQEDLQLTVNEGMHLLEEWIQVSHSHDEVQASLSVASREYIDRAPAVKSPKPRLDAVEVGSIQRALEVINWISCRSDIAPKDMSRLERSSAELTALLATLPQAEALPA
pBT2101_00398	core	345956	346666	236	+												MSNETESTIPATLPQQPEVLAYLNYHKQDVAGLSFSPLSGRCKQLMAVEQYHQSVDALTAQLDIALQDLATAQAELQRNKVTIAGMNEAHAKLAGLYEGALSQIKTLTATPTFNLCRCGDQCLPAVTLERNSLGPFWKAACQACKHSVSTFTEPGLVQLWNALSKVPRPIPAPTDVEGHVGLVTYTAFWNTYVSGYEDGKQDSRTSNCAKYNPSGAAHKSIALLASLSQPEQNSHE
pBT2101_00399	core	346659	347174	171	+								GO:0046872	metal ion binding			MSEPQHNLSTSAGGRGYLVDYFQTKLGRYDFTRYIRDRLAADFACILSQHLTNEQAETDTMRAELQALRADRTAGWRCFHCGEHFLDEAAAALHFGTHEMQSPACLIDVAEYREMEARMRSYNDEDAEIHRAMARQRTQHQIELRRAEEQGYARGLKEAVGLILDKQMQED
pBT2101_00400	core	347179	347436	85	+												MSRKQTAEDKIAKVMDSYHAYLKEWKYDEKQSLFSSGGWVFKGKNHTAHEMNSKILARRNQDVQKILKITSESNAGTGDTSLSAQ
pBT2101_00401	core	347481	349727	748	+												MSFIPSPSKSGGLTEADVTPQAMGLAMNGYEIRNALEFLAPERTPEQMSHRLVIELHSAAQEIRCPESGLYARHERLPDDIAIYLVDHEPAQVLPTQGMAPYDKDDLDADDQPQHVPSLVLNGYQLLNAIEFLAPDNTPEQFEQTLVIELHEQDEDFPVAGLYAYHEECPEEGAILLLDHQEGVPAGGGQEDTYETKIAKTLELVKQAADAIQVFTGHDSSANLRHHYGEKWWEKLDDLRDKLRAIGKSLPLAHSDQLLALDKQCRDDVGRALGLIPSEDRGFAWSYLLAAIKKVVGSHVLSSIKTAVEQAGAHEAVQDQRPSDWSCFDPTFVIEYLRESSTFDADLIGKMLEYATRPVEAGQASPSPVLGCDYRGKHFGAPYLDAQCQNGYLWDEDSC…
pBT2101_00402	core	349724	349939	71	+												MKRRPTGFVATCQCGVAVGAMDINRTERADAGRLLGKWLYDGCTVEPRFAGTWSAEIGPCKCPKAEGDQHE
pBT2101_00403	core	349932	350516	194	+												MNKVQRYSVDARHLHPQGFLVGQGMGEVVYVEEFDKVSTESQANANALAAAQKEIATLRAMLRMAPEWMALTGPGQIKQGDMLRFKVGDSEIEAPAQLVLHEGTGREEIVYNRGKNHYFITGMAVDGTSSHKNVMVKRGQARTGNEQLLRRLGQVIAWQCFGDCRMFSEEAVPTPAEVIAELDAVLKGAESGHA
pBT2101_00404	core	350509	350781	90	+												MPEKLKPVCHRAFFLSAPQHWGPCSKEHHDMVKANPKEWPDYEVQELYVLPANQVVLPRDLLERIAHDDEGMADLADFEELKRLLRLQQP
pBT2101_00405	core	350845	350979	44	+												MDLDQLLEAIRAYYGDTSRSRKATREGLEEAQSEIETLIDSLAD
pBT2101_00406	core	351064	351288	74	+												MHHAPETASLTAMTETQVLAWFDEQTCYSDLHKPTPSNLLYFARTRGNANLTDIDERRWVLSHTPAGYELKCLD
pBT2101_00407	core	351454	351831	125	+												MAFEYVRQHYQVPACVGRRVTAYGEPGTIMADHGHYIGVVLDSDPKKRIRNYHPTDEMVYGEVTSDLPLRQFEVLIWGRNWWDSARQTMQVWAANHAQAKYKAYQELDDCFEDATAMFGFKARLA
pBT2101_00408	core	351834	352097	87	+												MQVNARECEAAGLDPKEVRRIAAGLSRYAREAAALGLEIFGGSGTGDLRTEADARRAGLILARLDGSFNGGDGASDYDEDGLLRGES
pBT2101_00409	core	352127	352264	45	+												MSDAAKTLLHHVKGWRSGGCADEPTRGYAFHAARAWAQAIIAGTE
pBT2101_00410	core	352305	352595	96	+												MEQLTIDGKPVEKTISLRCFQVDDHDYYAAADEAEARRLHCDLNELESSDVDSCTEVVGELLDKPWQEEDQPGVVVGTLRQWLTEAKEPGWLAGTE
pBT2101_00411	core	352606	352791	61	+												MTTETHRDYPPLECPLCERLTKPRSLNKDGSVTYSCPPDHVNHGQRYTWRIAIDGELVEKW
pBT2101_00412		352954	353184	76	+												MVTIPNAEYANLIAQRDAATSALEALQKSFCLEEVGDDTSEQAAAKQQARAVLKEYSTAPEEPHPAALSLVEQART
pBT2101_00413	core	353208	353504	98	+												MSKLFNAEKVLWLAAQEKPLHVSPKEAACFSDLDGIVEERLAAGHLEKCGSDDSGDYYRCTRAGLIDLYKMKIAWRKKNGKSIEKEMAKLNELLGSAS
pBT2101_00414		353651	354073	140	+												MAVPIDSIQVGRVFEFPGGARRVVKLSPPLGTGFNVEWEYADGQKRQGKHGGSQWVHYFRKSAKRELMVDGPGGQTRALRTSEVVPVLDAPINVSIHTTCPRKWAFVDLETGEVWKHDGQAFIRASTDEVKSITRALGGC
pBT2101_00415		354151	354510	119	-												MQRQIQLPVCMCLFEDLRCLFIIGIAASPSAEALGVHFLQRLLSGIAPAHLVDDPPGLNGISVQVAVRVEHQAAGKGVVRILDQCSAIPIVTKRDTQVTHLSDTAKATSIAWIALGWLV
pBT2101_00416	core	354759	354938	59	+												MAQSLDEFIEEMKKDLESFASEYRKSHAENPEHFPLVLDDNNDGLWLEFLVDHATRDRS
pBT2101_00417	core	355020	355166	48	+												MIVKVSLTADELADMDMTEQQFHDHVVAALDDAQPDLPGFNVEVEIQD
pBT2101_00418	core	355170	355346	58	+												MAAKQEKSIAFEAGRQAYHCGVPLEQSALRKLRIGSAQYEDYVDGYESATAETSKRQQ
pBT2101_00419	core	355393	356277	294	+												MRYEAMLPFKFRMRNCQQGSEASISLKISSAGIVALPLGRDYGSIFCHGTHHMKTLDLQGNLLNLYVALALGGFDESSGSWAPFDYWEGTIRYRDQEFSPLTDIATIWPEVLRLRLSTHWDDDGLWSISLPRQSPSALGVVDQPAGESQAFRVADPIHGYCLAIVWNQFGPEVPDVFESSWAGCVPLEHYNVPLDTSVDFDGVVQPLQVQKAAEMLRASPLDASQAGPLMQAAHVLGVQVVQITPQEPGRRWSIQVGNRADSHILASALTAAGIAAEAASHHSFHAVYFEYLQD
pBT2101_00420	core	356357	357058	233	-	uvrC		UvrABC system protein C			GO:0006281;GO:0006259	DNA repair;DNA metabolic process	GO:0004518;GO:0003677	nuclease activity;DNA binding			MVKIFVDAREVPSRIPDALREMGAEVEIVNLEVGDYVLSADLVLERKTAIDFCMSVTDGRFINQSSKMMMNFKRRIWLIEGDVYSTRAQIHPDALDGALSYLAVVLQQTVLWYKAPRRAAGMIYRLAKHEQDGLDYVPATRKGKVPAGVGQSLFTLEGLNGCGPVAARKLLEHFRSVHAVINASVEQLCAVKGIGPKKAQAIYDGIHFQVSDGMAVEEQPTLFADPPASDPLV
pBT2101_00421	core	357268	357606	112	+												MNTLTSPVEQLANLGYDLVNGAMRFEAAMSMGASIIVRDENGNDLQISSNEGKLVVGAAVAKQGLTVPAMMVRRNDRQPCDSKGGMSVTPAHVAKKPNVPASMLRLLARSQK
pBT2101_00422	core	357660	358151	163	+												MHISIFHSVQAPLDGHRFAYGTLAEDYQGADVIAKVVFFNGTAQIAGRCNVNINKGQMPSSEDIVKAYVGRQFTLLDNQAIVDELQTALKAESKKRAQGVAHINLAVLAGEVLHWRQRGSLPESGKFQDLARICAEYASSGYEYQEAERLVEIEALKHAQSAR
pBT2101_00423		358168	358299	43	+												MLVDDDDLSLDRMDDNPSEIDADEEALDAQDDELASTWTDTED
pBT2101_00424	core	358303	358797	164	+												MARKVEKARRIEVSAGSAELVCVPSDNFDFNVKACADAVAAFKRIDPTLAFKDWEEGTTGYSIERALADAARRCRVVTEREGETSSRRAARLKVFRPGQEDLECVKASDYDKVVKACTAAAKILARLDPDLNFRDWQDGSGRIIEKVLAPAARKCKAVADAEAL
pBT2101_00425	core	358821	359189	122	+												MDANLNLKAALAVALKTAETQRATVPALPEGWIQAASQAFVADDSQAIEAAALTIIDAHSGYAASWDKRPWLADLRTAATEPLARRLAKRLVAEEGHERALHAYMRRTGADEPRARSVLASF
pBT2101_00426		359279	359440	53	+												MINETTYAGISVPKSLMEQCKALIANGKVIDAIKAFRAETGCSLQNARRALEL
pBT2101_00427	core	359459	359800	113	+												MRSQQKTVLGSHPTSLPPPSDDELADMKASGYFLDTKRFPCGRVAGVIKFMFTYAIVADVTVTSYSRRWCYSDLMATLCALEDWDDYETRPEGWHRETHSGERRSADGKVEFY
pBT2101_00428	core	359891	360112	73	+												METRLWTVARFPVGSWTTGGSPEDSDYEFSEVYQIPAESREKATKKAQAVRSRLKKKGLPFPTQKQPYREDFK
pBT2101_00429	core	360139	360387	82	+												MAEEFNGRPLTDELRRLARKSIGDCQTVMVLAADAIQNRTPAEFKGRPLHLALSSMAYRNMGDAKTAMLVAADVLEARLTRP
pBT2101_00430	core	360477	361424	315	+												MEREDFLAQPDVEQFVRWLTNHLPTLQVHLKCLPSQFVPGGLDVQVQGIEAVQGQYQWKGKWATVKARLDALREDLRSAVQAKDQEDTFSACAAILDWGNVPSSKGFLQELSQNGQLVKYLTDRQPFLSPAGTQKLSDLTKQRFSRFNSGLTKVHALMDTDGSPIYDGRVGAAIAMLYHLYRGSSEARAAGQASHRMFGWGPGLDDPESDRIRQIRNPAMLGRGYNGTPQLLYQSPHIWAQRQLILGWIMRAVLERTTLFKGEDSSLAHRCHAFEAGLFMMGYDLRALIPGGWSIPDPKKKVYRRRRDAGTPLVA
pBT2101_00431	core	361464	362012	182	+												MEFHEVVRLVSTVSTHASKVLSEALAKPRTGDWLALVDDEALQAHSAMEQALREVRELKRKVSEDAPEEAYDFLSRCDNTFEYSLATITPRRGDEPAEAHAGRAGSANRQLTYLVKLAGVYITAWDENDAQMRDYFESGCLCILKDKTLQKAPAEMSNEDAVKLYMDNCKCSRHPEHGLRKG
pBT2101_00432	core	362015	363520	501	-	fic		Cell division protein Fic	2.7.7.-	Fic superfamily	GO:0051301	cell division	GO:0016779	nucleotidyltransferase activity			MQAAGYALLHERLALSAVPLRLPAIVQPVTRLERIGQTLAVPPAIAPAPEDILGNVLFALKHEGINLSILAQTLPRIPVEEFERALQAAPNGIYIRKASFLREAFTGEQLAQHAPVRGPFVHLFDPERYITRPGNRNSKWRVEFNGLGDLTYCATVERTPAITELLEHDILGRAKAFMESLPPGMMDRAINWAYLSETKDSFAIEREAPTEDKSRRFIQLLRQAHERQPLTEEYLVGLQNATVANPYDLAAAFRHEQNHLAGALQGAAGVTYVPPPPELCRELMESLMGFANEAPMQIDPLVAAGIISFGFVFLHPFMDGNGRLSRFLIHQALCRAGALENGLLLPVSVAMKREERMYLEALQTFSRPVRDFWDVQWIDYGQLAFQFRGHPAVYRFWDA…
pBT2101_00433	core	363729	364358	209	+												MQLRNTSDQDINLSADQLEEKYSPAGGGQHPTFTREDWRVAVEADDTISGYWSWVHSEIQSLLDDSLVESSVSKEVETPMGLVADEKGVRQLRFVATIHGTVDVNDGEPGSGSVTESELGRQISDAINTMIGNGGLTGDTPAVVDSKSVSICVAEVLHTSQQTISMLREQGYAVVLFNKDELGNASASALQNRLIELAADEIQYLQPAE
pBT2101_00434	core	364444	364893	149	+												MTEQALMTTEALLTQSYRDTRDGKVIWSNNGEDWHNESLAEVLKRNDHLLVGSTVFRGEMQYPDPADYVPDVDDVLIHMQEEAEGSDCGEWVEDYPEPSDEAKAELKALLEPIKAWARLHCRPDFGLVENVQEHVLTQEDIDQAMETEA
pBT2101_00435	core	364890	365927	345	+												MNTYIPSQTTPNRLGADSRAWSARVRAEMQEMLQEWFNSATQGEEADVDHEFNRALEHLMIFAERPQDLVAEDTSYDLATLPRFDQFCEESETARLSGEGAFIRYEHAAQLVRALELKVAQADFNYDSDRAAWQRREAELLALLGSPTTTPIHQCREMHNPLWEDCTTEDAEKARAEGLEVRTMYCLPEDAVRVGLEQENQDLRLQCGGMEMTIDELRSSLSQLQHQLAEISTDAVQGVEPVAKCGRGPVTSFCHLTDYGRQVLPEGRHSLYLAAQVKNGVLLIPDNLLSHRQSWRAAFERLIDLEPESHQPDHDERGFWKHELRAFDHMYADLDRLKAAHRDKV
pBT2101_00436		366090	368747	885	+	radD		Putative DNA repair helicase RadD	3.6.4.12				GO:0003677;GO:0005524;GO:0016787	DNA binding;ATP binding;hydrolase activity			MHFDLNSLAEHQHEGLNGTLQVFQRGNRAQVHMACGTGKTRLGQAVAFATEADCVLVLLPSLSLISQTLAAWISLGQLPLDRILCVCSDPSVAESEDEDVGIVDLPVEVTTDPLAIGTFVERRSTGPLYVFCTYHSVPTLAAGLPVGFLFDLGIFDEAHRTAGYVDAGFTFALHDHSTLKIGKRLFLTATPKHLPETARAGFEVYSMCNEEVYGPVAYHLSMQEAIARGIICDFQVIITVVGESGPELRDAYEVVEEDWAGANATIHAVELVRAMQQVGARKAFTFHNFISQSRLFSDTLNKVGDRLAPGIQGWHVDGRMAGSERHLILRQFIECDMGVVSNARCLSEGTDAPVVDMVGFLDPKESSTDIVQALGRALRRAPGKLKGYVLLPVRLKLGH…
pBT2101_00437	core	368749	368973	74	-												MVAITALKKDDVLYDVVSQKAGNTTLRRQAVYRVLVTEVAEDHSYVMARWNGNAERKYREGQVKKWRRTPPKKD
pBT2101_00438	core	369395	369619	74	+												MKNLFLIALIGLVIYAVHSQKVEKAAEEAALAQACNAERLAALNHKPGDSIPKRNLACISFESNKEKTVFAPQG
pBT2101_00439	core	369934	370350	138	+												MSKQERLEHANQLIQVIARHGRRFFFDDTTNTTARLELDQRGKVWFHDHYSKARVYTHPATFGNGWHGFTHGGTMRSLVEAMRDYIQHGRQIPVFWLGFQRQSDKSNIWGYEDEAMSAVRMEGSALPIIHGKPEEVFD
pBT2101_00440	core	370350	370673	107	+												MEAFTFTAHLYKNFGIALQVWDEESLPYCTLSVNIPDALLKTDEFCVNWDVDEDLAQQLLATGRFKDTGLTCTAGHAVASIWRLVCPELLEHVRQQRDLARHHVQQS
pBT2101_00441		370688	371008	106	+												MVHATGPQVRNELLARFMPTSSPSNGVSTTKERTTLMQDPVQIEKLLRARDRILAFIDLDQRALERTPGIQALELSLTSWRRQLVSIDSKFTALTGLSPQQYQAES
pBT2101_00442	core	371075	371695	206	+												MNELISTIDVSSLPKREALEAAAQENAFRIARDAPWIVNAGEMAAEIGDQKGSLKAKYMRLRKLGDRIAEAIGPHSACQKTCSHCCHIAVAIHEVEADIIAEATGRKRTQSPSGEPVGELANRYFRQPCPFLKQNACSIYNSRPMACRLHFSISGTNAMCDTRIAPIDSTAINLNLNDFWFGYMSVMHVSPMEDVRHYFPNPQTRK
pBT2101_00443	core	371692	372027	111	+										GO:0016021	integral component of membrane	MNHRMDTVGRARPQTCTRSLDELIARRTKIDKYAFALAATAIALGFIGYQAPSAVARHLGLVGMIVSVFSTTYLIDMADGMTNTIRALTPKKGQSLKTVPTPPKHQPTQAA
pBT2101_00444	core	372124	372828	234	+										GO:0016021	integral component of membrane	MHKFRRSLMTDEIFEGTDLRTQWELHAPIDKRTFFALGDILICLGWMTWCVIGDGRQLLEASLSTAVVFWISNTIAAICLLLAFNRIGKAMEITREYKRQAALLNNWLAQGSYDHISVDHGVLQLEMQTFPLDRLQITAVHGELDPDSIPSLTVYGVARDSHQTEDRRGNRHSHHVVAVDFLIGCQEAGWGVAEAMAFVGNEAVGTRLQRGFGDAAGGQLLRALNEKARDFSPV
pBT2101_00445	core	372943	373203	86	+												MESENHRQTPALPAVTLDHVQGFGEQLCRAIRELRCDPEFSAKNLRTAYQQGHKDALEQAEDATREALERLMLGLAGGDSGTAQSG
pBT2101_00446		373236	373613	125	+												MSNLIPAEILAPEVGALVNYGTDSFGKEPGRYRVTGYMCRVESKPHFGDDFLGEILFDSCRDFQGSKMRYCLREQATHVTLTGIAGAIAPIEECTVTGMVPWPDELLEEAREKARRKGERGEMLF
pBT2101_00447	core	373869	374420	183	-										GO:0016021	integral component of membrane	MAKPEIDWLVYVNGVEVGQVPHEEMERITATVKRDWVVYVSQGVEVLKTALRMLKLAVMCAPAVALLLLVFDALSSPVEFDRDFQLRSPHELVLAYAAFGYLIAGGTTLVMLAMGCRFGFQNQFTARVVRSTRRFLAVPADGEVQIEGIHRHPQPPVMSWWQILRAALKPLCKKGEVQPPAQG
pBT2101_00448	core	374595	375254	219	+												MKITNAFTRQVGQLENTDDPATPILFRSIHPAQDQDLLSSIRHDVGLAPGLALLYDDEHVLIYDQEEVNLLPGELQNFYRAASSVSTWLGVAWELCVNTDNPDSPIEVLSSGCQEHIERLATALNDSIQPSTSVLVPLRSVVHEVDPNGSLYAVTCRLADDDDDSVYHVRCADEGTAQEVAIRNLYEEAGSSPDPTAEDHRQHYIITSQLVATPVASTI
pBT2101_00449	core	375303	375794	163	+												MSYRVIPNEHAVQHLELKIGRQSSNFANNLYSVMNSLMEGKFSGGLWELREYNNGAVAMVLPQADRVVVASQACQRNLEMSLEALSLIANSMLLVGLCEQAAFHGDEEEALHLRNLNDVLRDAVDGLMTCVLRDGELQEPTEADRLQPMAKHPESAQFRRFID
pBT2101_00450	core	375888	376121	77	+												MSQQQSPLQQLTALGYTVASGAMRFDVAMSMGVSILARDNQGAILQISCSKGILAITAAKQTPQLTAPAILLNRVIA
pBT2101_00451	core	376164	376589	141	+												MNMVEVQTEELIGAALDWAIATIEGLPIKYDPMAFGNTANGGYWIWDKAPGGMMAKIGDKYSPSSNWSQLGPLIEKRAIVLGNHESGDPSRQGEFWGSAHCFDSGTSFETYKGVKVAACRAIVAKEMGPVVRVPIVLVQPG
pBT2101_00452		376822	378636	604	+						GO:0008152	metabolic process	GO:0003824	catalytic activity			MTSAQTKLNQSIQAGLFDAAEPAPVLLQVVDLTFDEKVKAAVEAIKQQVREGRRLVVAWSGGKDSSVTLNLAFTALRDLIAEGHSVPALHVIHSNTGLENPVIEIYNKGQIRAIKAYAKTAGIETRVWVASPNLSNDYLVGLLSGRTIMSVGNNTKCQQMMKKSALDRIKRQVRAWIAEKDGVKAKDANLVSLIGTRFEESAQRAARMKARGESSTEAVDAMEDGQLVLSPIAEWDAFDIFTYIGHVRSEKIEAYSDFEELVDIYRDANGGDCMVNQYISGREQNRPPCSARTGCWACGRISKDTSAENMISAEGGKHAWMKPLLDLRNYMLARHFDPSARCWLARTINEETGTIKVVPNAYAPGYTLELLRLILTIQVREQIAARKLGIAPRFHLLDH…
pBT2101_00453		378660	379049	129	+												MVLITSLAIEEAAETLTEDGGRFGDTLFGGQVIEAARALLKQQTEDQGPPLPLGEFFERREDMGQGRLRLILDGDSDVCVAVISDEGEMADVEFCVPFSGGGRSPKVREALLNLCRAIRDENETNPIPD
pBT2101_00454	core	379208	379540	110	+			Arc family DNA-binding protein		Arc superfamily	GO:0006355	regulation of transcription, DNA-templated	GO:0003677	DNA binding			MSNSQFPLYASRIADKFVVRFPDGMRNKIADVARGNFRSMNSEILARLEASLEAESQDGNENLPAANGEGLSADELRLIARFRKLDVKQQSALVELLTPVAQAPHLAKAS
pBT2101_00455	core	379643	380092	149	+												MTDTPTGKCTLSDPIPFSGKGKTPIADAYAEAERMLAEYRHALNDGVGADIDRYELICYPDFMGKKNVGVAYSTELQRVYLLFIGADRPEPDYEPVWLLDQAKELTLLSRTLVVPDQTSNASTFWGGIKRGPIISYRFKLADAPTFINF
pBT2101_00456		380102	380437	111	+												MSQHIVCVPCAKSNGLVRVQLGWDKPMAEFYLVVFAEPPAGQQYSDERIIYSNLDDPRSHAQELGYFKGVVRELGCDVPESMWRAAYQDREFNVVNKTVFYSQSGDVVEHL
pBT2101_00457		380533	381189	218	+			Hisitidine kinase		BI-1-like superfamily			GO:0016301	kinase activity	GO:0016021	integral component of membrane	MFKNDTFSRIGSYHQISASVYNLILGAVLLWGFALNWWMVATIPTETIKAINPLVFIIGYFASAIVGCIIIFSSKNPIISFFGYNMIVVPIGLVLVMFIPGHSQENIIAAVRVTTLLTVSMMVLGTLFPAFFKRIEAALFWALCITIVVELLQIFVFDVKLGVMDWIVAAIFCGYVGVDWGRANQIERTVDNAVDSAASLYLDIINLFVRVLEIISKK
pBT2101_00458		381294	381623	109	+												MNQNTDATKPQDTEVSSQTQLAILLSIRGGLTSGFTAQRCISQIAKVGPVGNWEAAASKYEVGSSLAQALLTSGAFSSDVQLLIGFMDDHQVNPVQQLDPAIDYLKAVL
pBT2101_00459		381633	381860	75	+										GO:0016021	integral component of membrane	MLRLIIFAVFALTYYLGRFKSDWLYALFDQDMTADPDRIFGLLTTMGAGALCLLILMFVAGCMAVGQRSAVDQEQ
pBT2101_00460		381963	382505	180	+												MPKLPMLALAAVAAAVISVPASAGDRITIQTEVTKGGVVLSSGTQEISKGATAHFNDGRFKEIDTNVTVTCREGISRWLNPFKPACDKPTREKEKVPVGFMADITAREASDDKFAVSVDGSYVQVLEEQKLKLGDTELESASFRIQSLNSSMVVMANSEVEIANGIGADEIKLKVKVQRL
pBT2101_00461		382604	383287	227	+												MTAVRKLQPSPETHTVEGIAAMYAHELGGRAGREIQVRDYHLHFAEALLARDAYALNFLANGLNNVGKAVFTAVTGVQLPRTQSGTWATILEWAGVDPKQDDLKKAEHHLQVLHTSLCSRFSEVDRLTRFAESGYAQGFVQVIKDGRRYLMADASGKVGLNLSTRGLHGEHTRPYIEAYLAVQKIKVELGLQKEPVYVPADAPAGNHSPAPKPAPATQLTEQLGMGF
pBT2101_00462		383394	385283	629	+	ftsH2		ATP-dependent zinc metalloprotease FtsH 2	3.4.24.-		GO:0006508;GO:0010206;GO:0009735;GO:0010304;GO:0010027;GO:0072593;GO:0010205;GO:0051301;GO:0030163	proteolysis;photosystem II repair;response to cytokinin;PSII associated light-harvesting complex II catabolic process;thylakoid membrane organization;reactive oxygen species metabolic process;photoinhibition;cell division;protein catabolic process	GO:0005524;GO:0008237;GO:0004222;GO:0004176;GO:0016887;GO:0008270	ATP binding;metallopeptidase activity;metalloendopeptidase activity;ATP-dependent peptidase activity;ATPase activity;zinc ion binding	GO:0016021;GO:0009534;GO:0009535;GO:0009941;GO:0009579;GO:0042651;GO:0031977;GO:0005886	integral component of membrane;chloroplast thylakoid;chloroplast thylakoid membrane;chloroplast envelope;thylakoid;thylakoid membrane;thylakoid lumen;plasma membrane	MKDSLLTRIRRSLRNKYVQSMIGCALTLVLFGGYWAYNQFLQPQGPDTSAGQHQATIMDQISKNPSRWTDNRKTLDNLMEDVRLGNVIEADIGKEDIYITTKDERAYVVSDQFGQVARQLLNLIYNEKTPLFTIQELKIGPQISAARSLDVAVQLMMVLFFGCMLWPMLSPYLTIRRKKATSKVTFKDVIGCDEAKRTLMDMTAWLRTPENFALLNARPPRGVLFTGDPGVGKTLLAKALANECGVNFIEANGSSFSSMFYGVGIQKVKGLFREARRKAPCILFIDEIDGIGRRVDQGRLADGEGNRIVNQFLTELDGFSENAGVMLIAATNHVDALDKALRREGRFDRTVHVPLPTLEDRVRLLQLYLGKTKPAEDLNYDRLAKNCMGLTPAAIAFVA…
pBT2101_00463		385379	385717	112	+												MKLQHAHLLYGSTTIPVLPTTSTPIPEEFDFASPEGCAKSIFAIMGRAAGGHSIDACQLRINRERGTANLIGRGVHVFYRDDSLPPLTVDEALELVSRKVQETFHLGTVAPC
pBT2101_00464		385714	386562	282	-												MSTTDDGFPPRVKEDLRRDVGGYCSAPFCGIQTFVYDRARRKDKLTGDAAHICGARPHAARYYDLPMDVDRHGYENGIWLCAVCHRMIDHSACLYPVDMLLHWKRLAIDAHQAGGRRLQALMVGSDLTRDHQNAAQFLNDVWQVRVKFREAKFNVSPGDRFNSTVKFDTEFARLIRNRAGLYMAKPWNAYHPHWTFTPEIQVWESEIVRMAGRLAEMPALALMGEGMFDFYHQVDEEGNLVFRDESTRSLHIFVQMLERFDEFLTDYKGPQQSPYGSSPYGF
pBT2101_00465		386718	387593	291	+												MITPSESCPVWQRYLEIVAAAGAMPNHLPDKSSLYHRLLAGKQPLVLPPPLSHSYPWYDVVESEKVFAPLDGPVAYEPLTEDELPVDAVWIDQTPWLVVERISNSEMIVSQPGWLDLGFRWRYWHKPIRADQSEACMIAHYDRAVGRITTSAQLDLECRHQAEHWKAHLEIAVSAFSNEVKLMGIDPDLEDAEDTLRGRMNRAAAQMRLDRAVRDARTRVEKGLPAVPSDAEVEAYAHRYRTNLLEGSFQEQDGWLYVDGWALQRISPEKLGPEHYLPGAPAAQPQESLED
pBT2101_00466		387597	387857	86	+												MLQPCNETARNLLLRLEAAGLRERATPGLDGIGSYCIGVRATNAIEVFELGRTLGADFGKIRVESYAEGHIIAFPEALVKLDHGSA
pBT2101_00467		387950	388582	210	+												MSTNNPNALDLNRAINTYSSDEAERLAYQRMQEVGFKIADILIEMPLGTMADLGQGECLFVAPYAGRIEVFSTPDWHDNCRWGDVNWFFLNDYQGLSAEDLDEHRVTMENWLKNPVFRQCVPADNAFKVVAAQEDWAHSQTGAAPSPLNRYEHDNVKSLIGGYMVTSKSKPQETRVEQFSRAKAELIGHLERQLQQVKGFTFADLSKKVS
pBT2101_00468		388726	389316	196	+										GO:0016021	integral component of membrane	MISIRDKKVFESADEVQIEVHQDDIHLAALGQFTAVRCGYGGHTSFTVIQEDNPFDSKKPLLQVKEGYNTLAWFTSEVEANKLLARLREVFLEIRAKQEENYRHEPDSITVKVIKRSIEWIGIVLTALVIAFVGGMTAYPGWKMGEGLYHSVINSSETSDGLSFDSAGELLPPAESPEADSGLEPNQPSEPLPAKD
pBT2101_00469		389370	389672	100	-												MQNANNISAFEQRYNEKLDELATELDGALPSYRELMAQVSGLLAEDGHSLDVISGYDDFEAFFTWLDTLTAYDQMDEDGSLEDHKPLLAVIYEAIRAGEA
pBT2101_00470		389841	390290	149	+												MFPKQKNFYRGTKARTTNFQPASRGTFGSGLYFGDQACADEYAGPGGSVWEVKLNMSNPLHCLASLEHDYDLDSPAVPLIEQIFSIETAIELITRAIETDGYFGVEIQQRLEQLGHDGLVATYPDGSYEVVVFSPAQVLDVRRLDSRAA
pBT2101_00471		390465	391196	243	+												MVKFTPELLDGYTYMLDGDRTVDTAVQELKEAFSPQAIFDSAERRLIKLNPGTTQDLHAYISVGYNQFGADARAVAFKILVTDTEQTAGNALLCAEGYFIATTCKGLDLVIAMDNISQDVYLAGELFSQGWPRRNGTFTLFTQLIVHPDLRSPVLHDLMLELEGGICSLSPDIPTLSSGLMLVFNRDSEPTNVLLEQCSICTVHEQRDQLRLFSIPTESFVTDRPSARTTRKRVCEFRFDACA
pBT2101_00472		391284	392300	338	+	yejK		Nucleoid-associated protein YejK		NA37 superfamily					GO:0005737;GO:0009295	cytoplasm;nucleoid	MPIRHCIVHFIDKKPDGNPAALHSRDAELEHNEAADNLLADLNDAYNAKATKGWGLFHGQSGAYPLSGWLSEYLDGGQDFVSFSRQAAEHLVRLMEESSLTVGGHFLLAHYQQGMTDYLMLAMLHHRDGVALTEGLEVAAIKHLDVGQLHLAARINLSEWRNNPKSRQYISFLKKGGRKAFDYFRDFIGCEEGHDAPSETRTLLKAFSDFVESEDLPEAAAREKTDTLVDYANAQARLGQPVTLDELSSLIDEDRPKAFYDYIRNKDYGLAPEIPADKRTLKEFQRFTGRAEGLAITFEAHHLGSTVEYDEEQDMLIIRNIPRQLKDQLAKRKDSQGA
pBT2101_00473		392351	392779	142	+												MTSLQPDQILKGVRATYESMLHSSLGHGRTNGTCLYAAILCEALLRKFAALDPIIRGGDGKRDGGLVIDGVPHGHYWVEVEYQGGIHVVDITADQFGLDAMVFAPKDSISAAYVAGDQATVDAHVRDMRNKIKEEYADRELP
pBT2101_00474		392878	393057	59	+										GO:0016021	integral component of membrane	MLLPIALFASLICAALAMTWLAHTLPVAFATEIQGVAAILALLALALLITACRPNRYLQ
pBT2101_00475		393054	393494	146	+												MTTKNNKPEVLDARWADWNHQVVTIKSGRKHACKVPCKDCPWRRDSVGVFPAEAFRLSAATAYDMSDRTFGCHTTGKEKPTTCAGFLLRGADHNLSVRLNLINGELDMNQVSDGGVDLFDSYAEMAIANGVDPEDPILKPCRNNYS
pBT2101_00476		393562	394275	237	+												MNVTFTYSYNHSIVPPRCRLPRTVREHDGLITVEIREIPPEQAPVAIISRNNSDQGHDPVEYRTFEGCLWTNCKLFAGARDNKAEGGPNATHRMPEPEISLVTESVTLSHWEQGIYIGAYQGKAGIDEYLERWARDRIIIDGQLFLPVGEPMYVVMTFGLSNNHGGTSLHCTDFLNANIKDSSYFSILEFDRALEYARQVAANRGDTIKFSVDPGFEFQVLIPKAVQWKNPGLSVAT
pBT2101_00477		394436	395404	322	+			Methyltransferase		AdoMet_MTases superfamily; HemK superfamily			GO:0003676;GO:0008168	nucleic acid binding;methyltransferase activity			MAKLSKEAAKRHKQALDLVYSDKSLRLEDRYFILEHFHESATNMNGLAGAFFTPEGLANDFSIEVPECESLIDLCAGIGRLAFACRERAKRIVCVEINPEYAEVGKRVLPEAEWIVSDVFSIPDMGRFSTAISNPPFGSVKTGQAFDGRYTGASFEYKLIEAASKIADHGVFIIPQTSAPFRYSGQRSYSVEITRECEKFMSQTGIVLDHNCGLDTSAYKNEWHGVSPICEIVLCDFTQDPAEIPAAPAEAEQNSVSKAVVAPPALIPPPAPAQSEPTLATVPDRAVAPAPTAPARMKASRKPDTGSANPQSFAQLSLFDAA
pBT2101_00478		395535	396890	451	+	lig		DNA ligase	6.5.1.1		GO:0006281;GO:0006310	DNA repair;DNA recombination	GO:0003910;GO:0016874;GO:0005524	DNA ligase (ATP) activity;ligase activity;ATP binding			MSTTVYHALEQIANTPGTNDKLALLKTHVDSEAFQRVLIYMLNPFITFGIRPARASQFGAEEFSQETWSMLDQLAARGLTGHRAEEAVTRALTSLNPESSELLWRILSKDPRAGFSETSVNKVCSGLIPEFSYMRCSLPHHTNLSEWNWAAGIYSQVKADGMFVNVTIEANEVSLTSRAGTLLPGAPFQELLDGLRQLPTGQAHGELLVECDGKILPREVGNGMLNSVVQGGQFDLGCRPIIKLWDQIPLASVKKGGRCDTPYKDRFGQLTDLVTALAHSAISMIETRIVYSFKEAIDHYVEQLELGLEGTIIKKPEAIWFDGTSKDQVKLKLEAPCELEVVDFLPGKGANAKTFGSLLCKSSCGQLVVGVSGFKKKKREEIHLNRDTWRGMIITVRSN…
pBT2101_00479		396941	397339	132	-												MKTEFMGVSSQDWSDVVKQQIRPWVRGADDCVVQMLPSRTQNRVGELYRQAVERYPTYEMVVLTCFCAAMRSEFGDEETASQEAIEAFQYAREKYGYRSPQEEAEDQAGDREEGICSHGLTWLTCPCGCFEF
pBT2101_00480		397537	398178	213	+								GO:0016787	hydrolase activity	GO:0005886	plasma membrane	MPLNHTELEDRWHRLWRALGAAPAAGAFDYLCMQYSEPGRHYHTLEHIAACLEHFDSWRHLADKPHLVELALWLHDVIYDTHRVDNEACSAQYAIALLTAAGVPEYAPAVEAMIMATTHQTGSQADDCGLVLDIDLAVLAQPPQAYKSYQQAVQQEFAWVPDDLFRAGRADVLRGLLSSHPLYGHPEISAAWEAIARSNIESELLELEGPQSK
pBT2101_00481		398198	398389	63	+												MCKLNAQDRATLEKAKAQAAELVEALTKLGSAKNGLLGLEGLDLQQQAISIEKRLGAIQSVTE
pBT2101_00482		398395	398745	116	+												MPTKTTGSELKAFYNDDGFWKPNGEDDVWHEELELEVNGQVMNDSFSIGEDLKPEDQVRIMAGWVQSNDGSVDVSFETYFKRWKKKQDTVFLSVQAPKDKLDAIKEAIIAAGGKVA
pBT2101_00483		398742	398945	67	+												MSLSIEGFAKVQQWLLDEGFCRDEVATAEQVQAVAQKLEGEGNRLISLAEDIRIQLSAARPADKTAW
pBT2101_00484		398953	399186	77	+												MSWADRAAPIVAEVINRVGRKDMTALRKALAEAYPWGNRANRPYKAWLSEVKRQLGHPLNAPRTDLNNRQIDFLQDQ
pBT2101_00485		399265	399861	198	+												MNNTSVSAGLGFMRAAFNGIGKSVGDRERSKLLHEAMEIAIKGKMAFDLDDVEPMKRLQMTTSVGVFRPFSDHNYFTACLAGGTFCRLWEKAFDFKPFKAPLVAISTSEVLKDNRVAPGVALLVPGDDTDLMMPRFQDLQVWWCTSLSTSKDTITLSRYRLTEDRRYPFSREGHPANLKRLTRATWKDFVCGANGAEQ
pBT2101_00486		399858	400097	79	+												MIPLYPALDLPALDVARLRRGLAVQTRIFFADSIPGNKAKVIRFWDTPKGVFVRCNYGKNQGGQSLLKTMPANVLALAD
pBT2101_00487		400163	400453	96	+												MISTIPPKSQLEELIGDSQNLTVGRREFAVSNIRREGDLGLFATFKTKRAEFIAMNIPARVIGRPNAEAWSVLSLRNRGSKIVDFAIDQGRVLVLV
pBT2101_00488		400469	400870	133	+												MLTIFMASASLACWVCTERTAQRGFGFTPAKGLAKLIDNVPHLLAFVASAGLAAQSPILGVVLLAMHNVVLLLLALMVRADTLDARSPRLRKRSDALATMDGRRIWRLTSMYTTILMIVLGVPAFSLLLHLLN
pBT2101_00489		400965	401714	249	+												MSTKINHGRIKRRATLEQALAELVRIRPAFIQEARKAVATVIARKLAFGRDLAENYCLVDEDRNRWSRNHVLGQIEDAYRNQDNTIKTMNWDFIGSVSVLPFRGDVLMLTYWRNHAPFARLIEDAGFTDYHYQNSTDRPDTISEAEWDTRRDAWDEALPTGRAVDVAFEFQLVDWYDIISARYDADLIRACAPSEKARRERVAYHLTEIEQFHGCDTTQGAMRIVRKVREIYPDRVTSIHLCATPLQEV
pBT2101_00490		401718	402299	193	+												MPSPLFSLLLNAALHSAQLRVCRAIYSDLFGTGSLYEPRLQGYYSTLDLARKAIQELADYCRRQSINASSHPLFDSLDLKDEFLARVELGREFVLDDITPSQIYETGEKGWIVQFQGWMLRRGKLEEMTDSYGLPAFAHPLVLISPTGERHTLEMPDARIERARLAYSLIMGTEYVGDDGLGSDPEHPFERVA
pBT2101_00491		402361	402972	203	+												MPFYRLPNSSEPHSVPPLTTDSMDFRAYWKGNEAILIARPGRGLILRCPESPHFKEVNFMVGGEVCSAPLHEDGLIDVDEIGCLDPRGWDFEGEGWVVRQLNKPELIDIRLRPYGEVSDLYFEHDDFEIRDPTLSECGRFKVEPRHYGFMKISPDDTLWYRPVPQGSLVVTPTQVVLMDESGQILAARDIDAIPVPGEEETPV
pBT2101_00492		403046	404221	391	+			Phosphoadenosine phosphosulfate reductase family protein			GO:0008152	metabolic process	GO:0003824;GO:0016740	catalytic activity;transferase activity			MSFLRRFISTTPDIDRLLAANAAVAVGVSGGQDSQACQLAVHEHLNSIGHTGPRIAVHADLGRVEWDQSLPKCQEMAEFLGWELLVVRTGSGDMMDRWLTRFDNNVRRYIDLECVQMILPWSTASMRFCTSEKKAKPIASALKKRFPGQDVINVVGVRREESANRAKQPVSKPDSTLVTRGKEGATWNAIIDMKRDEVIDFIESYGLARHVGYTTYNMTRISCAFCVLASAGDLKSSTGYEGNHDIYREMVGLEIASTFSFQSGKWLGDVRPDLLTLDMRQALEDAKRKAITRQNAEARLPKHLLYVKGWPVAVPTHGEAELLAEVRCTVADELGLAINYRDAQSIIVRYEELMAKAAAKGKGLSPTFEQQASGLLIPVQQIDAQEHAWPF
pBT2101_00493		404347	404547	66	-												MSTKEPGSLETEASQAAKELSSVLAIGGALTIGDLPIIRRRLDEVIQATNAAIQACEQHQSGQTVE
pBT2101_00494		404556	404771	71	-												MSIEREELDGFEVAYSVQVDNSRMLELLVDEIETGDCFWQITNSCGQILDRSDRYEDQAHCLRDGLNKSLA
pBT2101_00495		405130	406242	370	+												MLNAINYYGHNMKSIIAILLAGISINLAASPAPVPADDPRLQPAAVTFLKPSEDGGFPEIYIDGYIHQPTVEAFKRVGNLNGAGLGMVYFNSLGGDLVAAIELGQLIRERGFSTRVGRRGSAGTPQPGRCESGCPFAFAGGRFRFLDEDSKMGVHRFYRAAGQQANDLSLAQVASTLIATHLSAMGVSLSLMDRMVSAGSESMRYLTPQEAYDLGLINAGELPARWGIEEVQGAIVLVGTQEKVQGTGKIALACSQDASVELAALFKSWYSPSLLRRMDTITLTVDGAPTGQALAELNPELRNGFLTFTTEPSAEQLMAISRARTVGFRYGKSGTDLRAGFDVEVDGASSMIGSFIQLCQGKRLRLAARL
pBT2101_00496		406328	406924	198	+	sspA		Stringent starvation protein A					GO:0016740	transferase activity			MSKLNTLTFFSNSTCYLSHIVRLVLAEKAIDARILDVAVPANARLMAQFGSTMQAPALAERDLALHEVDMVVEYLEERYPHPALLPSTTVARAHTRMLARRIHRELYPLLDKTQDGCSDSRKELASTLLALAPLFEQKKYFMSDELSVADCTLAPLLWRVKSLGINLTKVRGISEYCQRIFNRPSFIASLSEQEQKLA
pBT2101_00497		406966	407220	84	+												MKICKKLHLALDNAAHAVAVAPEVHSHYKDPPPTSCDNIRYWILAFIDGLIGDLPLHILRCKFSALKQKAAAHLRALLHQFNQK
pBT2101_00498		407508	408137	209	+												MNVPAPITEKEADMIGLSSMQATYAALEAICGDHFHDSYEKARIVFNKDGRFTTVMRDGQCVAHMAGRFSKQELRDALKGNIKDHGRYVAGKIKSILEQKLVLPDTYLFRMDIEDDLRWVDSIRSRQFSAWVVPKVPDNDDPKQVRAEFRFWIAEARAIIFADKGKAWAWQHKAIVTDGLQHPKADTHEELAHLVADTFNKAVEHAGWD
pBT2101_00499		408371	408652	93	+												MPSTQLEAYVAQHGSSLDFAGERIQVRNFIQRTAESVTAEFLGSRNLYLGRCDRLDDDASSSSHSEVWELIRISGRGNVAGRLKVENQTITQL
pBT2101_00500		408735	409115	126	+												MSTSNQAFEYYTRCIDLHDGESARSKGQAISDLVEAARKITFKSLAKHVTGLEELEQQLGYGRGLRLRDDYHVTYWKGVYRGEPVYFLIHSAIEHVFIRPSSRVAIRDVIRAETDLQNALLQRLAA
pBT2101_00501		409136	409600	154	+												MTTTPITLVFNTDDGLDDAVMAEAYVLTPDGPAQVLVDTQKLRGAAAIQFFYRYPNAKKYGLSQCACHAGAASFAAAHGFVTTNMSLKTEDSLDDSGDHIEITVNAPNDSFVGGGEEALQEWVGLHYQSHFPSLDSTRKQAYLQRYVEIHHQHL
pBT2101_00502		409624	410193	189	+												MNATQSNLALEVLQGLVDAMNQDEDGDFLLFGSNLPLINQAFAVCGYAPAAVMDKTARNIDILTPGFRREDCPPGEAYPDWLNAQLLAAHSEITASLASDQGPRTILVSRPLLEVALANLASTSPKVAEVHSALYLHLRATRKYEPTYVKTCIPLLDEIWEHLPKDSFAEQRVADAIGGLIEKEPCLQD
pBT2101_00503		410254	410532	92	+												MPAPTIQVTRLSCLHLDKETFDVLAKHGDDNDWLVCAVYQDGMFLYIEDLPETVPQALRDIRHWLNTHNRLGWVRLDEQFDTVEGLAVYDQS
pBT2101_00504		410651	411139	162	+						GO:0006355	regulation of transcription, DNA-templated	GO:0003677	DNA binding			MKNKDSNSRTAPKVMVRLNSQCHEGLTDLAQQHGRSMNAECVMGLISWLDHQKRCAVIRKMLISQLDEADVAVLLAKLPVVTEEPGLASDKISTMLRYTPYIRDRMAEQAKSHEVSVHSMLLTALAWWVNVSRQVNALLEAIIDQGGALQAQLLDQPARSAA
pBT2101_00505		411198	411863	221	+												MSSSRSICPRTQSAALALRRNFVVGPSYDQPIVEINTIPARVIDIAARQKSSGFVWMDYGQEVLQVATYDGNGLVCLGNDIAGPKASPESLLVYAESIYPTMRVTSTPAVPVAGIASFYRPDPAFRGPIVPLEVSDDRMEALLLSNKMIFSYQNSDHLSSSELVVQTLHLLKTKPEGCGGWEARVAARIQALGDALSFYEGAVRQAVKNDDESAPGTPAAA
pBT2101_00506		411897	412094	65	+										GO:0016021	integral component of membrane	MILRVLAVIAFVLLASGLQFFVVEYGHWAESNIIVGISIAALICAFFAGGLSALNDQAARKRKEG
pBT2101_00507		412141	412962	273	-												MGNTVFRRLSYLIAACEAEEWLPGLISKLLGQDHANEIEVVLASDDGVDLRTRLPSDPRLVHCPPAFRTGPAAARTRALVAASGSHVVQMDADDDVSDGFVEAVISALKVTPAVALRTVYVRGGEEVKRFQSPTLELGSLLDFYGSVICAAPRNWIRLYPAAIAEDVVASIAFLHLAGGRLPVVDADYRVRLHPHSFCAQNACSFTSAYRPGVVRAGWLAQEVGCPGIEAALIRMYRSRIAMSRAYDTFLLGGGEGDYHDFVQQHQNHPVMPA
pBT2101_00508		413131	413418	95	+												MQQISLTLPRDLKSSGVVPALECPVQPMDHVIFTPHDKSMLKPTIRGRVMNTLRTAAGNWRCAIVLQGEPFPNGNSVNVYSHEGCFDVVEGHFNG
pBT2101_00509		413411	413710	99	+												MVKRTPAPGSAAELIAQQGIEALRGRPLKDGNTIVYIANTEVDRLQAEEKEDQESGEFLFPAWRKRVYGGESPDAQMVRWVNLNTVLPTQDLIEEDHHG
pBT2101_00510		413703	414089	128	+												MVDRKALHLMARNPRLHAQYVRTGRVPEFKKPESPLITLLESINPRDRLAITAVVIGPALGYSGRRCFQNAAQALNWLKPQYTAASYPSESWRIKRFAQRLGIDDLAECAQVPEGIIKEWNRRHHPGR
pBT2101_00511		414099	414407	102	-												MRYPNSLMTTYFNGCAGGQSEPCVVIFRDEEVVIEYTRKGQPSTYRGHLKDGIYSLRYWPEADGFVGEATLCAPEGNLMDGDWCEQEGGSKDVGTWEIELRR
pBT2101_00512		414507	415358	283	+						GO:0008616;GO:0006400	queuosine biosynthetic process;tRNA modification	GO:0008479	queuine tRNA-ribosyltransferase activity			MQDAAFTPPSWMTPYKEGSRVGYSQAVMAYADYYNLDGSADLEPECEERLPVHRREMVSYASRTGTKQNLAAMREAGWRLLVSPTGVLRTEDFRYCLDNGAWTAFQQGRPFDERAFGRAIDLLGEGSDFFILPDIVAGGMRSLEFSLKWKERLSGIPTLTLLAVQDGMEPDDVREYLNPACGIFLGGSTEWKLATANAWGVLARRRNCYYHIGRVNSAKRIHLCAAAGAHSFDGTSATRFSKTLPRLDAALDHAERQVDFFSPQAKPMGETDFDCGWPFKLTR
pBT2101_00513		415445	415954	169	+												MQPIQRDQTQDQSWTPFYSKWRHGGWYVSNLRYPSGACGCVSNNYPDGKWRIVCDRRRTDLGKEGDFIFETRDGAARAEFDLVQNIIAEQALQAALQDGYLTWGGSPVTGPHLPHGLSEASQVEVIFRNGQRHTGSAQAFGWNHSGYNPHAQIVAYRVVDTTAHSHFAG
pBT2101_00514		415973	416254	93	+												MSTQSVNEPYSSIIQQALTKRGHDADDFSRHPQYSAPNYVVRMCTSLTEAVHKAGNQAVTLEQLIRLESTCTGTDYQHKLALRCNRLAQGIGC
pBT2101_00515		416330	416992	220	+			OmpA family protein		OmpA_C-like superfamily			GO:0008237	metallopeptidase activity	GO:0016021;GO:0009279	integral component of membrane;cell outer membrane	MNKLLKPFSVLVMLACLAGCATNPMTGEREINRTAVGAVVGTVAGGLIGAAIGDSRAALIGAAIGAGIGGGTGFILDRKHGELEAKLKGTGLTVEKQVDDANTTQALVVSAPADITFSTGSADLQSQAFPSLARLAESLRNQGNLRIEITGHTDNTGPFQNNLRLSYNRAQAVGQFLYAGGIQADRIAIRGVADSMPVAGNETPAGRQANRRVELRISAI
pBT2101_00516		417008	417709	233	-										GO:0016021	integral component of membrane	MKPSTITRRQLLAAFLAAPAALTLSQALGSVPSGRKYDWRVVALNRDRWLDLERPDSGEKASFCYFRGGKGWDVGGYQKACSILRDVKFKSTVRMSPKLLDLLYLIQVWLRINRLPYKILVNSGYRTPQHNSKLEGAAKQSLHIKAMAADIRIPGLSVDNLGKLAQAIGVGGVGFYPTKGFIHVDVGKVRTWRVAESTVLEPEHWIVELLDPSTDAQWLANLAPDWPELEMLA
pBT2101_00517		417860	418426	188	+												MHQLNEAMRKRVAAAMEKSGWQMDPETPAISAVRCWFYSVNIHRGPRVAAMVSQDLYRSVVSGDGIIAELLRQDPKHKPFEQYLGTVAEFDSLPEASQRDLGKRNTVIACLASFARTTQTWGLAPPLNEVPGLHFVAIDWQAKNGAHVLRSGLAIGDAPLTKEDLAEIASIQLGLHLARCPQESPIDF
pBT2101_00518		418488	418727	79	+												MGVLKLESHHMKRLRELQKAHPLWEISITRGTHLRFSRPGCPPVFASYTPSDWRADKDLARKLRLAERSCPTSTIATAA
pBT2101_00519		418738	419184	148	+												MPIYLEGPSYDPRGPDGDGRNRLRIDSIDPQPRCALRPRTFAGLRESMNTAIAQWGSHFDVCSGGGECSACFRFTRRHNIQSPPDALIVRLHPDGSLHYTSDVKAGWNASLTPIAWDDLASLEEGWSLGRVLRDEHSQYIPLNRARPR
pBT2101_00520		419651	420178	175	+												MDKDLRNRFIEQARAVRQTFGDGEDLHADQAGLSPSVRQMLRESMERHEALTALYNELDRVGVGLILKHWSGNQWALVLPDASEPGKFRYQAFGLHGWITHHTCTTLDEVVSDAFCAGFRMVASPDTLDRVASTVEWKKGCERLEFITRHNCGEISYREMLDQFQNIDAKYASAA
pBT2101_00521		420286	420663	125	-												MPEPLSEFHRVNLTCIAQTLLYLGHITGDARSWQREAPLIRRLAVMATLTIAAGCSSHATSETPTSLNGQVSAQPTPLTASQARSLAFDDCNYIVDHLASTHKDSARARALNYCMGVDVAKFGMN
pBT2101_00522		420712	421167	151	+												MQYAQSNLLSFLAHAPVAVTTNLDHGTETPSGHILMNAARPLLGQTTFQGDFLRGRFYATLDPEDSISEVFARENLKLDGKVVFVVDRATATELILDGCRYRSQYMAMEEEERWSILRDRISDLQDMPLAGFMDKLAKVKGSATENQTQAA
pBT2101_00523		421164	421481	105	+												MMKRGYLEWPFLKGRPCTNAVCSSLWRSETRSQFLNRIAHPLELHGTFYGLITDSVMVRIVAKEISAAHASTSREQKSEENTPPPTPRREPLRTDPESASHSPLD
pBT2101_00524		421544	421759	71	-												MKWTLVVVTFLQGGYGTPAGVQYPIVSVTPYQSQAECVTVLNAIMDMSGYQSRAKCVPPPAKIPAKEAAVK
pBT2101_00525		421912	422253	113	+												MFHTNQLQALFDQLEALQQFDLEILPADLKAVLVKVNEERQKLITLDQRLMIGVRDTRHSTDYYPVLVPRSRSYGDEDFKGTFDTSADTSEDYTYVVDCAGTKVDIISREGEA
pBT2101_00526		422250	422810	186	+												MKDLPYEEVKTSLTSGESIPAAVVQAFRIALAGLRPHLAAQVYMNLSQAGCMDIEIAAIAGRSLRHVKTLLEFSKAPTGLVEMVANRKASIASAHKAMRVAEATGQDVMAVIQEAAQEEDRQRKPRKDRPVAAAKAVVRTLLKAKVPSQLRAGIAGGAEVVQIRTNDAQRLLNALEQLSPTTKRRA
pBT2101_00527		422828	423232	134	+												MPWISVLIAPAATNTDHYTTRSEALQGLFKDGTQAVVRWYPPDEDECSGRWKTTCSSAWDVTEQITHWRDLFPPSFESMKGFFLEGEQLRCLQSIMQGLYGDGRIVTSDARRDLANRLHQLIGVIQAQTIEIDV
pBT2101_00528		423122	423409	95	-												MFLIHWPHSYWVGPSEVRYVRKHRGGFNAICRSGISDTEAHQRNDGGQAFSLKWSEMPRLHVYLNGLRLDNANQLVKAISQVTTRIRSDNSTIAV
pBT2101_00529		423415	424056	213	+												MPLSASPAPIPSTSADTLRLTAPRLMRQRRWRDDKRFQMRRIVILKNQDGEIVGYRPTIQQGTKEHRRDYYQTFKITPEVSLSEALRAAMDWRDLTEKKLGIDPGSHSAACSSKPIASISLIVSQSPPYRAHWATNQTADGAPKIRVSIGVRNYQDAYEETVLRLAQREGIPPPEQIPLAPPPRRDQYRRMVKAGLQDIPKPLPARSRQKCRP
pBT2101_00530		424137	424469	110	+												MPSMQSLIRIALVMSLTLIAGCDNSIVGAYKATMESEGGQARTVGIAVIQEGNISADGQDVKVSSWSRESGSITALDQEGNRIVRFEILENGDLTQDTPAGKLTFKRFDL
pBT2101_00531		424478	425533	351	+												MKIRNLAGKALGAAFSLGLMFSPATAGASIKVLQSTYPDGTAAPAELYLSGEITTSTKQEMLAALDQIGRKVPMLYLDSAGGDLVAGMELGEAIRRRGINTSIGKSSGNYGKPLPGICYSACVLTFSGGHFRFADQNARIGIHRFYRRTTSTSDLDVGQVVSAAITSYLIRMGVSPLLFEKMAQVGGGKMQLLPISEASGLSLVNNGILSPQWGIEGKQGTVYLKGEQETWNGTGKLIVTCASHNGVKISALYDAGTNNQEILRNARNYTLRVNSQFLPIPHLQSAPKISGDYLTATFTPDSSMIWDMQSAEQLGFGFHPTGSDSFYGFLIDARSERDLIRSFVQHCQSRD
pBT2101_00532		425610	425846	78	+												MLIPYDQLQPETLHNLMADFVSRDGTDGGDDTPEAVKIERVMRALKIGEAVILYDVTYQQCILTLRSEVPAEMLKAWS
pBT2101_00533		425948	426475	175	+			Putative phage-related protein									MSSLALPAPILAGNQRSYSISALWEGTPARTNVDQERQLLNLVLPPWQRPPSWNLDQQVQFIEGIFLGLGTGYYVINGRDYDDQGHDKPMSGWLIDGQQRITAIARFFHGEISIFGGIFFQDLSLADKRRRFNNLIFPCIEMDYTDDEKVLKELYRRLNFSGTPHTEADLELLNA
pBT2101_00534		426605	427723	372	+												MRRLSIPTTFLLTLIASGCTSQVTREGNPFDEPLAREPLQAPAAELGRILKASPRQVPADLPVAQIRQTADIEPDVQVYPAGAVPTPISSTPNVPVAVTPAPDSGREALAEAEKVATTGDTTAMIELLEQSAFRGNMDALYRLAKVYQNGEGVPANPELAVAYLTTASGLGHVESTRVLAWDYLLGKGVTKDIPYGTALMEKAAETSVRAKREFALLLNNTYQPNLNDPSRAKDLLSQAAAAGDSESARALSMLNSGLSVPRTLGASASLVVQPRTEGDPADVRAESLKQKAYNGDIEAMYRFALGLSLGKYPSIDGQFEAYCWYAVAANHGHAEAAAELSALAGVKTLSERKSPGKLDQCIQETNEAVDQG
pBT2101_00535		427821	428114	97	+												MKKSEIGKGRFYSDGKVGLREVLDEGPQYKLYAGVEDEDCLRFRCLNAKSSTDIGQESNSTRTSFAAWAKLEIPADQVHTHLIGLRADKIAGKLTEP
pBT2101_00536		428375	428707	110	-												MTPLTQIKIERGLFKAPATLTEVDRNALAVIQNLGGEITDAGMLGTLVSTKVASARNQRLLGGRLIKRLEGMGLLERRRSDESVSRFALTESGAEQARASKLPITARILA
pBT2101_00537		428858	429184	108	+												MNRNHTPQLSDTVEGVLYGWKHQAGQSPSSSTFARICPGPTFTILSDGKMHKVVDTISTVEATPHDEQDLRDAISAGQVEIYRLVRGAKRKVLMHAATGNPLKSGGEA
pBT2101_00538		429181	429402	73	+												MSKAVQGWYRSRPGIYQHETGARIWSHTAPSKAGNQALQWEVRLSDGSRQSGFKSMSDAMRLAQEFDPEIRRF
pBT2101_00539		429504	429899	131	+	pilG		two-component response regulator		REC superfamily; YesN superfamily	GO:0000160;GO:0043107	phosphorelay signal transduction system;type IV pilus-dependent motility	GO:0000156	phosphorelay response regulator activity	GO:0005622	intracellular	MSNLSPLRVMLVDDSRTIRKTGEVMLAKAGCEVLCVVDGFECLGRALDFKPDLIFIDVLMPRLNGYQTCQLIRSRDSFKSVPVVMLSSKDGLFDIALGKKHGATDYITKPFTQDDLLTAVRKHCPQFEPEV
pBT2101_00540		429975	430430	151	+												MSSNSRLYPYHPISGDRLAGTFEVIPAWVPREIHKTGDTITLEDGSETLVNWNGQELLQINNQLVLVTEGGDTCLKSEAIWSEQDTQHIEVSLPGPASSYPTNNTLMHAYVDLHVAASCALHNLQQGDIEGALKQLQGQLNAILDVDRLTP
pBT2101_00541		430578	430820	80	+										GO:0016021	integral component of membrane	MITESFLRVAFMAMTLFVVACALTTTLMFGEGTTLNPIAWFCIGSLWMAFTLFALLVAWATHLHRAHRKGHPAPDLAPAV
pBT2101_00542		430951	431331	126	+												MNLNQTHNYLCQQGSSNKFYTLMLNSTSGGWVVLSHYGRTGTAGTQRVVKSQSSYFAALEAFEAACKKRLARGYVLVGTATDAPAEKMQLKSEMTAEDQAARQQRLDQLKALPVRAVEIDPMRLWL
pBT2101_00543		431423	431824	133	+												MTNRGSTLNERIDQHLNALRNTPHGHTSGRFLSFVDVPGDSEGNVEGPDHILRILMNDVGNTVGEDFLSNVDSVPLEQFCLMSVIRNEGTGGMLRSLLDSFMSAYANPATSDEAIAILKRLEELKTVPVPASN
pBT2101_00544		431898	432221	107	+										GO:0016021	integral component of membrane	MDLSPASQSTADKHEAMNEIFEWVGTICGITGAALIASNVRLSPWGWWLFLISSLALCSYGLIVGAYGILLLNLCFVLTNLLGIVRVWLPYMRSRGRITTVHSEIHL
pBT2101_00545		432337	433053	238	+												MKNTRSIVRAPQMALDFSFQLPTHVSINSRSPALVRAEEDDQVQAPSKRSAGAELGDMVVDDRVLSQGITTWRSLIDFAIRTGHTELYESEDGRQGLRRPGFRYAPISRLPERAPEYVKDVLTGRLASYLEQKKLHLTSARVAADDTFKAQVVLDGSTFQISIFEGRKLDSTWSFKLMDLPRTPGLKADDEEAQQAFVAKRIKRIQREGRIAGGDARLISKAVIRAVESILKNIEVSK
pBT2101_00546		433050	433505	151	+												MTTSTVNHQVIQHLLGSGHPDLKYGGVTAGLVAIAAEEVAGQLLDFGFRLHSAFQDGLAVVQNYYEPRSGAYIPDVGLSIGIFECKGSPTLKVMLRVAPPSADMPPGPDGLFDPAIRVRRVWFMPLNDAARPSDLVEYLRKFPGQSLRAAA
pBT2101_00547		433502	433912	136	+								GO:0043565	sequence-specific DNA binding			MSTPSRPLVTPIDLAALREAFRLSQQQVAEILGVHRTTVIDWEKGNQPNWLHLACLGIPTTLVLRSAVSALTAEDLISARGYLNLEQAELACHLGVHVRTVRTWESKTPPTWLPIALIGLSLQLQAPFWHARIATK
pBT2101_00548		433965	434174	69	+												MITLSTPNGPTVQYASTDIAVAMMDFARTHMTGYLVQAIEDPEAKFGMRFEAIQINNELTSTSTTITVH
pBT2101_00549		434186	434872	228	+												MTLAKTTSSTFTVDVLGDQKVPGDLIHHALMQFLADFSIKVNEVSARELGVAETLLSCAEHGSDPSFFGLQVDADRLDETIHTQLERSVTSSLNEGVLSQISWVLTHRGPDAALDILGELEMATNHAVSSFGKAMIREVSLWVMLEDNRPLSLIWSQATIDEYQKAQLATRNDDVDIDSLLTDVILGLVGQTGATICNRTVFERVQWLSQAIGPQAANGVLADLTLLT
pBT2101_00550		434885	435112	75	+												MARITFMTDRVINGKKSYHVTKDGPCVATIYYVDKAALKENGGGLNRPHWVLKHLSGRVDRHPSLAEAKLDAAKI
pBT2101_00551		435225	436145	306	+	rdgC		Recombination-associated protein RdgC			GO:0006310	DNA recombination	GO:0004527	exonuclease activity	GO:0009295;GO:0005737	nucleoid;cytoplasm	MWFKHLLAYSLTQDLQLTAEVLEQALKGKPARPCENQELTTYGFTAPLGKGPDAPLVHASQGFFLVAAKKEERILPGSVVNDAVKEKVEEIETAQCRKVYKKERDQLKDDIIQAFLPRAFVRRSTTFAAIAPSLGLILVDTSSAKKAEDLLSTLREVLGSLPVRPVSVKVAPSATLTDWVKTQKAAGDFHVLSDCELRDTHEDGGSVKCKAQDLTSEEIQLHLSAGKLVTQLALAWSDKLSFILDDKMAIKRLRFEDLLQDQAEQDGGEDALAQFDASFTLMMLTFAEFLPALFEALGGIEVPQGV
pBT2101_00552		436191	436436	81	+												MFSPKQFAMNHLGTDELPDTLAMEQVLDLLLAAHTAAGDQRSDLDESRIRDLRKALADIESATKDPVSALVAKRALTNDED
pBT2101_00553		436443	437147	234	+												MTQDVTRNLCARPALEIISKGRTEIIAWNQVVQGLKVLFNFTGIDVTEWKEAEPDMLELRLERGNQSSIIWFKPLARGVTDMPVFPVMVGAKFMACKPSATPHDDCEITYFYLPWDCTAQDLIDIAFGEVTYPWIETVQNFSAAYAMSAPIERFPRCALVMLMDSSTKDDQRGSVYFKLWHQTENSVELLELEHTNSPFSAAEQAKQLGYSPTVYRCHSGCIVPFLPTSGFDFL
pBT2101_00554		437144	437590	148	+												MNMRAAFAALLTLSPMAAGAADLLEFKNPVSSELRVEAILCKSPESLFLLYEGSTLAMKGGGQNAFQSYFQASATALEKAGECVLEKEPQKVKVTAMATLTNPLKMPAGGKVYGRFNMKGLNRDVYAMSEDLPGLTAYINKAVNTADK
pBT2101_00555		437678	438184	168	+												MKVSALLHRYNDSVERRQSHALQLDTQIRRLESSTRRSGGRLETRLSLARHRRDNLDREHRAAADWKTTVAVPLFNILSKQLGRYYRGTILAGDTADSLRISFRLAPDTDQMVGPRALTITMQPEGAPLRLSIIRAVCDEHGRWHEEHLSSDTRIADLASCMMEKARQ
pBT2101_00556	core	438209	438544	111	-												MLLGNLMRSSLIIWAALVSGCAAGWIQSPSSTTRNLVEDLKLEGFVCKAKWSAIECRQETPYVKKAPKICTSEKGCVEQPGELITNVYLIEQDAYGIPAVRQWVESEPSPN
pBT2101_00557	core	438531	438707	58	-	csrA		Carbon storage regulator	2.7.2.4		GO:0006402;GO:0006109	mRNA catabolic process;regulation of carbohydrate metabolic process	GO:0003723;GO:0004072	RNA binding;aspartate kinase activity			MLILTRTVGETINIGDDITVTVVANNQGHIRLGINAPKDVPVHREEIYQRIQEENVAR
pBT2101_00558	core	438865	439299	144	+												MKQVIPHKRLILIVSFAASIAATIGAIQYSHTTPGALPVTTSTESSDEIVKASIQEDFLKAPAKFDISTAAKRLSDVTIEGGYHICSPKDEITADQYIDISRMLDTQRSHAVEFKKAVDLALSAPEGVSDCTFRVLTLIDRATP
pBT2101_00559	core	439347	439706	119	-	mvaT		transcriptional regulator MvaT, P16 subunit		FliI superfamily; MvaT_DBD superfamily	GO:0006355	regulation of transcription, DNA-templated	GO:0003677	DNA binding	GO:0005622	intracellular	MVSKVQQVVAIEAQIQDLQKQREEIINSPGYQSEAEFNGKLNELLGSYGKGLKDVIAILDPDRRAPEKVDRKGARRARTLKRFKNPHTGEVVETKGGNHKTLKEWKEKWGADTVKGWAQ
* ID correspond to the Prokka-based annotation performed in this work

## Sheet: pBT2101_InsertionSequences
Start	End	Match	Match_Accession ^	Match_IS_Family	E-value	Features in region *	Origin	Host
194974	195304	Tn5393	M96392	Tn3	0	APH(6)-Id_1	Erwinia amylovora	Erwinia amylovora plasmid pEa34;Uncultured bacterium clone TRE-1611 plasmid pTRE-1611;Corynebacterium sp. JZ16 plasmid pCRULAC2
195305	196184	IS6100	X53635	IS6	0	tnpA_1	Mycobacterium fortuitum	Pseudomonas aeruginosa;Xanthomonas campestris pv. vesicatoria BV5-4a;Mycobacterium smegmatis mc2155;Mycobacterium fortuitum FC1;Arthrobacter sp. KI72 plasmid pOAD2;Pseudomonas sp. NK87 plasmid pNAD2
206524	210212	TnAs1	CP022426	Tn3	0	tnpA_2;tnpR_1	Aeromonas salmonicida	Aeromonas salmonicida;Aeromonas salmonicida subsp. pectinolytica 34mel
210241	211596	TnAs3	CP000645	Tn3	0	xerD_1;CARB-3_1*	Aeromonas salmonicida	Aeromonas salmonicida subsp. salmonicida A449 plasmid 4
212635	213615	TnAs3	CP000645	Tn3	0	emrE_1;sul1_1*	Aeromonas salmonicida	Aeromonas salmonicida subsp. salmonicida A449 plasmid 4
218504	219873	TnAs3	CP000645	Tn3	0	tnpA_3*	Aeromonas salmonicida	Aeromonas salmonicida subsp. salmonicida A449 plasmid 4
220617	222595	TnAs3	CP000645	Tn3	0	groL_1*;sul1_2;00242	Aeromonas salmonicida	Aeromonas salmonicida subsp. salmonicida A449 plasmid 4
222596	223474	IS6100	X53635	IS6	0	tnpA_4	Mycobacterium fortuitum	Pseudomonas aeruginosa;Xanthomonas campestris pv. vesicatoria BV5-4a;Mycobacterium smegmatis mc2155;Mycobacterium fortuitum FC1;Arthrobacter sp. KI72 plasmid pOAD2;Pseudomonas sp. NK87 plasmid pNAD2
224637	225507	TnAs3	CP000645	Tn3	0	aadA_1*	Aeromonas salmonicida	Aeromonas salmonicida subsp. salmonicida A449 plasmid 4
227910	230944	Tn5393	M96392	Tn3	0	tnpA_5	Erwinia amylovora	Erwinia amylovora plasmid pEa34;Uncultured bacterium clone TRE-1611 plasmid pTRE-1611;Corynebacterium sp. JZ16 plasmid pCRULAC2
231027	232099	TnAs3	CP000645	Tn3	0	merR_1*;merT_1;merP_1*	Aeromonas salmonicida	Aeromonas salmonicida subsp. salmonicida A449 plasmid 4
232634	234625	TnAs3	CP000645	Tn3	0	merA*;merD;merE*	Aeromonas salmonicida	Aeromonas salmonicida subsp. salmonicida A449 plasmid 4
235304	238338	Tn5393	M96392	Tn3	0	tnpA_6	Erwinia amylovora	Erwinia amylovora plasmid pEa34;Uncultured bacterium clone TRE-1611 plasmid pTRE-1611;Corynebacterium sp. JZ16 plasmid pCRULAC2
240741	241611	TnAs3	CP000645	Tn3	0	aadA_2*	Aeromonas salmonicida	Aeromonas salmonicida subsp. salmonicida A449 plasmid 4
242774	243653	IS6100	X53635	IS6	0	tnpA_7	Mycobacterium fortuitum	Pseudomonas aeruginosa;Xanthomonas campestris pv. vesicatoria BV5-4a;Mycobacterium smegmatis mc2155;Mycobacterium fortuitum FC1;Arthrobacter sp. KI72 plasmid pOAD2;Pseudomonas sp. NK87 plasmid pNAD2
243653	245631	TnAs3	CP000645	Tn3	0	00265;sul1_3;groL_2*	Aeromonas salmonicida	Aeromonas salmonicida subsp. salmonicida A449 plasmid 4
246375	247744	TnAs3	CP000645	Tn3	0	tnpA_8*	Aeromonas salmonicida	Aeromonas salmonicida subsp. salmonicida A449 plasmid 4
252633	253613	TnAs3	CP000645	Tn3	0	sul1_4*;emrE_2	Aeromonas salmonicida	Aeromonas salmonicida subsp. salmonicida A449 plasmid 4
254652	256007	TnAs3	CP000645	Tn3	0	CARB-3_2*;xerD_2	Aeromonas salmonicida	Aeromonas salmonicida subsp. salmonicida A449 plasmid 4
256170	259725	TnAs1	CP022426	Tn3	0	tnpR_5*;tnpA_9	Aeromonas salmonicida	Aeromonas salmonicida;Aeromonas salmonicida subsp. pectinolytica 34mel
270063	270942	IS6100	X53635	IS6	0	tnpA_10	Mycobacterium fortuitum	Pseudomonas aeruginosa;Xanthomonas campestris pv. vesicatoria BV5-4a;Mycobacterium smegmatis mc2155;Mycobacterium fortuitum FC1;Arthrobacter sp. KI72 plasmid pOAD2;Pseudomonas sp. NK87 plasmid pNAD2
270943	271379	Tn5393	M96392	Tn3	0	APH(6)-Id_2	Erwinia amylovora	Erwinia amylovora plasmid pEa34;Uncultured bacterium clone TRE-1611 plasmid pTRE-1611;Corynebacterium sp. JZ16 plasmid pCRULAC2
274172	276268	ISThsp9	NA	Tn3	2e-68	tnpA_11*;00295;merP_2;merT_2;merR_2*	Thiomonas sp.	Thiomonas sp. 3As
NOTES: Insertion sequence (IS) regions reported in the table were identitified in the pBT2101 RR1 through BLASTn searches (https://www-is.biotoul.fr/blast.php) against the ISfinder database (https://www-is.biotoul.fr/index.php).
^ NA: Not available
* The feature is not completely covered by the transposon region
