# Supplementary material for: A megaplasmid family driving dissemination of multidrug resistance in Pseudomonas
Source: Nat Commun. 2020 Mar 13;11:1370. doi: 10.1038/s41467-020-15081-7 (PMC7070040; doi:10.1038/s41467-020-15081-7)
Supplement: Supplementary file 9 — Source data [file 41467_2020_15081_MOESM9_ESM.xlsx]

## Sheet: Figure 7
Figure 7
	replicate	plasmid	transconjugant	W	gamma	T/R
	a	no_plasmid	A	1.00149	NA	NA
	a	pOZ176	A	1.12403	1.45409e-11	0.554054
	a	pOZ176	B	1.11717	1.39869e-11	0.435484
	a	pOZ176	C	1.07068	5.86124e-12	0.315068
	a	pP19E3.1	A	0.949685	4.64743e-12	0.160317
	a	pP19E3.1	B	0.84769	3.35036e-13	0.00430108
	a	pP19E3.1	C	0.984404	5.66429e-12	0.137063
	a	pQBR103	A	0.607347	8.92219e-16	5.61798e-07
	a	pQBR57	A	0.844105	8.39449e-12	0.0992366
	b	no_plasmid	A	0.99899	NA	NA
	b	pOZ176	A	1.04659	9.8473e-12	0.235294
	b	pOZ176	B	1.03059	1.41675e-11	0.35
	b	pOZ176	C	1.10231	1.25001e-11	0.447368
	b	pP19E3.1	A	1.00716	3.22289e-12	0.109848
	b	pP19E3.1	B	0.981525	9.63018e-12	0.262887
	b	pP19E3.1	C	0.958883	1.907e-12	0.0607759
	b	pQBR103	A	0.693457	2.44285e-16	2.74725e-07
	b	pQBR57	A	0.926836	1.25462e-11	0.214167
	c	no_plasmid	A	1.0095	NA	NA
	c	pOZ176	A	1.09973	9.66819e-12	0.256757
	c	pOZ176	B	1.08586	1.00115e-11	0.384615
	c	pOZ176	C	1.11508	9.25767e-12	0.302326
	c	pP19E3.1	A	0.98747	NA	NA
	c	pP19E3.1	B	1.01177	NA	NA
	c	pP19E3.1	C	0.947011	NA	NA
	c	pQBR103	A	0.501949	NA	NA
	c	pQBR57	A	0.809612	NA	NA
	d	no_plasmid	A	0.982104	NA	NA
	d	pOZ176	A	1.02264	6.31223e-12	0.290323
	d	pOZ176	B	1.03446	6.94551e-12	0.268571
	d	pOZ176	C	1.08363	1.13928e-11	0.351351
	d	pP19E3.1	A	1.00122	NA	NA
	d	pP19E3.1	B	0.895638	NA	NA
	d	pP19E3.1	C	1.03677	NA	NA
	d	pQBR103	A	0.690335	NA	NA
	d	pQBR57	A	0.86469	NA	NA

## Sheet: Suppl Fig. 11
Supplementary Fig. 11	Colony PCR analysis of P. fluorescens SBW25 transconjugants
	Top panel										Bottom panel
